# Supplementary material for: 3D-QSAR study of steroidal and azaheterocyclic human aromatase inhibitors using quantitative profile of protein–ligand interactions
Source: J Cheminform. 2018 Jan 18;10:2. doi: 10.1186/s13321-017-0253-8 (PMC5773458; doi:10.1186/s13321-017-0253-8)
Supplement: Supplementary file 1 — Additional file 1 Dataset for model development. [file 13321_2017_253_MOESM1_ESM.sdf]

1
     RDKit          3D

 50 53  0  0  1  0  0  0  0  0999 V2000
   -0.3230    2.7000   -1.1670 C   0  0  0  0  0  0  0  0  0  0  0  0
   -0.6970    1.9240    0.1190 C   0  0  0  0  0  0  0  0  0  0  0  0
    0.2500    2.3760    1.2180 C   0  0  0  0  0  0  0  0  0  0  0  0
    1.6360    1.8250    1.2250 C   0  0  0  0  0  0  0  0  0  0  0  0
    1.7880    0.3580    0.8990 C   0  0  0  0  0  0  0  0  0  0  0  0
    0.9150   -0.0740   -0.2830 C   0  0  0  0  0  0  0  0  0  0  0  0
   -0.5690    0.3680   -0.0700 C   0  0  0  0  0  0  0  0  0  0  0  0
   -1.5230   -0.2100   -1.1540 C   0  0  0  0  0  0  0  0  0  0  0  0
   -1.3380   -1.7150   -1.4160 C   0  0  0  0  0  0  0  0  0  0  0  0
    0.1250   -2.0420   -1.6960 C   0  0  0  0  0  0  0  0  0  0  0  0
    0.5790   -1.4730   -3.0520 C   0  0  0  0  0  0  0  0  0  0  0  0
    0.9460   -1.5950   -0.4690 C   0  0  0  0  0  0  0  0  0  0  0  0
    2.2820   -2.3120   -0.6330 C   0  0  0  0  0  0  0  0  0  0  0  0
    1.8590   -3.7320   -1.0400 C   0  0  0  0  0  0  0  0  0  0  0  0
    0.5050   -3.5130   -1.6950 C   0  0  0  0  0  0  0  0  0  0  0  0
   -0.1700   -4.4090   -2.1820 O   0  0  0  0  0  0  0  0  0  0  0  0
    2.5960    2.5150    1.5620 O   0  0  0  0  0  0  0  0  0  0  0  0
   -0.0800    3.2150    2.2160 C   0  0  0  0  0  0  0  0  0  0  0  0
   -1.4350    3.8430    2.3680 C   0  0  0  0  0  0  0  0  0  0  0  0
   -2.1090    3.1800    3.4570 O   0  0  0  0  0  0  0  0  0  0  0  0
   -1.9240    3.7100    4.6910 C   0  0  0  0  0  0  0  0  0  0  0  0
   -1.2460    4.6820    4.9820 O   0  0  0  0  0  0  0  0  0  0  0  0
   -2.3030    3.6790    1.1150 C   0  0  0  0  0  0  0  0  0  0  0  0
   -2.1640    2.2780    0.5090 C   0  0  0  0  0  0  0  0  0  0  0  0
    0.6760    2.4450   -1.5340 H   0  0  0  0  0  1  0  0  0  0  0  0
   -0.3200    3.7840   -0.9980 H   0  0  0  0  0  1  0  0  0  0  0  0
   -1.0330    2.5080   -1.9770 H   0  0  0  0  0  1  0  0  0  0  0  0
    1.5440   -0.2100    1.8040 H   0  0  0  0  0  1  0  0  0  0  0  0
    2.8420    0.1740    0.6630 H   0  0  0  0  0  1  0  0  0  0  0  0
    1.3170    0.4040   -1.1820 H   0  0  0  0  0  1  0  0  0  0  0  0
   -0.8910   -0.0920    0.8780 H   0  0  0  0  0  1  0  0  0  0  0  0
   -1.3920    0.3270   -2.0980 H   0  0  0  0  0  1  0  0  0  0  0  0
   -2.5650   -0.0500   -0.8530 H   0  0  0  0  0  1  0  0  0  0  0  0
   -1.9720   -2.0240   -2.2560 H   0  0  0  0  0  1  0  0  0  0  0  0
   -1.6950   -2.2820   -0.5460 H   0  0  0  0  0  1  0  0  0  0  0  0
    0.5200   -0.3820   -3.0970 H   0  0  0  0  0  1  0  0  0  0  0  0
   -0.0530   -1.8660   -3.8580 H   0  0  0  0  0  1  0  0  0  0  0  0
    1.6070   -1.7560   -3.3010 H   0  0  0  0  0  1  0  0  0  0  0  0
    0.4880   -2.0320    0.4360 H   0  0  0  0  0  1  0  0  0  0  0  0
    2.8680   -2.3260    0.2900 H   0  0  0  0  0  1  0  0  0  0  0  0
    2.8970   -1.8460   -1.4110 H   0  0  0  0  0  1  0  0  0  0  0  0
    1.7270   -4.3700   -0.1610 H   0  0  0  0  0  1  0  0  0  0  0  0
    2.5670   -4.1760   -1.7420 H   0  0  0  0  0  1  0  0  0  0  0  0
    0.6520    3.4750    2.9790 H   0  0  0  0  0  1  0  0  0  0  0  0
   -1.3360    4.9160    2.5710 H   0  0  0  0  0  1  0  0  0  0  0  0
   -2.4930    3.1130    5.4200 H   0  0  0  0  0  1  0  0  0  0  0  0
   -2.0230    4.4320    0.3690 H   0  0  0  0  0  1  0  0  0  0  0  0
   -3.3570    3.8520    1.3650 H   0  0  0  0  0  1  0  0  0  0  0  0
   -2.5450    1.5480    1.2350 H   0  0  0  0  0  1  0  0  0  0  0  0
   -2.8190    2.2120   -0.3690 H   0  0  0  0  0  1  0  0  0  0  0  0
  1  2  1  0
  1 25  1  0
  1 26  1  0
  1 27  1  0
  2  3  1  0
  2  7  1  0
  2 24  1  0
  3  4  1  0
  3 18  2  0
  4  5  1  0
  4 17  2  0
  5  6  1  0
  5 28  1  0
  5 29  1  0
  6  7  1  0
  6 12  1  0
  6 30  1  0
  7  8  1  0
  7 31  1  0
  8  9  1  0
  8 32  1  0
  8 33  1  0
  9 10  1  0
  9 34  1  0
  9 35  1  0
 10 11  1  0
 10 12  1  0
 10 15  1  0
 11 36  1  0
 11 37  1  0
 11 38  1  0
 12 13  1  0
 12 39  1  0
 13 14  1  0
 13 40  1  0
 13 41  1  0
 14 15  1  0
 14 42  1  0
 14 43  1  0
 15 16  2  0
 18 19  1  0
 18 44  1  0
 19 20  1  0
 19 23  1  0
 19 45  1  0
 20 21  1  0
 21 22  2  0
 21 46  1  0
 23 24  1  0
 23 47  1  0
 23 48  1  0
 24 49  1  0
 24 50  1  0
M  END
>  <Class>  (1) 
Steroid

>  <Fingerprint>  (1) 
0 0 0 1 0 0 1 0 1.446

>  <Referenec>  (1) 
Numazawa M, Mutsumi A, Tsuji M (1989) 3�-hydroxyandrost-4-en-6-one derivatives as aromatase inhibitors. Steroids 54:299-311

>  <Type>  (1) 
Training

>  <pIC50_cal>  (1) 
5.148

>  <pIC50_exp>  (1) 
4.301

$$$$
2
     RDKit          3D

 53 56  0  0  1  0  0  0  0  0999 V2000
   -0.9570   -0.5610    2.3030 C   0  0  0  0  0  0  0  0  0  0  0  0
   -1.1090   -0.2160    0.8020 C   0  0  0  0  0  0  0  0  0  0  0  0
   -2.5940   -0.2070    0.4830 C   0  0  0  0  0  0  0  0  0  0  0  0
   -3.2850   -1.5160    0.3000 C   0  0  0  0  0  0  0  0  0  0  0  0
   -2.5350   -2.5840   -0.4620 C   0  0  0  0  0  0  0  0  0  0  0  0
   -1.0600   -2.6690   -0.0580 C   0  0  0  0  0  0  0  0  0  0  0  0
   -0.3830   -1.2610   -0.1210 C   0  0  0  0  0  0  0  0  0  0  0  0
    1.1540   -1.3310    0.1030 C   0  0  0  0  0  0  0  0  0  0  0  0
    1.8620   -2.4150   -0.7300 C   0  0  0  0  0  0  0  0  0  0  0  0
    1.1870   -3.7690   -0.5450 C   0  0  0  0  0  0  0  0  0  0  0  0
    1.4180   -4.3240    0.8720 C   0  0  0  0  0  0  0  0  0  0  0  0
   -0.2860   -3.6200   -0.9780 C   0  0  0  0  0  0  0  0  0  0  0  0
   -0.7670   -5.0550   -1.1630 C   0  0  0  0  0  0  0  0  0  0  0  0
    0.3970   -5.7090   -1.9250 C   0  0  0  0  0  0  0  0  0  0  0  0
    1.5930   -4.8680   -1.5120 C   0  0  0  0  0  0  0  0  0  0  0  0
    2.7380   -5.0750   -1.8920 O   0  0  0  0  0  0  0  0  0  0  0  0
   -4.4430   -1.6830    0.6760 O   0  0  0  0  0  0  0  0  0  0  0  0
   -3.3350    0.9030    0.3130 C   0  0  0  0  0  0  0  0  0  0  0  0
   -2.7920    2.2960    0.4380 C   0  0  0  0  0  0  0  0  0  0  0  0
   -2.6740    2.8330   -0.9020 O   0  0  0  0  0  0  0  0  0  0  0  0
   -3.5950    3.6280   -1.4950 C   0  0  0  0  0  0  0  0  0  0  0  0
   -4.8100    3.9990   -0.7000 C   0  0  0  0  0  0  0  0  0  0  0  0
   -3.4310    4.0370   -2.6410 O   0  0  0  0  0  0  0  0  0  0  0  0
   -1.3980    2.3320    1.0730 C   0  0  0  0  0  0  0  0  0  0  0  0
   -0.5080    1.2000    0.5500 C   0  0  0  0  0  0  0  0  0  0  0  0
   -1.2980   -1.5750    2.5360 H   0  0  0  0  0  1  0  0  0  0  0  0
   -1.5470    0.1140    2.9350 H   0  0  0  0  0  1  0  0  0  0  0  0
    0.0830   -0.4770    2.6350 H   0  0  0  0  0  1  0  0  0  0  0  0
   -2.6440   -2.3670   -1.5310 H   0  0  0  0  0  1  0  0  0  0  0  0
   -3.0250   -3.5440   -0.2640 H   0  0  0  0  0  1  0  0  0  0  0  0
   -1.0200   -3.0500    0.9680 H   0  0  0  0  0  1  0  0  0  0  0  0
   -0.5110   -0.9080   -1.1580 H   0  0  0  0  0  1  0  0  0  0  0  0
    1.3740   -1.5050    1.1610 H   0  0  0  0  0  1  0  0  0  0  0  0
    1.6100   -0.3670   -0.1500 H   0  0  0  0  0  1  0  0  0  0  0  0
    2.9200   -2.4670   -0.4450 H   0  0  0  0  0  1  0  0  0  0  0  0
    1.8500   -2.1240   -1.7880 H   0  0  0  0  0  1  0  0  0  0  0  0
    0.9920   -3.6880    1.6530 H   0  0  0  0  0  1  0  0  0  0  0  0
    2.4920   -4.4120    1.0740 H   0  0  0  0  0  1  0  0  0  0  0  0
    0.9980   -5.3270    1.0020 H   0  0  0  0  0  1  0  0  0  0  0  0
   -0.3100   -3.1700   -1.9860 H   0  0  0  0  0  1  0  0  0  0  0  0
   -1.6960   -5.1170   -1.7390 H   0  0  0  0  0  1  0  0  0  0  0  0
   -0.9370   -5.5520   -0.2020 H   0  0  0  0  0  1  0  0  0  0  0  0
    0.2590   -5.6200   -3.0060 H   0  0  0  0  0  1  0  0  0  0  0  0
    0.5320   -6.7530   -1.6330 H   0  0  0  0  0  1  0  0  0  0  0  0
   -4.3900    0.8160    0.0610 H   0  0  0  0  0  1  0  0  0  0  0  0
   -3.4550    2.9070    1.0560 H   0  0  0  0  0  1  0  0  0  0  0  0
   -4.5310    4.6340    0.1440 H   0  0  0  0  0  1  0  0  0  0  0  0
   -5.3470    3.1070   -0.3710 H   0  0  0  0  0  1  0  0  0  0  0  0
   -5.4900    4.5730   -1.3380 H   0  0  0  0  0  1  0  0  0  0  0  0
   -1.4860    2.2570    2.1630 H   0  0  0  0  0  1  0  0  0  0  0  0
   -0.9140    3.2910    0.8550 H   0  0  0  0  0  1  0  0  0  0  0  0
   -0.3500    1.3540   -0.5260 H   0  0  0  0  0  1  0  0  0  0  0  0
    0.4780    1.2870    1.0230 H   0  0  0  0  0  1  0  0  0  0  0  0
  1  2  1  0
  1 26  1  0
  1 27  1  0
  1 28  1  0
  2  3  1  0
  2  7  1  0
  2 25  1  0
  3  4  1  0
  3 18  2  0
  4  5  1  0
  4 17  2  0
  5  6  1  0
  5 29  1  0
  5 30  1  0
  6  7  1  0
  6 12  1  0
  6 31  1  0
  7  8  1  0
  7 32  1  0
  8  9  1  0
  8 33  1  0
  8 34  1  0
  9 10  1  0
  9 35  1  0
  9 36  1  0
 10 11  1  0
 10 12  1  0
 10 15  1  0
 11 37  1  0
 11 38  1  0
 11 39  1  0
 12 13  1  0
 12 40  1  0
 13 14  1  0
 13 41  1  0
 13 42  1  0
 14 15  1  0
 14 43  1  0
 14 44  1  0
 15 16  2  0
 18 19  1  0
 18 45  1  0
 19 20  1  0
 19 24  1  0
 19 46  1  0
 20 21  1  0
 21 22  1  0
 21 23  2  0
 22 47  1  0
 22 48  1  0
 22 49  1  0
 24 25  1  0
 24 50  1  0
 24 51  1  0
 25 52  1  0
 25 53  1  0
M  END
>  <Class>  (2) 
Steroid

>  <Fingerprint>  (2) 
0 0 0 1 0 0 1 0 1.418

>  <Referenec>  (2) 
Numazawa M, Mutsumi A, Tsuji M (1989) 3�-hydroxyandrost-4-en-6-one derivatives as aromatase inhibitors. Steroids 54:299-311

>  <Type>  (2) 
Test

>  <pIC50_cal>  (2) 
5.093

>  <pIC50_exp>  (2) 
5.481

$$$$
3
     RDKit          3D

 47 50  0  0  1  0  0  0  0  0999 V2000
   -2.9410   -1.1110    0.6560 C   0  0  0  0  0  0  0  0  0  0  0  0
   -2.4850   -2.5900    0.6170 C   0  0  0  0  0  0  0  0  0  0  0  0
   -3.4700   -3.3940   -0.2870 C   0  0  0  0  0  0  0  0  0  0  0  0
   -4.8250   -3.6450    0.3750 C   0  0  0  0  0  0  0  0  0  0  0  0
   -4.6730   -4.3960    1.6950 C   0  0  0  0  0  0  0  0  0  0  0  0
   -3.5080   -3.9300    2.5120 C   0  0  0  0  0  0  0  0  0  0  0  0
   -2.5420   -3.1240    2.0380 C   0  0  0  0  0  0  0  0  0  0  0  0
   -1.4370   -2.7610    2.9740 C   0  0  0  0  0  0  0  0  0  0  0  0
   -0.0370   -2.7580    2.4090 C   0  0  0  0  0  0  0  0  0  0  0  0
    0.0380   -2.1150    1.0210 C   0  0  0  0  0  0  0  0  0  0  0  0
   -1.0220   -2.7430    0.0590 C   0  0  0  0  0  0  0  0  0  0  0  0
   -0.8570   -2.2560   -1.4080 C   0  0  0  0  0  0  0  0  0  0  0  0
    0.5910   -2.3110   -1.9300 C   0  0  0  0  0  0  0  0  0  0  0  0
    1.5410   -1.6000   -0.9730 C   0  0  0  0  0  0  0  0  0  0  0  0
    1.4260   -2.2960    0.3990 C   0  0  0  0  0  0  0  0  0  0  0  0
    2.6640   -1.8290    1.1580 C   0  0  0  0  0  0  0  0  0  0  0  0
    3.7770   -1.9580    0.1070 C   0  0  0  0  0  0  0  0  0  0  0  0
    3.0270   -1.8100   -1.2060 C   0  0  0  0  0  0  0  0  0  0  0  0
    3.5650   -1.8300   -2.3050 O   0  0  0  0  0  0  0  0  0  0  0  0
    1.3080   -0.0780   -0.9760 C   0  0  0  0  0  0  0  0  0  0  0  0
   -1.6510   -2.5580    4.1680 O   0  0  0  0  0  0  0  0  0  0  0  0
   -3.9230   -1.0040    1.1320 H   0  0  0  0  0  1  0  0  0  0  0  0
   -3.0290   -0.6880   -0.3500 H   0  0  0  0  0  1  0  0  0  0  0  0
   -2.2540   -0.4760    1.2240 H   0  0  0  0  0  1  0  0  0  0  0  0
   -3.0290   -4.3670   -0.5450 H   0  0  0  0  0  1  0  0  0  0  0  0
   -3.6370   -2.8670   -1.2350 H   0  0  0  0  0  1  0  0  0  0  0  0
   -5.4670   -4.2220   -0.3010 H   0  0  0  0  0  1  0  0  0  0  0  0
   -5.3400   -2.6930    0.5480 H   0  0  0  0  0  1  0  0  0  0  0  0
   -4.5440   -5.4670    1.4960 H   0  0  0  0  0  1  0  0  0  0  0  0
   -5.5950   -4.2880    2.2770 H   0  0  0  0  0  1  0  0  0  0  0  0
   -3.4670   -4.2880    3.5400 H   0  0  0  0  0  1  0  0  0  0  0  0
    0.3140   -3.7960    2.3860 H   0  0  0  0  0  1  0  0  0  0  0  0
    0.6040   -2.2030    3.1040 H   0  0  0  0  0  1  0  0  0  0  0  0
   -0.1630   -1.0450    1.1410 H   0  0  0  0  0  1  0  0  0  0  0  0
   -0.8070   -3.8240    0.0330 H   0  0  0  0  0  1  0  0  0  0  0  0
   -1.2250   -1.2310   -1.5100 H   0  0  0  0  0  1  0  0  0  0  0  0
   -1.4730   -2.8700   -2.0750 H   0  0  0  0  0  1  0  0  0  0  0  0
    0.6400   -1.8620   -2.9300 H   0  0  0  0  0  1  0  0  0  0  0  0
    0.8920   -3.3590   -2.0570 H   0  0  0  0  0  1  0  0  0  0  0  0
    1.5650   -3.3820    0.2520 H   0  0  0  0  0  1  0  0  0  0  0  0
    2.8780   -2.4480    2.0350 H   0  0  0  0  0  1  0  0  0  0  0  0
    2.5620   -0.7930    1.4990 H   0  0  0  0  0  1  0  0  0  0  0  0
    4.2370   -2.9490    0.1410 H   0  0  0  0  0  1  0  0  0  0  0  0
    4.5290   -1.1750    0.2200 H   0  0  0  0  0  1  0  0  0  0  0  0
    0.3070    0.2000   -0.6350 H   0  0  0  0  0  1  0  0  0  0  0  0
    1.4300    0.3210   -1.9900 H   0  0  0  0  0  1  0  0  0  0  0  0
    2.0280    0.4560   -0.3470 H   0  0  0  0  0  1  0  0  0  0  0  0
  1  2  1  0
  1 22  1  0
  1 23  1  0
  1 24  1  0
  2  3  1  0
  2  7  1  0
  2 11  1  0
  3  4  1  0
  3 25  1  0
  3 26  1  0
  4  5  1  0
  4 27  1  0
  4 28  1  0
  5  6  1  0
  5 29  1  0
  5 30  1  0
  6  7  2  0
  6 31  1  0
  7  8  1  0
  8  9  1  0
  8 21  2  0
  9 10  1  0
  9 32  1  0
  9 33  1  0
 10 11  1  0
 10 15  1  0
 10 34  1  0
 11 12  1  0
 11 35  1  0
 12 13  1  0
 12 36  1  0
 12 37  1  0
 13 14  1  0
 13 38  1  0
 13 39  1  0
 14 15  1  0
 14 18  1  0
 14 20  1  0
 15 16  1  0
 15 40  1  0
 16 17  1  0
 16 41  1  0
 16 42  1  0
 17 18  1  0
 17 43  1  0
 17 44  1  0
 18 19  2  0
 20 45  1  0
 20 46  1  0
 20 47  1  0
M  END
>  <Class>  (3) 
Steroid

>  <Fingerprint>  (3) 
0 0 0 1 0 0 1 0 1.683

>  <Referenec>  (3) 
Numazawa M, Mutsumi A, Tsuji M (1989) 3�-hydroxyandrost-4-en-6-one derivatives as aromatase inhibitors. Steroids 54:299-311

>  <Type>  (3) 
Training

>  <pIC50_cal>  (3) 
5.615

>  <pIC50_exp>  (3) 
5.770

$$$$
4
     RDKit          3D

 48 52  0  0  1  0  0  0  0  0999 V2000
   -0.6410    5.6730   -0.5410 C   0  0  0  0  0  0  0  0  0  0  0  0
   -0.6000    4.9030    0.7940 C   0  0  0  0  0  0  0  0  0  0  0  0
   -1.7150    3.8560    1.0090 C   0  0  0  0  0  0  0  0  0  0  0  0
   -2.9770    4.6930    1.1880 C   0  0  0  0  0  0  0  0  0  0  0  0
   -2.5130    5.8050    2.1420 C   0  0  0  0  0  0  0  0  0  0  0  0
   -1.0200    5.8880    1.8700 C   0  0  0  0  0  0  0  0  0  0  0  0
   -0.2630    6.6690    2.4310 O   0  0  0  0  0  0  0  0  0  0  0  0
   -1.6620    2.7590   -0.0560 C   0  0  0  0  0  0  0  0  0  0  0  0
   -2.8400    1.8350    0.0220 C   0  0  0  0  0  0  0  0  0  0  0  0
   -3.0170    0.7950    1.0700 C   0  0  0  0  0  0  0  0  0  0  0  0
   -4.2720    0.5420    1.5750 F   0  0  0  0  0  0  0  0  0  0  0  0
   -2.1280    0.6690    2.1120 F   0  0  0  0  0  0  0  0  0  0  0  0
   -2.6720    0.3710   -0.3200 C   0  0  0  0  0  0  0  0  0  0  0  0
   -1.3330   -0.2010   -0.5880 C   0  0  0  0  0  0  0  0  0  0  0  0
   -1.1460   -1.5340   -0.5530 C   0  0  0  0  0  0  0  0  0  0  0  0
    0.1520   -2.1680   -0.8700 C   0  0  0  0  0  0  0  0  0  0  0  0
    1.2910   -1.2890   -1.3070 C   0  0  0  0  0  0  0  0  0  0  0  0
    1.1850    0.0890   -0.6700 C   0  0  0  0  0  0  0  0  0  0  0  0
   -0.1880    0.7860   -0.8960 C   0  0  0  0  0  0  0  0  0  0  0  0
   -0.3000    1.2120   -2.3770 C   0  0  0  0  0  0  0  0  0  0  0  0
   -0.2960    2.0170    0.0800 C   0  0  0  0  0  0  0  0  0  0  0  0
    0.8940    3.0150    0.0140 C   0  0  0  0  0  0  0  0  0  0  0  0
    0.7440    4.2070    0.9820 C   0  0  0  0  0  0  0  0  0  0  0  0
    0.2520   -3.3920   -0.8280 O   0  0  0  0  0  0  0  0  0  0  0  0
   -1.5760    6.2270   -0.6760 H   0  0  0  0  0  1  0  0  0  0  0  0
   -0.5160    5.0230   -1.4110 H   0  0  0  0  0  1  0  0  0  0  0  0
    0.1640    6.4170   -0.5720 H   0  0  0  0  0  1  0  0  0  0  0  0
   -1.5550    3.3620    1.9830 H   0  0  0  0  0  1  0  0  0  0  0  0
   -3.8030    4.1210    1.6230 H   0  0  0  0  0  1  0  0  0  0  0  0
   -3.3260    5.1100    0.2370 H   0  0  0  0  0  1  0  0  0  0  0  0
   -2.6660    5.5160    3.1860 H   0  0  0  0  0  1  0  0  0  0  0  0
   -3.0050    6.7550    1.9240 H   0  0  0  0  0  1  0  0  0  0  0  0
   -1.7140    3.2280   -1.0440 H   0  0  0  0  0  1  0  0  0  0  0  0
   -3.7460    2.3180   -0.3300 H   0  0  0  0  0  1  0  0  0  0  0  0
   -3.4720   -0.0740   -0.9060 H   0  0  0  0  0  1  0  0  0  0  0  0
   -1.9540   -2.2200   -0.3200 H   0  0  0  0  0  1  0  0  0  0  0  0
    1.2900   -1.2320   -2.4000 H   0  0  0  0  0  1  0  0  0  0  0  0
    2.2300   -1.7560   -0.9930 H   0  0  0  0  0  1  0  0  0  0  0  0
    2.0010    0.7080   -1.0610 H   0  0  0  0  0  1  0  0  0  0  0  0
    1.3620   -0.0210    0.4100 H   0  0  0  0  0  1  0  0  0  0  0  0
   -0.2500    0.3500   -3.0510 H   0  0  0  0  0  1  0  0  0  0  0  0
    0.5110    1.8910   -2.6610 H   0  0  0  0  0  1  0  0  0  0  0  0
   -1.2470    1.7160   -2.5960 H   0  0  0  0  0  1  0  0  0  0  0  0
   -0.2510    1.6020    1.0990 H   0  0  0  0  0  1  0  0  0  0  0  0
    1.0140    3.3900   -1.0070 H   0  0  0  0  0  1  0  0  0  0  0  0
    1.8290    2.5060    0.2700 H   0  0  0  0  0  1  0  0  0  0  0  0
    0.8420    3.8480    2.0140 H   0  0  0  0  0  1  0  0  0  0  0  0
    1.5710    4.9110    0.8290 H   0  0  0  0  0  1  0  0  0  0  0  0
  1  2  1  0
  1 25  1  0
  1 26  1  0
  1 27  1  0
  2  3  1  0
  2  6  1  0
  2 23  1  0
  3  4  1  0
  3  8  1  0
  3 28  1  0
  4  5  1  0
  4 29  1  0
  4 30  1  0
  5  6  1  0
  5 31  1  0
  5 32  1  0
  6  7  2  0
  8  9  1  0
  8 21  1  0
  8 33  1  0
  9 10  1  0
  9 13  1  0
  9 34  1  0
 10 11  1  0
 10 12  1  0
 10 13  1  0
 13 14  1  0
 13 35  1  0
 14 15  2  0
 14 19  1  0
 15 16  1  0
 15 36  1  0
 16 17  1  0
 16 24  2  0
 17 18  1  0
 17 37  1  0
 17 38  1  0
 18 19  1  0
 18 39  1  0
 18 40  1  0
 19 20  1  0
 19 21  1  0
 20 41  1  0
 20 42  1  0
 20 43  1  0
 21 22  1  0
 21 44  1  0
 22 23  1  0
 22 45  1  0
 22 46  1  0
 23 47  1  0
 23 48  1  0
M  END
>  <Class>  (4) 
Steroid

>  <Fingerprint>  (4) 
0 1 0 1 0 0 1 0 1.452

>  <Referenec>  (4) 
Numazawa M, Mutsumi A (1991) 6a,7a-cyclopropane derivatives of androst-4-ene: a novel class of competitive aromatase inhibitors. Biochem Biophys Res Commun 177:401-406

>  <Type>  (4) 
Training

>  <pIC50_cal>  (4) 
5.781

>  <pIC50_exp>  (4) 
5.939

$$$$
5
     RDKit          3D

 49 53  0  0  1  0  0  0  0  0999 V2000
    1.5000   -2.9060   -2.0660 C   0  0  0  0  0  0  0  0  0  0  0  0
    0.0000   -2.6490   -2.3050 C   0  0  0  0  0  0  0  0  0  0  0  0
   -0.9370   -2.9290   -1.1090 C   0  0  0  0  0  0  0  0  0  0  0  0
   -0.9160   -4.4480   -0.9710 C   0  0  0  0  0  0  0  0  0  0  0  0
   -1.0600   -4.9200   -2.4270 C   0  0  0  0  0  0  0  0  0  0  0  0
   -0.4830   -3.7600   -3.2220 C   0  0  0  0  0  0  0  0  0  0  0  0
   -0.3960   -3.7440   -4.4430 O   0  0  0  0  0  0  0  0  0  0  0  0
   -0.5880   -2.0460    0.0890 C   0  0  0  0  0  0  0  0  0  0  0  0
   -1.3640   -2.4190    1.3200 C   0  0  0  0  0  0  0  0  0  0  0  0
   -2.8210   -2.1030    1.5180 C   0  0  0  0  0  0  0  0  0  0  0  0
   -1.7680   -1.3520    2.3010 C   0  0  0  0  0  0  0  0  0  0  0  0
   -1.5770    0.0800    1.9890 C   0  0  0  0  0  0  0  0  0  0  0  0
   -2.2850    1.0310    2.6330 C   0  0  0  0  0  0  0  0  0  0  0  0
   -2.1830    2.5030    2.3860 C   0  0  0  0  0  0  0  0  0  0  0  0
   -0.9890    2.8900    1.5250 C   0  0  0  0  0  0  0  0  0  0  0  0
   -0.7900    1.8960    0.3840 C   0  0  0  0  0  0  0  0  0  0  0  0
   -0.5710    0.4330    0.8750 C   0  0  0  0  0  0  0  0  0  0  0  0
    0.8570    0.3130    1.4560 C   0  0  0  0  0  0  0  0  0  0  0  0
   -0.8000   -0.5560   -0.3290 C   0  0  0  0  0  0  0  0  0  0  0  0
   -0.0040   -0.2140   -1.6200 C   0  0  0  0  0  0  0  0  0  0  0  0
   -0.2420   -1.2160   -2.7680 C   0  0  0  0  0  0  0  0  0  0  0  0
    1.7080   -3.9430   -1.7830 H   0  0  0  0  0  1  0  0  0  0  0  0
    1.9240   -2.2630   -1.2900 H   0  0  0  0  0  1  0  0  0  0  0  0
    2.0670   -2.7190   -2.9870 H   0  0  0  0  0  1  0  0  0  0  0  0
   -1.9720   -2.6780   -1.4000 H   0  0  0  0  0  1  0  0  0  0  0  0
   -1.7370   -4.8250   -0.3530 H   0  0  0  0  0  1  0  0  0  0  0  0
    0.0220   -4.8030   -0.5310 H   0  0  0  0  0  1  0  0  0  0  0  0
   -2.1120   -5.0450   -2.6980 H   0  0  0  0  0  1  0  0  0  0  0  0
   -0.4980   -5.8390   -2.6080 H   0  0  0  0  0  1  0  0  0  0  0  0
    0.4670   -2.1990    0.3410 H   0  0  0  0  0  1  0  0  0  0  0  0
   -1.0070   -3.3550    1.7400 H   0  0  0  0  0  1  0  0  0  0  0  0
   -3.4260   -2.8240    2.0570 H   0  0  0  0  0  1  0  0  0  0  0  0
   -3.3620   -1.5880    0.7330 H   0  0  0  0  0  1  0  0  0  0  0  0
   -1.6540   -1.6000    3.3530 H   0  0  0  0  0  1  0  0  0  0  0  0
   -3.0060    0.7270    3.3890 H   0  0  0  0  0  1  0  0  0  0  0  0
   -2.1210    3.0310    3.3450 H   0  0  0  0  0  1  0  0  0  0  0  0
   -3.1100    2.8330    1.9010 H   0  0  0  0  0  1  0  0  0  0  0  0
   -0.0860    2.9430    2.1430 H   0  0  0  0  0  1  0  0  0  0  0  0
   -1.1420    3.8970    1.1190 H   0  0  0  0  0  1  0  0  0  0  0  0
    0.0630    2.2280   -0.2200 H   0  0  0  0  0  1  0  0  0  0  0  0
   -1.6730    1.9420   -0.2680 H   0  0  0  0  0  1  0  0  0  0  0  0
    1.0060    0.9900    2.3040 H   0  0  0  0  0  1  0  0  0  0  0  0
    1.6160    0.5600    0.7070 H   0  0  0  0  0  1  0  0  0  0  0  0
    1.0750   -0.6930    1.8300 H   0  0  0  0  0  1  0  0  0  0  0  0
   -1.8580   -0.4470   -0.6170 H   0  0  0  0  0  1  0  0  0  0  0  0
    1.0670   -0.1640   -1.3980 H   0  0  0  0  0  1  0  0  0  0  0  0
   -0.2900    0.7780   -1.9870 H   0  0  0  0  0  1  0  0  0  0  0  0
   -1.2710   -1.1060   -3.1350 H   0  0  0  0  0  1  0  0  0  0  0  0
    0.4080   -0.9660   -3.6150 H   0  0  0  0  0  1  0  0  0  0  0  0
  1  2  1  0
  1 22  1  0
  1 23  1  0
  1 24  1  0
  2  3  1  0
  2  6  1  0
  2 21  1  0
  3  4  1  0
  3  8  1  0
  3 25  1  0
  4  5  1  0
  4 26  1  0
  4 27  1  0
  5  6  1  0
  5 28  1  0
  5 29  1  0
  6  7  2  0
  8  9  1  0
  8 19  1  0
  8 30  1  0
  9 10  1  0
  9 11  1  0
  9 31  1  0
 10 11  1  0
 10 32  1  0
 10 33  1  0
 11 12  1  0
 11 34  1  0
 12 13  2  0
 12 17  1  0
 13 14  1  0
 13 35  1  0
 14 15  1  0
 14 36  1  0
 14 37  1  0
 15 16  1  0
 15 38  1  0
 15 39  1  0
 16 17  1  0
 16 40  1  0
 16 41  1  0
 17 18  1  0
 17 19  1  0
 18 42  1  0
 18 43  1  0
 18 44  1  0
 19 20  1  0
 19 45  1  0
 20 21  1  0
 20 46  1  0
 20 47  1  0
 21 48  1  0
 21 49  1  0
M  END
>  <Class>  (5) 
Steroid

>  <Fingerprint>  (5) 
0 0 0 1 0 0 1 0 2.001

>  <Referenec>  (5) 
Numazawa M, Mutsumi A (1991) 6a,7a-cyclopropane derivatives of androst-4-ene: a novel class of competitive aromatase inhibitors. Biochem Biophys Res Commun 177:401-406

>  <Type>  (5) 
Training

>  <pIC50_cal>  (5) 
6.241

>  <pIC50_exp>  (5) 
6.824

$$$$
6
     RDKit          3D

 51 55  0  0  1  0  0  0  0  0999 V2000
    0.9940   -4.5210    3.6140 C   0  0  0  0  0  0  0  0  0  0  0  0
   -0.3830   -4.0670    3.0620 C   0  0  0  0  0  0  0  0  0  0  0  0
   -0.3130   -3.1060    1.8560 C   0  0  0  0  0  0  0  0  0  0  0  0
    0.2340   -1.8180    2.4650 C   0  0  0  0  0  0  0  0  0  0  0  0
   -0.3970   -1.7750    3.8690 C   0  0  0  0  0  0  0  0  0  0  0  0
   -1.0830   -3.1410    4.0760 C   0  0  0  0  0  0  0  0  0  0  0  0
   -0.9630   -3.5900    5.4130 O   0  0  0  0  0  0  0  0  0  0  0  0
    0.4020   -3.7320    0.6560 C   0  0  0  0  0  0  0  0  0  0  0  0
    0.6010   -2.7470   -0.4610 C   0  0  0  0  0  0  0  0  0  0  0  0
   -0.5020   -2.2800   -1.3720 C   0  0  0  0  0  0  0  0  0  0  0  0
    0.5660   -3.2180   -1.8890 C   0  0  0  0  0  0  0  0  0  0  0  0
    0.1560   -4.5980   -2.2250 C   0  0  0  0  0  0  0  0  0  0  0  0
   -0.2750   -4.9110   -3.4640 C   0  0  0  0  0  0  0  0  0  0  0  0
   -0.7270   -6.2670   -3.9070 C   0  0  0  0  0  0  0  0  0  0  0  0
   -0.3990   -7.3700   -2.9090 C   0  0  0  0  0  0  0  0  0  0  0  0
   -0.6350   -6.9010   -1.4760 C   0  0  0  0  0  0  0  0  0  0  0  0
    0.2050   -5.6440   -1.0940 C   0  0  0  0  0  0  0  0  0  0  0  0
    1.6790   -6.0730   -0.8970 C   0  0  0  0  0  0  0  0  0  0  0  0
   -0.3960   -4.9970    0.2100 C   0  0  0  0  0  0  0  0  0  0  0  0
   -0.5960   -5.9800    1.3950 C   0  0  0  0  0  0  0  0  0  0  0  0
   -1.1920   -5.3030    2.6460 C   0  0  0  0  0  0  0  0  0  0  0  0
    1.6010   -3.6820    3.9680 H   0  0  0  0  0  1  0  0  0  0  0  0
    1.5930   -5.0550    2.8720 H   0  0  0  0  0  1  0  0  0  0  0  0
    0.8620   -5.2010    4.4630 H   0  0  0  0  0  1  0  0  0  0  0  0
   -1.3400   -2.8720    1.5300 H   0  0  0  0  0  1  0  0  0  0  0  0
   -0.0410   -0.9360    1.8770 H   0  0  0  0  0  1  0  0  0  0  0  0
    1.3270   -1.8390    2.5370 H   0  0  0  0  0  1  0  0  0  0  0  0
   -1.1380   -0.9710    3.9380 H   0  0  0  0  0  1  0  0  0  0  0  0
    0.3640   -1.5740    4.6320 H   0  0  0  0  0  1  0  0  0  0  0  0
   -2.1520   -3.0540    3.8440 H   0  0  0  0  0  1  0  0  0  0  0  0
   -1.3590   -2.9100    5.9840 H   0  0  0  0  0  1  0  0  0  0  0  0
    1.4060   -4.0370    0.9690 H   0  0  0  0  0  1  0  0  0  0  0  0
    1.3650   -2.0170   -0.2080 H   0  0  0  0  0  1  0  0  0  0  0  0
   -0.4730   -1.2520   -1.7140 H   0  0  0  0  0  1  0  0  0  0  0  0
   -1.5060   -2.6560   -1.2190 H   0  0  0  0  0  1  0  0  0  0  0  0
    1.3210   -2.8020   -2.5500 H   0  0  0  0  0  1  0  0  0  0  0  0
   -0.3200   -4.1290   -4.2190 H   0  0  0  0  0  1  0  0  0  0  0  0
   -0.2680   -6.5090   -4.8720 H   0  0  0  0  0  1  0  0  0  0  0  0
   -1.8100   -6.2290   -4.0710 H   0  0  0  0  0  1  0  0  0  0  0  0
    0.6410   -7.6910   -3.0380 H   0  0  0  0  0  1  0  0  0  0  0  0
   -1.0190   -8.2490   -3.1200 H   0  0  0  0  0  1  0  0  0  0  0  0
   -0.4080   -7.7330   -0.7980 H   0  0  0  0  0  1  0  0  0  0  0  0
   -1.7050   -6.6830   -1.3590 H   0  0  0  0  0  1  0  0  0  0  0  0
    2.0990   -6.5070   -1.8110 H   0  0  0  0  0  1  0  0  0  0  0  0
    1.7740   -6.8260   -0.1080 H   0  0  0  0  0  1  0  0  0  0  0  0
    2.3290   -5.2330   -0.6340 H   0  0  0  0  0  1  0  0  0  0  0  0
   -1.4120   -4.6640   -0.0550 H   0  0  0  0  0  1  0  0  0  0  0  0
    0.3530   -6.4600    1.6540 H   0  0  0  0  0  1  0  0  0  0  0  0
   -1.2790   -6.7850    1.1060 H   0  0  0  0  0  1  0  0  0  0  0  0
   -2.2280   -5.0150    2.4240 H   0  0  0  0  0  1  0  0  0  0  0  0
   -1.2430   -6.0270    3.4680 H   0  0  0  0  0  1  0  0  0  0  0  0
  1  2  1  0
  1 22  1  0
  1 23  1  0
  1 24  1  0
  2  3  1  0
  2  6  1  0
  2 21  1  0
  3  4  1  0
  3  8  1  0
  3 25  1  0
  4  5  1  0
  4 26  1  0
  4 27  1  0
  5  6  1  0
  5 28  1  0
  5 29  1  0
  6  7  1  0
  6 30  1  0
  7 31  1  0
  8  9  1  0
  8 19  1  0
  8 32  1  0
  9 10  1  0
  9 11  1  0
  9 33  1  0
 10 11  1  0
 10 34  1  0
 10 35  1  0
 11 12  1  0
 11 36  1  0
 12 13  2  0
 12 17  1  0
 13 14  1  0
 13 37  1  0
 14 15  1  0
 14 38  1  0
 14 39  1  0
 15 16  1  0
 15 40  1  0
 15 41  1  0
 16 17  1  0
 16 42  1  0
 16 43  1  0
 17 18  1  0
 17 19  1  0
 18 44  1  0
 18 45  1  0
 18 46  1  0
 19 20  1  0
 19 47  1  0
 20 21  1  0
 20 48  1  0
 20 49  1  0
 21 50  1  0
 21 51  1  0
M  END
>  <Class>  (6) 
Steroid

>  <Fingerprint>  (6) 
0 0 0 0 0 0 1 0 2.034

>  <Referenec>  (6) 
Numazawa M, Mutsumi A (1991) 6a,7a-cyclopropane derivatives of androst-4-ene: a novel class of competitive aromatase inhibitors. Biochem Biophys Res Commun 177:401-406

>  <Type>  (6) 
Training

>  <pIC50_cal>  (6) 
5.485

>  <pIC50_exp>  (6) 
5.569

$$$$
7
     RDKit          3D

 48 51  0  0  1  0  0  0  0  0999 V2000
   -0.8830    5.6090   -0.6340 C   0  0  0  0  0  0  0  0  0  0  0  0
   -0.6890    4.9470    0.7430 C   0  0  0  0  0  0  0  0  0  0  0  0
   -1.7290    3.8770    1.1310 C   0  0  0  0  0  0  0  0  0  0  0  0
   -3.0070    4.6720    1.3780 C   0  0  0  0  0  0  0  0  0  0  0  0
   -2.5080    5.8680    2.2030 C   0  0  0  0  0  0  0  0  0  0  0  0
   -1.0540    5.9920    1.7810 C   0  0  0  0  0  0  0  0  0  0  0  0
   -0.2870    6.8430    2.2100 O   0  0  0  0  0  0  0  0  0  0  0  0
   -1.7350    2.7070    0.1430 C   0  0  0  0  0  0  0  0  0  0  0  0
   -2.8060    1.6720    0.5010 C   0  0  0  0  0  0  0  0  0  0  0  0
   -2.7750    0.4930   -0.4630 C   0  0  0  0  0  0  0  0  0  0  0  0
   -1.4080   -0.1550   -0.5370 C   0  0  0  0  0  0  0  0  0  0  0  0
   -1.2730   -1.4880   -0.4040 C   0  0  0  0  0  0  0  0  0  0  0  0
    0.0380   -2.1600   -0.6080 C   0  0  0  0  0  0  0  0  0  0  0  0
    1.2010   -1.3400   -1.0880 C   0  0  0  0  0  0  0  0  0  0  0  0
    1.1230    0.0650   -0.5130 C   0  0  0  0  0  0  0  0  0  0  0  0
   -0.2250    0.7910   -0.8020 C   0  0  0  0  0  0  0  0  0  0  0  0
   -0.2600    1.2030   -2.2910 C   0  0  0  0  0  0  0  0  0  0  0  0
   -0.3230    2.0400    0.1580 C   0  0  0  0  0  0  0  0  0  0  0  0
    0.8180    3.0790   -0.0380 C   0  0  0  0  0  0  0  0  0  0  0  0
    0.6940    4.3180    0.8670 C   0  0  0  0  0  0  0  0  0  0  0  0
    0.0920   -3.3800   -0.4510 O   0  0  0  0  0  0  0  0  0  0  0  0
   -2.3400   -2.3230   -0.1330 O   0  0  0  0  0  0  0  0  0  0  0  0
   -1.8450    6.1260   -0.7170 H   0  0  0  0  0  1  0  0  0  0  0  0
   -0.8220    4.8960   -1.4610 H   0  0  0  0  0  1  0  0  0  0  0  0
   -0.1100    6.3690   -0.8010 H   0  0  0  0  0  1  0  0  0  0  0  0
   -1.4500    3.4580    2.1130 H   0  0  0  0  0  1  0  0  0  0  0  0
   -3.7580    4.1010    1.9320 H   0  0  0  0  0  1  0  0  0  0  0  0
   -3.4650    5.0030    0.4400 H   0  0  0  0  0  1  0  0  0  0  0  0
   -2.5480    5.6520    3.2740 H   0  0  0  0  0  1  0  0  0  0  0  0
   -3.0630    6.7790    1.9680 H   0  0  0  0  0  1  0  0  0  0  0  0
   -1.9570    3.0850   -0.8610 H   0  0  0  0  0  1  0  0  0  0  0  0
   -3.8020    2.1300    0.4620 H   0  0  0  0  0  1  0  0  0  0  0  0
   -2.6600    1.3140    1.5280 H   0  0  0  0  0  1  0  0  0  0  0  0
   -3.0570    0.8340   -1.4670 H   0  0  0  0  0  1  0  0  0  0  0  0
   -3.5510   -0.2180   -0.1580 H   0  0  0  0  0  1  0  0  0  0  0  0
    1.2000   -1.3320   -2.1820 H   0  0  0  0  0  1  0  0  0  0  0  0
    2.1270   -1.8180   -0.7490 H   0  0  0  0  0  1  0  0  0  0  0  0
    1.9680    0.6450   -0.9040 H   0  0  0  0  0  1  0  0  0  0  0  0
    1.2730   -0.0060    0.5740 H   0  0  0  0  0  1  0  0  0  0  0  0
   -0.3280    0.3270   -2.9480 H   0  0  0  0  0  1  0  0  0  0  0  0
    0.6450    1.7470   -2.5810 H   0  0  0  0  0  1  0  0  0  0  0  0
   -1.1160    1.8420   -2.5260 H   0  0  0  0  0  1  0  0  0  0  0  0
   -0.1880    1.6520    1.1820 H   0  0  0  0  0  1  0  0  0  0  0  0
    0.8510    3.4080   -1.0810 H   0  0  0  0  0  1  0  0  0  0  0  0
    1.7880    2.6130    0.1710 H   0  0  0  0  0  1  0  0  0  0  0  0
    0.8880    4.0280    1.9080 H   0  0  0  0  0  1  0  0  0  0  0  0
    1.4750    5.0430    0.6070 H   0  0  0  0  0  1  0  0  0  0  0  0
   -1.9510   -3.2240   -0.1130 H   0  0  0  0  0  1  0  0  0  0  0  0
  1  2  1  0
  1 23  1  0
  1 24  1  0
  1 25  1  0
  2  3  1  0
  2  6  1  0
  2 20  1  0
  3  4  1  0
  3  8  1  0
  3 26  1  0
  4  5  1  0
  4 27  1  0
  4 28  1  0
  5  6  1  0
  5 29  1  0
  5 30  1  0
  6  7  2  0
  8  9  1  0
  8 18  1  0
  8 31  1  0
  9 10  1  0
  9 32  1  0
  9 33  1  0
 10 11  1  0
 10 34  1  0
 10 35  1  0
 11 12  2  0
 11 16  1  0
 12 13  1  0
 12 22  1  0
 13 14  1  0
 13 21  2  0
 14 15  1  0
 14 36  1  0
 14 37  1  0
 15 16  1  0
 15 38  1  0
 15 39  1  0
 16 17  1  0
 16 18  1  0
 17 40  1  0
 17 41  1  0
 17 42  1  0
 18 19  1  0
 18 43  1  0
 19 20  1  0
 19 44  1  0
 19 45  1  0
 20 46  1  0
 20 47  1  0
 22 48  1  0
M  END
>  <Class>  (7) 
Steroid

>  <Fingerprint>  (7) 
0 2 0 1 0 0 1 0 1.484

>  <Referenec>  (7) 
Numazawa M, Mutsumi A (1991) 6a,7a-cyclopropane derivatives of androst-4-ene: a novel class of competitive aromatase inhibitors. Biochem Biophys Res Commun 177:401-406

>  <Type>  (7) 
Training

>  <pIC50_cal>  (7) 
6.465

>  <pIC50_exp>  (7) 
6.387

$$$$
8
     RDKit          3D

 48 51  0  0  1  0  0  0  0  0999 V2000
   -0.8210    5.6310   -0.5860 C   0  0  0  0  0  0  0  0  0  0  0  0
   -0.6720    4.9290    0.7770 C   0  0  0  0  0  0  0  0  0  0  0  0
   -1.7340    3.8590    1.1050 C   0  0  0  0  0  0  0  0  0  0  0  0
   -3.0090    4.6610    1.3430 C   0  0  0  0  0  0  0  0  0  0  0  0
   -2.5190    5.8260    2.2170 C   0  0  0  0  0  0  0  0  0  0  0  0
   -1.0550    5.9510    1.8320 C   0  0  0  0  0  0  0  0  0  0  0  0
   -0.2960    6.7910    2.2980 O   0  0  0  0  0  0  0  0  0  0  0  0
   -1.7260    2.7200    0.0810 C   0  0  0  0  0  0  0  0  0  0  0  0
   -2.8250    1.6890    0.3670 C   0  0  0  0  0  0  0  0  0  0  0  0
   -2.7740    0.5300   -0.6240 C   0  0  0  0  0  0  0  0  0  0  0  0
   -1.4100   -0.1160   -0.6630 C   0  0  0  0  0  0  0  0  0  0  0  0
   -1.2810   -1.4480   -0.5160 C   0  0  0  0  0  0  0  0  0  0  0  0
    0.0190   -2.1880   -0.5890 C   0  0  0  0  0  0  0  0  0  0  0  0
    1.1480   -1.3490   -1.1750 C   0  0  0  0  0  0  0  0  0  0  0  0
    1.1280    0.0660   -0.6030 C   0  0  0  0  0  0  0  0  0  0  0  0
   -0.2110    0.8190   -0.8790 C   0  0  0  0  0  0  0  0  0  0  0  0
   -0.2200    1.2780   -2.3560 C   0  0  0  0  0  0  0  0  0  0  0  0
   -0.3200    2.0360    0.1160 C   0  0  0  0  0  0  0  0  0  0  0  0
    0.8360    3.0660   -0.0180 C   0  0  0  0  0  0  0  0  0  0  0  0
    0.7010    4.2800    0.9190 C   0  0  0  0  0  0  0  0  0  0  0  0
   -1.7760    6.1600   -0.6810 H   0  0  0  0  0  1  0  0  0  0  0  0
   -0.7430    4.9420   -1.4310 H   0  0  0  0  0  1  0  0  0  0  0  0
   -0.0370    6.3890   -0.7090 H   0  0  0  0  0  1  0  0  0  0  0  0
   -1.4860    3.4070    2.0810 H   0  0  0  0  0  1  0  0  0  0  0  0
   -3.7810    4.0820    1.8590 H   0  0  0  0  0  1  0  0  0  0  0  0
   -3.4380    5.0270    0.4040 H   0  0  0  0  0  1  0  0  0  0  0  0
   -2.5850    5.5750    3.2800 H   0  0  0  0  0  1  0  0  0  0  0  0
   -3.0620    6.7480    2.0000 H   0  0  0  0  0  1  0  0  0  0  0  0
   -1.9130    3.1340   -0.9160 H   0  0  0  0  0  1  0  0  0  0  0  0
   -3.8120    2.1610    0.3030 H   0  0  0  0  0  1  0  0  0  0  0  0
   -2.7230    1.3030    1.3890 H   0  0  0  0  0  1  0  0  0  0  0  0
   -3.0280    0.8920   -1.6280 H   0  0  0  0  0  1  0  0  0  0  0  0
   -3.5500   -0.1960   -0.3550 H   0  0  0  0  0  1  0  0  0  0  0  0
   -2.1640   -2.0610   -0.3440 H   0  0  0  0  0  1  0  0  0  0  0  0
   -0.1090   -3.0890   -1.1980 H   0  0  0  0  0  1  0  0  0  0  0  0
    0.2860   -2.5190    0.4210 H   0  0  0  0  0  1  0  0  0  0  0  0
    1.0610   -1.3150   -2.2670 H   0  0  0  0  0  1  0  0  0  0  0  0
    2.1110   -1.8260   -0.9550 H   0  0  0  0  0  1  0  0  0  0  0  0
    1.9760    0.6240   -1.0180 H   0  0  0  0  0  1  0  0  0  0  0  0
    1.3030   -0.0020    0.4800 H   0  0  0  0  0  1  0  0  0  0  0  0
   -0.2810    0.4250   -3.0420 H   0  0  0  0  0  1  0  0  0  0  0  0
    0.6900    1.8290   -2.6130 H   0  0  0  0  0  1  0  0  0  0  0  0
   -1.0700    1.9280   -2.5850 H   0  0  0  0  0  1  0  0  0  0  0  0
   -0.2180    1.6150    1.1300 H   0  0  0  0  0  1  0  0  0  0  0  0
    0.9020    3.4250   -1.0500 H   0  0  0  0  0  1  0  0  0  0  0  0
    1.7950    2.5820    0.2010 H   0  0  0  0  0  1  0  0  0  0  0  0
    0.8630    3.9580    1.9560 H   0  0  0  0  0  1  0  0  0  0  0  0
    1.4970    5.0040    0.7020 H   0  0  0  0  0  1  0  0  0  0  0  0
  1  2  1  0
  1 21  1  0
  1 22  1  0
  1 23  1  0
  2  3  1  0
  2  6  1  0
  2 20  1  0
  3  4  1  0
  3  8  1  0
  3 24  1  0
  4  5  1  0
  4 25  1  0
  4 26  1  0
  5  6  1  0
  5 27  1  0
  5 28  1  0
  6  7  2  0
  8  9  1  0
  8 18  1  0
  8 29  1  0
  9 10  1  0
  9 30  1  0
  9 31  1  0
 10 11  1  0
 10 32  1  0
 10 33  1  0
 11 12  2  0
 11 16  1  0
 12 13  1  0
 12 34  1  0
 13 14  1  0
 13 35  1  0
 13 36  1  0
 14 15  1  0
 14 37  1  0
 14 38  1  0
 15 16  1  0
 15 39  1  0
 15 40  1  0
 16 17  1  0
 16 18  1  0
 17 41  1  0
 17 42  1  0
 17 43  1  0
 18 19  1  0
 18 44  1  0
 19 20  1  0
 19 45  1  0
 19 46  1  0
 20 47  1  0
 20 48  1  0
M  END
>  <Class>  (8) 
Steroid

>  <Fingerprint>  (8) 
0 0 0 1 0 0 1 0 1.924

>  <Referenec>  (8) 
Numazawa M, Mutsumi A (1991) 6a,7a-cyclopropane derivatives of androst-4-ene: a novel class of competitive aromatase inhibitors. Biochem Biophys Res Commun 177:401-406

>  <Type>  (8) 
Training

>  <pIC50_cal>  (8) 
6.089

>  <pIC50_exp>  (8) 
6.276

$$$$
9
     RDKit          3D

 47 50  0  0  1  0  0  0  0  0999 V2000
   -0.8460    5.6330   -0.6180 C   0  0  0  0  0  0  0  0  0  0  0  0
   -0.6810    4.9570    0.7560 C   0  0  0  0  0  0  0  0  0  0  0  0
   -1.7350    3.8900    1.1140 C   0  0  0  0  0  0  0  0  0  0  0  0
   -3.0120    4.6910    1.3460 C   0  0  0  0  0  0  0  0  0  0  0  0
   -2.5200    5.8760    2.1930 C   0  0  0  0  0  0  0  0  0  0  0  0
   -1.0580    5.9960    1.7970 C   0  0  0  0  0  0  0  0  0  0  0  0
   -0.2950    6.8390    2.2470 O   0  0  0  0  0  0  0  0  0  0  0  0
   -1.7310    2.7310    0.1130 C   0  0  0  0  0  0  0  0  0  0  0  0
   -2.8160    1.6980    0.4380 C   0  0  0  0  0  0  0  0  0  0  0  0
   -2.7750    0.5280   -0.5380 C   0  0  0  0  0  0  0  0  0  0  0  0
   -1.4090   -0.1170   -0.6000 C   0  0  0  0  0  0  0  0  0  0  0  0
   -1.3020   -1.4520   -0.4800 C   0  0  0  0  0  0  0  0  0  0  0  0
   -0.0070   -2.1470   -0.6530 C   0  0  0  0  0  0  0  0  0  0  0  0
    1.1780   -1.3350   -1.1050 C   0  0  0  0  0  0  0  0  0  0  0  0
    1.1160    0.0670   -0.5180 C   0  0  0  0  0  0  0  0  0  0  0  0
   -0.2140    0.8180   -0.8260 C   0  0  0  0  0  0  0  0  0  0  0  0
   -0.2130    1.2480   -2.3110 C   0  0  0  0  0  0  0  0  0  0  0  0
   -0.3220    2.0540    0.1470 C   0  0  0  0  0  0  0  0  0  0  0  0
    0.8290    3.0880   -0.0160 C   0  0  0  0  0  0  0  0  0  0  0  0
    0.6960    4.3180    0.8990 C   0  0  0  0  0  0  0  0  0  0  0  0
    0.0550   -3.3640   -0.4940 O   0  0  0  0  0  0  0  0  0  0  0  0
   -1.8020    6.1590   -0.7130 H   0  0  0  0  0  1  0  0  0  0  0  0
   -0.7760    4.9280   -1.4500 H   0  0  0  0  0  1  0  0  0  0  0  0
   -0.0630    6.3880   -0.7640 H   0  0  0  0  0  1  0  0  0  0  0  0
   -1.4770    3.4580    2.0970 H   0  0  0  0  0  1  0  0  0  0  0  0
   -3.7770    4.1200    1.8800 H   0  0  0  0  0  1  0  0  0  0  0  0
   -3.4500    5.0350    0.4030 H   0  0  0  0  0  1  0  0  0  0  0  0
   -2.5800    5.6480    3.2610 H   0  0  0  0  0  1  0  0  0  0  0  0
   -3.0670    6.7920    1.9580 H   0  0  0  0  0  1  0  0  0  0  0  0
   -1.9320    3.1210   -0.8910 H   0  0  0  0  0  1  0  0  0  0  0  0
   -3.8070    2.1620    0.3860 H   0  0  0  0  0  1  0  0  0  0  0  0
   -2.6910    1.3270    1.4640 H   0  0  0  0  0  1  0  0  0  0  0  0
   -3.0460    0.8790   -1.5420 H   0  0  0  0  0  1  0  0  0  0  0  0
   -3.5440   -0.1980   -0.2490 H   0  0  0  0  0  1  0  0  0  0  0  0
   -2.1580   -2.0950   -0.3080 H   0  0  0  0  0  1  0  0  0  0  0  0
    1.1950   -1.3180   -2.2000 H   0  0  0  0  0  1  0  0  0  0  0  0
    2.0910   -1.8300   -0.7570 H   0  0  0  0  0  1  0  0  0  0  0  0
    1.9770    0.6360   -0.8880 H   0  0  0  0  0  1  0  0  0  0  0  0
    1.2430   -0.0170    0.5700 H   0  0  0  0  0  1  0  0  0  0  0  0
   -0.2750    0.3820   -2.9810 H   0  0  0  0  0  1  0  0  0  0  0  0
    0.7030    1.7870   -2.5740 H   0  0  0  0  0  1  0  0  0  0  0  0
   -1.0580    1.8990   -2.5550 H   0  0  0  0  0  1  0  0  0  0  0  0
   -0.2080    1.6540    1.1680 H   0  0  0  0  0  1  0  0  0  0  0  0
    0.8840    3.4280   -1.0550 H   0  0  0  0  0  1  0  0  0  0  0  0
    1.7910    2.6130    0.2030 H   0  0  0  0  0  1  0  0  0  0  0  0
    0.8690    4.0160    1.9400 H   0  0  0  0  0  1  0  0  0  0  0  0
    1.4860    5.0410    0.6620 H   0  0  0  0  0  1  0  0  0  0  0  0
  1  2  1  0
  1 22  1  0
  1 23  1  0
  1 24  1  0
  2  3  1  0
  2  6  1  0
  2 20  1  0
  3  4  1  0
  3  8  1  0
  3 25  1  0
  4  5  1  0
  4 26  1  0
  4 27  1  0
  5  6  1  0
  5 28  1  0
  5 29  1  0
  6  7  2  0
  8  9  1  0
  8 18  1  0
  8 30  1  0
  9 10  1  0
  9 31  1  0
  9 32  1  0
 10 11  1  0
 10 33  1  0
 10 34  1  0
 11 12  2  0
 11 16  1  0
 12 13  1  0
 12 35  1  0
 13 14  1  0
 13 21  2  0
 14 15  1  0
 14 36  1  0
 14 37  1  0
 15 16  1  0
 15 38  1  0
 15 39  1  0
 16 17  1  0
 16 18  1  0
 17 40  1  0
 17 41  1  0
 17 42  1  0
 18 19  1  0
 18 43  1  0
 19 20  1  0
 19 44  1  0
 19 45  1  0
 20 46  1  0
 20 47  1  0
M  END
>  <Class>  (9) 
Steroid

>  <Fingerprint>  (9) 
0 1 0 1 0 0 1 0 1.717

>  <Referenec>  (9) 
Numazawa M, Mutsumi A (1991) 6a,7a-cyclopropane derivatives of androst-4-ene: a novel class of competitive aromatase inhibitors. Biochem Biophys Res Commun 177:401-406

>  <Type>  (9) 
Test

>  <pIC50_cal>  (9) 
6.303

>  <pIC50_exp>  (9) 
6.000

$$$$
10
     RDKit          3D

 47 50  0  0  1  0  0  0  0  0999 V2000
   -4.2360   -3.8740    0.9300 O   0  0  0  0  0  0  0  0  0  0  0  0
   -4.3400   -2.6580    1.0760 C   0  0  0  0  0  0  0  0  0  0  0  0
   -5.6780   -1.9990    1.3120 C   0  0  0  0  0  0  0  0  0  0  0  0
   -5.5830   -0.8470    2.2990 C   0  0  0  0  0  0  0  0  0  0  0  0
   -4.4710    0.1310    1.9230 C   0  0  0  0  0  0  0  0  0  0  0  0
   -3.0690   -0.5330    1.8220 C   0  0  0  0  0  0  0  0  0  0  0  0
   -2.6190   -1.0100    3.2240 C   0  0  0  0  0  0  0  0  0  0  0  0
   -3.1590   -1.7570    0.9270 C   0  0  0  0  0  0  0  0  0  0  0  0
   -2.2670   -2.0810   -0.0230 C   0  0  0  0  0  0  0  0  0  0  0  0
   -1.0460   -1.2720   -0.3250 C   0  0  0  0  0  0  0  0  0  0  0  0
   -0.7390   -0.2020    0.7340 C   0  0  0  0  0  0  0  0  0  0  0  0
   -2.0520    0.5030    1.2060 C   0  0  0  0  0  0  0  0  0  0  0  0
   -1.7850    1.7380    2.1120 C   0  0  0  0  0  0  0  0  0  0  0  0
   -0.6980    2.6850    1.5740 C   0  0  0  0  0  0  0  0  0  0  0  0
    0.5750    1.9150    1.2420 C   0  0  0  0  0  0  0  0  0  0  0  0
    1.2670    1.3920    2.5140 C   0  0  0  0  0  0  0  0  0  0  0  0
    0.2190    0.8540    0.1850 C   0  0  0  0  0  0  0  0  0  0  0  0
    1.5660    0.4250   -0.3880 C   0  0  0  0  0  0  0  0  0  0  0  0
    2.2900    1.7650   -0.5830 C   0  0  0  0  0  0  0  0  0  0  0  0
    1.6290    2.6630    0.4490 C   0  0  0  0  0  0  0  0  0  0  0  0
    1.9300    3.8350    0.6280 O   0  0  0  0  0  0  0  0  0  0  0  0
   -6.3760   -2.7500    1.6980 H   0  0  0  0  0  1  0  0  0  0  0  0
   -6.0570   -1.6520    0.3440 H   0  0  0  0  0  1  0  0  0  0  0  0
   -5.4160   -1.2360    3.3100 H   0  0  0  0  0  1  0  0  0  0  0  0
   -6.5420   -0.3150    2.3270 H   0  0  0  0  0  1  0  0  0  0  0  0
   -4.4580    0.9360    2.6680 H   0  0  0  0  0  1  0  0  0  0  0  0
   -4.7310    0.5980    0.9640 H   0  0  0  0  0  1  0  0  0  0  0  0
   -3.2240   -1.8480    3.5880 H   0  0  0  0  0  1  0  0  0  0  0  0
   -2.7080   -0.2120    3.9680 H   0  0  0  0  0  1  0  0  0  0  0  0
   -1.5800   -1.3550    3.2260 H   0  0  0  0  0  1  0  0  0  0  0  0
   -2.4180   -2.9680   -0.6360 H   0  0  0  0  0  1  0  0  0  0  0  0
   -1.1870   -0.8090   -1.3100 H   0  0  0  0  0  1  0  0  0  0  0  0
   -0.1870   -1.9480   -0.4130 H   0  0  0  0  0  1  0  0  0  0  0  0
   -0.2680   -0.7070    1.5850 H   0  0  0  0  0  1  0  0  0  0  0  0
   -2.5200    0.9080    0.2940 H   0  0  0  0  0  1  0  0  0  0  0  0
   -1.4930    1.4170    3.1160 H   0  0  0  0  0  1  0  0  0  0  0  0
   -2.7080    2.3160    2.2310 H   0  0  0  0  0  1  0  0  0  0  0  0
   -0.4960    3.4700    2.3120 H   0  0  0  0  0  1  0  0  0  0  0  0
   -1.0760    3.2010    0.6820 H   0  0  0  0  0  1  0  0  0  0  0  0
    0.6520    0.6800    3.0700 H   0  0  0  0  0  1  0  0  0  0  0  0
    1.4960    2.2240    3.1900 H   0  0  0  0  0  1  0  0  0  0  0  0
    2.2220    0.9000    2.2980 H   0  0  0  0  0  1  0  0  0  0  0  0
   -0.3080    1.3550   -0.6460 H   0  0  0  0  0  1  0  0  0  0  0  0
    1.4680   -0.1120   -1.3370 H   0  0  0  0  0  1  0  0  0  0  0  0
    2.1130   -0.2210    0.3060 H   0  0  0  0  0  1  0  0  0  0  0  0
    2.0990    2.1740   -1.5800 H   0  0  0  0  0  1  0  0  0  0  0  0
    3.3620    1.6750   -0.3960 H   0  0  0  0  0  1  0  0  0  0  0  0
  1  2  2  0
  2  3  1  0
  2  8  1  0
  3  4  1  0
  3 22  1  0
  3 23  1  0
  4  5  1  0
  4 24  1  0
  4 25  1  0
  5  6  1  0
  5 26  1  0
  5 27  1  0
  6  7  1  0
  6  8  1  0
  6 12  1  0
  7 28  1  0
  7 29  1  0
  7 30  1  0
  8  9  2  0
  9 10  1  0
  9 31  1  0
 10 11  1  0
 10 32  1  0
 10 33  1  0
 11 12  1  0
 11 17  1  0
 11 34  1  0
 12 13  1  0
 12 35  1  0
 13 14  1  0
 13 36  1  0
 13 37  1  0
 14 15  1  0
 14 38  1  0
 14 39  1  0
 15 16  1  0
 15 17  1  0
 15 20  1  0
 16 40  1  0
 16 41  1  0
 16 42  1  0
 17 18  1  0
 17 43  1  0
 18 19  1  0
 18 44  1  0
 18 45  1  0
 19 20  1  0
 19 46  1  0
 19 47  1  0
 20 21  2  0
M  END
>  <Class>  (10) 
Steroid

>  <Fingerprint>  (10) 
0 1 0 1 0 0 1 0 1.651

>  <Referenec>  (10) 
Numazawa M, Tachibana M, Tateda Y (1996) 4-Oxygenated androst-5-en-17-ones and their 7-oxo derivatives as aromatase inhibitors. J Steroid Biochem Mole Biol 58:431-438

>  <Type>  (10) 
Training

>  <pIC50_cal>  (10) 
6.173

>  <pIC50_exp>  (10) 
5.959

$$$$
11
     RDKit          3D

 49 52  0  0  1  0  0  0  0  0999 V2000
    5.4810    3.5180   -3.4170 O   0  0  0  0  0  0  0  0  0  0  0  0
    4.6040    3.8010   -2.6030 C   0  0  0  0  0  0  0  0  0  0  0  0
    4.5780    5.1380   -1.9030 C   0  0  0  0  0  0  0  0  0  0  0  0
    3.1630    5.6620   -1.7220 C   0  0  0  0  0  0  0  0  0  0  0  0
    2.2490    4.6160   -1.0840 C   0  0  0  0  0  0  0  0  0  0  0  0
    2.1690    3.2880   -1.8880 C   0  0  0  0  0  0  0  0  0  0  0  0
    1.4640    3.5450   -3.2420 C   0  0  0  0  0  0  0  0  0  0  0  0
    3.5760    2.8000   -2.1880 C   0  0  0  0  0  0  0  0  0  0  0  0
    3.9850    1.5260   -2.0730 C   0  0  0  0  0  0  0  0  0  0  0  0
    3.0970    0.4050   -1.6340 C   0  0  0  0  0  0  0  0  0  0  0  0
    1.6040    0.7730   -1.6040 C   0  0  0  0  0  0  0  0  0  0  0  0
    1.4000    2.2110   -1.0290 C   0  0  0  0  0  0  0  0  0  0  0  0
   -0.0950    2.5520   -0.7840 C   0  0  0  0  0  0  0  0  0  0  0  0
   -0.8670    1.4530   -0.0350 C   0  0  0  0  0  0  0  0  0  0  0  0
   -0.6920    0.0870   -0.7090 C   0  0  0  0  0  0  0  0  0  0  0  0
   -1.3950    0.0920   -2.0900 C   0  0  0  0  0  0  0  0  0  0  0  0
    0.8140   -0.2270   -0.7590 C   0  0  0  0  0  0  0  0  0  0  0  0
    0.8610   -1.7080   -1.1280 C   0  0  0  0  0  0  0  0  0  0  0  0
   -0.3660   -2.3080   -0.4170 C   0  0  0  0  0  0  0  0  0  0  0  0
   -1.1640   -1.1110    0.1390 C   0  0  0  0  0  0  0  0  0  0  0  0
   -2.5610   -1.3260    0.0990 O   0  0  0  0  0  0  0  0  0  0  0  0
    5.1560    5.8570   -2.4950 H   0  0  0  0  0  1  0  0  0  0  0  0
    5.0760    5.0210   -0.9340 H   0  0  0  0  0  1  0  0  0  0  0  0
    2.7550    5.9750   -2.6900 H   0  0  0  0  0  1  0  0  0  0  0  0
    3.1860    6.5590   -1.0910 H   0  0  0  0  0  1  0  0  0  0  0  0
    1.2510    5.0570   -0.9750 H   0  0  0  0  0  1  0  0  0  0  0  0
    2.6120    4.4140   -0.0670 H   0  0  0  0  0  1  0  0  0  0  0  0
    2.0730    4.1590   -3.9150 H   0  0  0  0  0  1  0  0  0  0  0  0
    0.5150    4.0740   -3.1070 H   0  0  0  0  0  1  0  0  0  0  0  0
    1.2540    2.6140   -3.7790 H   0  0  0  0  0  1  0  0  0  0  0  0
    5.0190    1.2610   -2.2870 H   0  0  0  0  0  1  0  0  0  0  0  0
    3.4330    0.0820   -0.6410 H   0  0  0  0  0  1  0  0  0  0  0  0
    3.2430   -0.4470   -2.3090 H   0  0  0  0  0  1  0  0  0  0  0  0
    1.2380    0.7380   -2.6370 H   0  0  0  0  0  1  0  0  0  0  0  0
    1.8660    2.2050   -0.0300 H   0  0  0  0  0  1  0  0  0  0  0  0
   -0.6040    2.7500   -1.7320 H   0  0  0  0  0  1  0  0  0  0  0  0
   -0.1710    3.4750   -0.1990 H   0  0  0  0  0  1  0  0  0  0  0  0
   -1.9290    1.7220    0.0230 H   0  0  0  0  0  1  0  0  0  0  0  0
   -0.5020    1.4140    1.0000 H   0  0  0  0  0  1  0  0  0  0  0  0
   -0.9620    0.8190   -2.7830 H   0  0  0  0  0  1  0  0  0  0  0  0
   -2.4550    0.3490   -1.9810 H   0  0  0  0  0  1  0  0  0  0  0  0
   -1.3480   -0.8830   -2.5860 H   0  0  0  0  0  1  0  0  0  0  0  0
    1.2140   -0.1580    0.2670 H   0  0  0  0  0  1  0  0  0  0  0  0
    1.7880   -2.1860   -0.7950 H   0  0  0  0  0  1  0  0  0  0  0  0
    0.7830   -1.8540   -2.2110 H   0  0  0  0  0  1  0  0  0  0  0  0
   -0.0570   -2.9650    0.4040 H   0  0  0  0  0  1  0  0  0  0  0  0
   -0.9560   -2.9200   -1.1080 H   0  0  0  0  0  1  0  0  0  0  0  0
   -0.8910   -0.9610    1.1910 H   0  0  0  0  0  1  0  0  0  0  0  0
   -2.7980   -1.6910   -0.7690 H   0  0  0  0  0  1  0  0  0  0  0  0
  1  2  2  0
  2  3  1  0
  2  8  1  0
  3  4  1  0
  3 22  1  0
  3 23  1  0
  4  5  1  0
  4 24  1  0
  4 25  1  0
  5  6  1  0
  5 26  1  0
  5 27  1  0
  6  7  1  0
  6  8  1  0
  6 12  1  0
  7 28  1  0
  7 29  1  0
  7 30  1  0
  8  9  2  0
  9 10  1  0
  9 31  1  0
 10 11  1  0
 10 32  1  0
 10 33  1  0
 11 12  1  0
 11 17  1  0
 11 34  1  0
 12 13  1  0
 12 35  1  0
 13 14  1  0
 13 36  1  0
 13 37  1  0
 14 15  1  0
 14 38  1  0
 14 39  1  0
 15 16  1  0
 15 17  1  0
 15 20  1  0
 16 40  1  0
 16 41  1  0
 16 42  1  0
 17 18  1  0
 17 43  1  0
 18 19  1  0
 18 44  1  0
 18 45  1  0
 19 20  1  0
 19 46  1  0
 19 47  1  0
 20 21  1  0
 20 48  1  0
 21 49  1  0
M  END
>  <Class>  (11) 
Steroid

>  <Fingerprint>  (11) 
0 1 0 0 0 0 1 0 1.672

>  <Referenec>  (11) 
Numazawa M, Tachibana M, Tateda Y (1996) 4-Oxygenated androst-5-en-17-ones and their 7-oxo derivatives as aromatase inhibitors. J Steroid Biochem Mole Biol 58:431-438

>  <Type>  (11) 
Training

>  <pIC50_cal>  (11) 
5.393

>  <pIC50_exp>  (11) 
5.000

$$$$
12
     RDKit          3D

 49 52  0  0  1  0  0  0  0  0999 V2000
    1.4440   -1.9390    2.5000 O   0  0  0  0  0  0  0  0  0  0  0  0
    1.3210   -0.6120    3.0020 C   0  0  0  0  0  0  0  0  0  0  0  0
    2.6790   -0.1350    3.5080 C   0  0  0  0  0  0  0  0  0  0  0  0
    3.6530    0.1310    2.3660 C   0  0  0  0  0  0  0  0  0  0  0  0
    3.0690    1.1380    1.3760 C   0  0  0  0  0  0  0  0  0  0  0  0
    1.6880    0.7310    0.7840 C   0  0  0  0  0  0  0  0  0  0  0  0
    1.8840   -0.4510   -0.1980 C   0  0  0  0  0  0  0  0  0  0  0  0
    0.7510    0.2810    1.9200 C   0  0  0  0  0  0  0  0  0  0  0  0
   -0.5340    0.6760    2.0000 C   0  0  0  0  0  0  0  0  0  0  0  0
   -1.2260    1.5570    1.0110 C   0  0  0  0  0  0  0  0  0  0  0  0
   -0.4320    1.7740   -0.2840 C   0  0  0  0  0  0  0  0  0  0  0  0
    1.0780    1.9880    0.0400 C   0  0  0  0  0  0  0  0  0  0  0  0
    1.9040    2.4700   -1.1870 C   0  0  0  0  0  0  0  0  0  0  0  0
    1.2390    3.5990   -1.9920 C   0  0  0  0  0  0  0  0  0  0  0  0
   -0.1920    3.2250   -2.3600 C   0  0  0  0  0  0  0  0  0  0  0  0
   -0.2350    2.0750   -3.3820 C   0  0  0  0  0  0  0  0  0  0  0  0
   -0.9600    2.9890   -1.0470 C   0  0  0  0  0  0  0  0  0  0  0  0
   -2.4290    3.0400   -1.4550 C   0  0  0  0  0  0  0  0  0  0  0  0
   -2.4770    4.2600   -2.3850 C   0  0  0  0  0  0  0  0  0  0  0  0
   -1.0570    4.3370   -2.9190 C   0  0  0  0  0  0  0  0  0  0  0  0
   -0.6730    5.1790   -3.7200 O   0  0  0  0  0  0  0  0  0  0  0  0
    0.6150   -2.1390    2.0320 H   0  0  0  0  0  1  0  0  0  0  0  0
    0.6420   -0.6690    3.8610 H   0  0  0  0  0  1  0  0  0  0  0  0
    3.1160   -0.8890    4.1730 H   0  0  0  0  0  1  0  0  0  0  0  0
    2.5500    0.7840    4.0920 H   0  0  0  0  0  1  0  0  0  0  0  0
    3.9060   -0.8050    1.8560 H   0  0  0  0  0  1  0  0  0  0  0  0
    4.5900    0.5260    2.7740 H   0  0  0  0  0  1  0  0  0  0  0  0
    3.7990    1.2880    0.5710 H   0  0  0  0  0  1  0  0  0  0  0  0
    2.9770    2.1040    1.8920 H   0  0  0  0  0  1  0  0  0  0  0  0
    2.2890   -1.3410    0.2920 H   0  0  0  0  0  1  0  0  0  0  0  0
    2.5970   -0.2070   -0.9920 H   0  0  0  0  0  1  0  0  0  0  0  0
    0.9440   -0.7500   -0.6710 H   0  0  0  0  0  1  0  0  0  0  0  0
   -1.1480    0.3520    2.8390 H   0  0  0  0  0  1  0  0  0  0  0  0
   -1.4290    2.5160    1.5040 H   0  0  0  0  0  1  0  0  0  0  0  0
   -2.1990    1.1160    0.7650 H   0  0  0  0  0  1  0  0  0  0  0  0
   -0.5520    0.8790   -0.9040 H   0  0  0  0  0  1  0  0  0  0  0  0
    1.1140    2.8280    0.7540 H   0  0  0  0  0  1  0  0  0  0  0  0
    2.0950    1.6390   -1.8710 H   0  0  0  0  0  1  0  0  0  0  0  0
    2.8870    2.8240   -0.8540 H   0  0  0  0  0  1  0  0  0  0  0  0
    1.8290    3.8070   -2.8930 H   0  0  0  0  0  1  0  0  0  0  0  0
    1.2540    4.5240   -1.4020 H   0  0  0  0  0  1  0  0  0  0  0  0
    0.1900    1.1460   -2.9940 H   0  0  0  0  0  1  0  0  0  0  0  0
    0.3330    2.3450   -4.2800 H   0  0  0  0  0  1  0  0  0  0  0  0
   -1.2540    1.8530   -3.7170 H   0  0  0  0  0  1  0  0  0  0  0  0
   -0.8060    3.8640   -0.3920 H   0  0  0  0  0  1  0  0  0  0  0  0
   -3.1000    3.1690   -0.6000 H   0  0  0  0  0  1  0  0  0  0  0  0
   -2.7330    2.1300   -1.9830 H   0  0  0  0  0  1  0  0  0  0  0  0
   -2.6940    5.1740   -1.8250 H   0  0  0  0  0  1  0  0  0  0  0  0
   -3.1950    4.1200   -3.1970 H   0  0  0  0  0  1  0  0  0  0  0  0
  1  2  1  0
  1 22  1  0
  2  3  1  0
  2  8  1  0
  2 23  1  0
  3  4  1  0
  3 24  1  0
  3 25  1  0
  4  5  1  0
  4 26  1  0
  4 27  1  0
  5  6  1  0
  5 28  1  0
  5 29  1  0
  6  7  1  0
  6  8  1  0
  6 12  1  0
  7 30  1  0
  7 31  1  0
  7 32  1  0
  8  9  2  0
  9 10  1  0
  9 33  1  0
 10 11  1  0
 10 34  1  0
 10 35  1  0
 11 12  1  0
 11 17  1  0
 11 36  1  0
 12 13  1  0
 12 37  1  0
 13 14  1  0
 13 38  1  0
 13 39  1  0
 14 15  1  0
 14 40  1  0
 14 41  1  0
 15 16  1  0
 15 17  1  0
 15 20  1  0
 16 42  1  0
 16 43  1  0
 16 44  1  0
 17 18  1  0
 17 45  1  0
 18 19  1  0
 18 46  1  0
 18 47  1  0
 19 20  1  0
 19 48  1  0
 19 49  1  0
 20 21  2  0
M  END
>  <Class>  (12) 
Steroid

>  <Fingerprint>  (12) 
1 0 0 1 0 0 1 0 1.683

>  <Referenec>  (12) 
Numazawa M, Tachibana M, Tateda Y (1996) 4-Oxygenated androst-5-en-17-ones and their 7-oxo derivatives as aromatase inhibitors. J Steroid Biochem Mole Biol 58:431-438

>  <Type>  (12) 
Test

>  <pIC50_cal>  (12) 
5.843

>  <pIC50_exp>  (12) 
6.553

$$$$
13
     RDKit          3D

 54 57  0  0  1  0  0  0  0  0999 V2000
   -0.8740   -0.3740   -0.7040 C   0  0  0  0  0  0  0  0  0  0  0  0
   -0.9550    0.0390    0.7870 C   0  0  0  0  0  0  0  0  0  0  0  0
   -2.0580    1.1020    0.9460 C   0  0  0  0  0  0  0  0  0  0  0  0
   -3.5090    0.6470    0.9340 C   0  0  0  0  0  0  0  0  0  0  0  0
   -3.8630    0.3420   -0.4270 O   0  0  0  0  0  0  0  0  0  0  0  0
   -5.1810    0.4320   -0.7480 C   0  0  0  0  0  0  0  0  0  0  0  0
   -5.3740    0.0890   -2.1930 C   0  0  0  0  0  0  0  0  0  0  0  0
   -6.0870    0.7400    0.0130 O   0  0  0  0  0  0  0  0  0  0  0  0
   -3.7240   -0.5780    1.8270 C   0  0  0  0  0  0  0  0  0  0  0  0
   -2.7420   -1.6980    1.5040 C   0  0  0  0  0  0  0  0  0  0  0  0
   -1.3010   -1.2120    1.6460 C   0  0  0  0  0  0  0  0  0  0  0  0
   -1.7800    2.4090    1.1230 C   0  0  0  0  0  0  0  0  0  0  0  0
   -0.4080    3.0020    1.1610 C   0  0  0  0  0  0  0  0  0  0  0  0
    0.6980    2.0360    0.7150 C   0  0  0  0  0  0  0  0  0  0  0  0
    0.4320    0.6130    1.2910 C   0  0  0  0  0  0  0  0  0  0  0  0
    1.6340   -0.3570    1.1030 C   0  0  0  0  0  0  0  0  0  0  0  0
    2.9990    0.2520    1.4680 C   0  0  0  0  0  0  0  0  0  0  0  0
    3.2030    1.5810    0.7500 C   0  0  0  0  0  0  0  0  0  0  0  0
    3.3660    1.3880   -0.7690 C   0  0  0  0  0  0  0  0  0  0  0  0
    2.0680    2.5240    1.1890 C   0  0  0  0  0  0  0  0  0  0  0  0
    2.5530    3.9120    0.7840 C   0  0  0  0  0  0  0  0  0  0  0  0
    4.0200    3.9020    1.2390 C   0  0  0  0  0  0  0  0  0  0  0  0
    4.3750    2.4250    1.2110 C   0  0  0  0  0  0  0  0  0  0  0  0
    5.4790    1.9830    1.5000 O   0  0  0  0  0  0  0  0  0  0  0  0
   -1.8180   -0.7790   -1.0790 H   0  0  0  0  0  1  0  0  0  0  0  0
   -0.1350   -1.1640   -0.8690 H   0  0  0  0  0  1  0  0  0  0  0  0
   -0.6130    0.4710   -1.3480 H   0  0  0  0  0  1  0  0  0  0  0  0
   -4.1520    1.4590    1.2990 H   0  0  0  0  0  1  0  0  0  0  0  0
   -5.0480   -0.9380   -2.3760 H   0  0  0  0  0  1  0  0  0  0  0  0
   -4.8120    0.7880   -2.8170 H   0  0  0  0  0  1  0  0  0  0  0  0
   -6.4350    0.1710   -2.4470 H   0  0  0  0  0  1  0  0  0  0  0  0
   -4.7420   -0.9650    1.7070 H   0  0  0  0  0  1  0  0  0  0  0  0
   -3.6090   -0.2890    2.8800 H   0  0  0  0  0  1  0  0  0  0  0  0
   -2.9200   -2.0820    0.4940 H   0  0  0  0  0  1  0  0  0  0  0  0
   -2.9090   -2.5360    2.1900 H   0  0  0  0  0  1  0  0  0  0  0  0
   -1.1250   -0.9880    2.7070 H   0  0  0  0  0  1  0  0  0  0  0  0
   -0.6330   -2.0440    1.3920 H   0  0  0  0  0  1  0  0  0  0  0  0
   -2.5940    3.1210    1.2510 H   0  0  0  0  0  1  0  0  0  0  0  0
   -0.2260    3.3490    2.1860 H   0  0  0  0  0  1  0  0  0  0  0  0
   -0.3890    3.8900    0.5190 H   0  0  0  0  0  1  0  0  0  0  0  0
    0.6870    1.9980   -0.3800 H   0  0  0  0  0  1  0  0  0  0  0  0
    0.3420    0.7440    2.3820 H   0  0  0  0  0  1  0  0  0  0  0  0
    1.6880   -0.7060    0.0690 H   0  0  0  0  0  1  0  0  0  0  0  0
    1.4880   -1.2510    1.7210 H   0  0  0  0  0  1  0  0  0  0  0  0
    3.7980   -0.4540    1.2120 H   0  0  0  0  0  1  0  0  0  0  0  0
    3.0570    0.3910    2.5550 H   0  0  0  0  0  1  0  0  0  0  0  0
    2.4750    0.9670   -1.2420 H   0  0  0  0  0  1  0  0  0  0  0  0
    4.2000    0.7070   -0.9760 H   0  0  0  0  0  1  0  0  0  0  0  0
    3.5980    2.3250   -1.2860 H   0  0  0  0  0  1  0  0  0  0  0  0
    2.0330    2.5340    2.2920 H   0  0  0  0  0  1  0  0  0  0  0  0
    1.9940    4.7140    1.2760 H   0  0  0  0  0  1  0  0  0  0  0  0
    2.4770    4.0670   -0.2970 H   0  0  0  0  0  1  0  0  0  0  0  0
    4.1160    4.2690    2.2650 H   0  0  0  0  0  1  0  0  0  0  0  0
    4.6560    4.4720    0.5590 H   0  0  0  0  0  1  0  0  0  0  0  0
  1  2  1  0
  1 25  1  0
  1 26  1  0
  1 27  1  0
  2  3  1  0
  2 11  1  0
  2 15  1  0
  3  4  1  0
  3 12  2  0
  4  5  1  0
  4  9  1  0
  4 28  1  0
  5  6  1  0
  6  7  1  0
  6  8  2  0
  7 29  1  0
  7 30  1  0
  7 31  1  0
  9 10  1  0
  9 32  1  0
  9 33  1  0
 10 11  1  0
 10 34  1  0
 10 35  1  0
 11 36  1  0
 11 37  1  0
 12 13  1  0
 12 38  1  0
 13 14  1  0
 13 39  1  0
 13 40  1  0
 14 15  1  0
 14 20  1  0
 14 41  1  0
 15 16  1  0
 15 42  1  0
 16 17  1  0
 16 43  1  0
 16 44  1  0
 17 18  1  0
 17 45  1  0
 17 46  1  0
 18 19  1  0
 18 20  1  0
 18 23  1  0
 19 47  1  0
 19 48  1  0
 19 49  1  0
 20 21  1  0
 20 50  1  0
 21 22  1  0
 21 51  1  0
 21 52  1  0
 22 23  1  0
 22 53  1  0
 22 54  1  0
 23 24  2  0
M  END
>  <Class>  (13) 
Steroid

>  <Fingerprint>  (13) 
0 0 1 1 0 0 0 0 1.737

>  <Referenec>  (13) 
Numazawa M, Tachibana M, Tateda Y (1996) 4-Oxygenated androst-5-en-17-ones and their 7-oxo derivatives as aromatase inhibitors. J Steroid Biochem Mole Biol 58:431-438

>  <Type>  (13) 
Training

>  <pIC50_cal>  (13) 
5.707

>  <pIC50_exp>  (13) 
6.000

$$$$
14
     RDKit          3D

 53 56  0  0  1  0  0  0  0  0999 V2000
   -5.2530   -2.1310    1.9080 O   0  0  0  0  0  0  0  0  0  0  0  0
   -4.4160   -2.2180    1.0140 C   0  0  0  0  0  0  0  0  0  0  0  0
   -3.0620   -1.6790    1.2740 C   0  0  0  0  0  0  0  0  0  0  0  0
   -2.0910   -1.6760    0.3440 C   0  0  0  0  0  0  0  0  0  0  0  0
   -0.7150   -1.1610    0.7330 C   0  0  0  0  0  0  0  0  0  0  0  0
    0.1450   -2.3060    0.8770 O   0  0  0  0  0  0  0  0  0  0  0  0
    1.2110   -2.1630    1.7100 C   0  0  0  0  0  0  0  0  0  0  0  0
    1.9870   -3.4430    1.7590 C   0  0  0  0  0  0  0  0  0  0  0  0
    1.5070   -1.1510    2.3290 O   0  0  0  0  0  0  0  0  0  0  0  0
   -0.1490   -0.2000   -0.3140 C   0  0  0  0  0  0  0  0  0  0  0  0
   -0.1850   -0.8010   -1.7130 C   0  0  0  0  0  0  0  0  0  0  0  0
   -1.6110   -1.1900   -2.0970 C   0  0  0  0  0  0  0  0  0  0  0  0
   -2.3110   -2.1580   -1.0990 C   0  0  0  0  0  0  0  0  0  0  0  0
   -1.7050   -3.5740   -1.2520 C   0  0  0  0  0  0  0  0  0  0  0  0
   -3.8590   -2.1610   -1.4170 C   0  0  0  0  0  0  0  0  0  0  0  0
   -4.6670   -2.9170   -0.3160 C   0  0  0  0  0  0  0  0  0  0  0  0
   -6.1530   -2.9210   -0.6970 C   0  0  0  0  0  0  0  0  0  0  0  0
   -7.1760   -3.6170    0.2020 C   0  0  0  0  0  0  0  0  0  0  0  0
   -8.4480   -3.6210   -0.6590 C   0  0  0  0  0  0  0  0  0  0  0  0
   -7.8990   -3.5870   -2.0720 C   0  0  0  0  0  0  0  0  0  0  0  0
   -8.5960   -3.5910   -3.0770 O   0  0  0  0  0  0  0  0  0  0  0  0
   -6.3840   -3.5810   -2.0740 C   0  0  0  0  0  0  0  0  0  0  0  0
   -5.9390   -5.0520   -2.1930 C   0  0  0  0  0  0  0  0  0  0  0  0
   -5.7190   -2.7110   -3.1310 C   0  0  0  0  0  0  0  0  0  0  0  0
   -4.2110   -2.6030   -2.8640 C   0  0  0  0  0  0  0  0  0  0  0  0
   -2.9000   -1.3180    2.2850 H   0  0  0  0  0  1  0  0  0  0  0  0
   -0.7780   -0.6330    1.6930 H   0  0  0  0  0  1  0  0  0  0  0  0
    2.3940   -3.6670    0.7700 H   0  0  0  0  0  1  0  0  0  0  0  0
    1.3390   -4.2540    2.1030 H   0  0  0  0  0  1  0  0  0  0  0  0
    2.8160   -3.3390    2.4650 H   0  0  0  0  0  1  0  0  0  0  0  0
    0.8880    0.0590   -0.0730 H   0  0  0  0  0  1  0  0  0  0  0  0
   -0.7260    0.7340   -0.3050 H   0  0  0  0  0  1  0  0  0  0  0  0
    0.4800   -1.6700   -1.7720 H   0  0  0  0  0  1  0  0  0  0  0  0
    0.1960   -0.0670   -2.4330 H   0  0  0  0  0  1  0  0  0  0  0  0
   -1.5830   -1.6320   -3.1000 H   0  0  0  0  0  1  0  0  0  0  0  0
   -2.1980   -0.2650   -2.1830 H   0  0  0  0  0  1  0  0  0  0  0  0
   -0.6260   -3.5860   -1.0780 H   0  0  0  0  0  1  0  0  0  0  0  0
   -1.8460   -3.9710   -2.2620 H   0  0  0  0  0  1  0  0  0  0  0  0
   -2.1460   -4.2870   -0.5480 H   0  0  0  0  0  1  0  0  0  0  0  0
   -4.1880   -1.1090   -1.3590 H   0  0  0  0  0  1  0  0  0  0  0  0
   -4.3150   -3.9470   -0.2000 H   0  0  0  0  0  1  0  0  0  0  0  0
   -6.4710   -1.8650   -0.7470 H   0  0  0  0  0  1  0  0  0  0  0  0
   -7.3620   -3.0880    1.1400 H   0  0  0  0  0  1  0  0  0  0  0  0
   -6.8660   -4.6370    0.4530 H   0  0  0  0  0  1  0  0  0  0  0  0
   -9.0420   -2.7190   -0.4890 H   0  0  0  0  0  1  0  0  0  0  0  0
   -9.0460   -4.5200   -0.4910 H   0  0  0  0  0  1  0  0  0  0  0  0
   -6.4900   -5.7130   -1.5150 H   0  0  0  0  0  1  0  0  0  0  0  0
   -4.8740   -5.1920   -1.9890 H   0  0  0  0  0  1  0  0  0  0  0  0
   -6.1310   -5.4240   -3.2070 H   0  0  0  0  0  1  0  0  0  0  0  0
   -6.1630   -1.7070   -3.1350 H   0  0  0  0  0  1  0  0  0  0  0  0
   -5.8890   -3.1190   -4.1350 H   0  0  0  0  0  1  0  0  0  0  0  0
   -3.7510   -3.5680   -3.0950 H   0  0  0  0  0  1  0  0  0  0  0  0
   -3.7960   -1.8870   -3.5830 H   0  0  0  0  0  1  0  0  0  0  0  0
  1  2  2  0
  2  3  1  0
  2 16  1  0
  3  4  2  0
  3 26  1  0
  4  5  1  0
  4 13  1  0
  5  6  1  0
  5 10  1  0
  5 27  1  0
  6  7  1  0
  7  8  1  0
  7  9  2  0
  8 28  1  0
  8 29  1  0
  8 30  1  0
 10 11  1  0
 10 31  1  0
 10 32  1  0
 11 12  1  0
 11 33  1  0
 11 34  1  0
 12 13  1  0
 12 35  1  0
 12 36  1  0
 13 14  1  0
 13 15  1  0
 14 37  1  0
 14 38  1  0
 14 39  1  0
 15 16  1  0
 15 25  1  0
 15 40  1  0
 16 17  1  0
 16 41  1  0
 17 18  1  0
 17 22  1  0
 17 42  1  0
 18 19  1  0
 18 43  1  0
 18 44  1  0
 19 20  1  0
 19 45  1  0
 19 46  1  0
 20 21  2  0
 20 22  1  0
 22 23  1  0
 22 24  1  0
 23 47  1  0
 23 48  1  0
 23 49  1  0
 24 25  1  0
 24 50  1  0
 24 51  1  0
 25 52  1  0
 25 53  1  0
M  END
>  <Class>  (14) 
Steroid

>  <Fingerprint>  (14) 
0 0 0 1 0 0 0 0 1.373

>  <Referenec>  (14) 
Numazawa M, Tachibana M, Tateda Y (1996) 4-Oxygenated androst-5-en-17-ones and their 7-oxo derivatives as aromatase inhibitors. J Steroid Biochem Mole Biol 58:431-438

>  <Type>  (14) 
Test

>  <pIC50_cal>  (14) 
4.280

>  <pIC50_exp>  (14) 
4.022

$$$$
15
     RDKit          3D

 48 51  0  0  1  0  0  0  0  0999 V2000
    4.5070   -2.4480   -0.5720 O   0  0  0  0  0  0  0  0  0  0  0  0
    4.2560   -1.5030    0.4620 C   0  0  0  0  0  0  0  0  0  0  0  0
    5.3010   -0.3910    0.4210 C   0  0  0  0  0  0  0  0  0  0  0  0
    5.1360    0.4930   -0.8090 C   0  0  0  0  0  0  0  0  0  0  0  0
    3.7310    1.0900   -0.8610 C   0  0  0  0  0  0  0  0  0  0  0  0
    2.5790    0.0430   -0.8200 C   0  0  0  0  0  0  0  0  0  0  0  0
    2.5110   -0.6940   -2.1790 C   0  0  0  0  0  0  0  0  0  0  0  0
    2.8450   -0.9830    0.2930 C   0  0  0  0  0  0  0  0  0  0  0  0
    1.8900   -1.4260    1.1300 C   0  0  0  0  0  0  0  0  0  0  0  0
    0.4730   -1.0180    1.0070 C   0  0  0  0  0  0  0  0  0  0  0  0
    0.0680   -0.1910   -0.2070 C   0  0  0  0  0  0  0  0  0  0  0  0
    1.2280    0.8050   -0.5160 C   0  0  0  0  0  0  0  0  0  0  0  0
    0.8590    1.8890   -1.5660 C   0  0  0  0  0  0  0  0  0  0  0  0
   -0.5090    2.5430   -1.3280 C   0  0  0  0  0  0  0  0  0  0  0  0
   -1.5870    1.4790   -1.1790 C   0  0  0  0  0  0  0  0  0  0  0  0
   -1.8250    0.7280   -2.5030 C   0  0  0  0  0  0  0  0  0  0  0  0
   -1.2230    0.5990    0.0360 C   0  0  0  0  0  0  0  0  0  0  0  0
   -2.5300   -0.1360    0.3410 C   0  0  0  0  0  0  0  0  0  0  0  0
   -3.5860    0.9750    0.2400 C   0  0  0  0  0  0  0  0  0  0  0  0
   -2.9430    1.9660   -0.7100 C   0  0  0  0  0  0  0  0  0  0  0  0
   -3.4710    3.0100   -1.0690 O   0  0  0  0  0  0  0  0  0  0  0  0
   -0.3190   -1.4150    1.8590 O   0  0  0  0  0  0  0  0  0  0  0  0
    5.4030   -2.7990   -0.4360 H   0  0  0  0  0  1  0  0  0  0  0  0
    4.3620   -2.0410    1.4120 H   0  0  0  0  0  1  0  0  0  0  0  0
    6.3090   -0.8220    0.4100 H   0  0  0  0  0  1  0  0  0  0  0  0
    5.2180    0.2260    1.3240 H   0  0  0  0  0  1  0  0  0  0  0  0
    5.3430   -0.0800   -1.7200 H   0  0  0  0  0  1  0  0  0  0  0  0
    5.8730    1.3030   -0.7750 H   0  0  0  0  0  1  0  0  0  0  0  0
    3.6570    1.7020   -1.7680 H   0  0  0  0  0  1  0  0  0  0  0  0
    3.6290    1.7820   -0.0130 H   0  0  0  0  0  1  0  0  0  0  0  0
    3.4460   -1.2080   -2.4210 H   0  0  0  0  0  1  0  0  0  0  0  0
    2.3300   -0.0050   -3.0090 H   0  0  0  0  0  1  0  0  0  0  0  0
    1.7220   -1.4530   -2.1950 H   0  0  0  0  0  1  0  0  0  0  0  0
    2.0970   -2.1370    1.9230 H   0  0  0  0  0  1  0  0  0  0  0  0
   -0.0830   -0.8970   -1.0300 H   0  0  0  0  0  1  0  0  0  0  0  0
    1.3950    1.3680    0.4190 H   0  0  0  0  0  1  0  0  0  0  0  0
    0.8680    1.4660   -2.5740 H   0  0  0  0  0  1  0  0  0  0  0  0
    1.6140    2.6830   -1.5610 H   0  0  0  0  0  1  0  0  0  0  0  0
   -0.7430    3.2220   -2.1570 H   0  0  0  0  0  1  0  0  0  0  0  0
   -0.4630    3.1710   -0.4290 H   0  0  0  0  0  1  0  0  0  0  0  0
   -0.9550    0.1490   -2.8250 H   0  0  0  0  0  1  0  0  0  0  0  0
   -2.0600    1.4380   -3.3050 H   0  0  0  0  0  1  0  0  0  0  0  0
   -2.6730    0.0370   -2.4470 H   0  0  0  0  0  1  0  0  0  0  0  0
   -1.0390    1.2500    0.9080 H   0  0  0  0  0  1  0  0  0  0  0  0
   -2.5530   -0.5850    1.3370 H   0  0  0  0  0  1  0  0  0  0  0  0
   -2.7240   -0.9330   -0.3850 H   0  0  0  0  0  1  0  0  0  0  0  0
   -3.7400    1.4610    1.2080 H   0  0  0  0  0  1  0  0  0  0  0  0
   -4.5290    0.5980   -0.1620 H   0  0  0  0  0  1  0  0  0  0  0  0
  1  2  1  0
  1 23  1  0
  2  3  1  0
  2  8  1  0
  2 24  1  0
  3  4  1  0
  3 25  1  0
  3 26  1  0
  4  5  1  0
  4 27  1  0
  4 28  1  0
  5  6  1  0
  5 29  1  0
  5 30  1  0
  6  7  1  0
  6  8  1  0
  6 12  1  0
  7 31  1  0
  7 32  1  0
  7 33  1  0
  8  9  2  0
  9 10  1  0
  9 34  1  0
 10 11  1  0
 10 22  2  0
 11 12  1  0
 11 17  1  0
 11 35  1  0
 12 13  1  0
 12 36  1  0
 13 14  1  0
 13 37  1  0
 13 38  1  0
 14 15  1  0
 14 39  1  0
 14 40  1  0
 15 16  1  0
 15 17  1  0
 15 20  1  0
 16 41  1  0
 16 42  1  0
 16 43  1  0
 17 18  1  0
 17 44  1  0
 18 19  1  0
 18 45  1  0
 18 46  1  0
 19 20  1  0
 19 47  1  0
 19 48  1  0
 20 21  2  0
M  END
>  <Class>  (15) 
Steroid

>  <Fingerprint>  (15) 
1 0 0 1 0 0 1 0 1.493

>  <Referenec>  (15) 
Numazawa M, Tachibana M, Tateda Y (1996) 4-Oxygenated androst-5-en-17-ones and their 7-oxo derivatives as aromatase inhibitors. J Steroid Biochem Mole Biol 58:431-438

>  <Type>  (15) 
Training

>  <pIC50_cal>  (15) 
5.469

>  <pIC50_exp>  (15) 
5.201

$$$$
16
     RDKit          3D

 46 49  0  0  1  0  0  0  0  0999 V2000
    1.2460    4.6260   -1.0490 O   0  0  0  0  0  0  0  0  0  0  0  0
    1.8590    3.5940   -0.7860 C   0  0  0  0  0  0  0  0  0  0  0  0
    3.3660    3.5680   -0.7030 C   0  0  0  0  0  0  0  0  0  0  0  0
    3.8580    2.6530    0.4040 C   0  0  0  0  0  0  0  0  0  0  0  0
    3.2310    1.2630    0.3040 C   0  0  0  0  0  0  0  0  0  0  0  0
    1.6770    1.2760    0.3550 C   0  0  0  0  0  0  0  0  0  0  0  0
    1.2120    1.6970    1.7690 C   0  0  0  0  0  0  0  0  0  0  0  0
    1.1430    2.2930   -0.6350 C   0  0  0  0  0  0  0  0  0  0  0  0
    0.0760    2.1280   -1.4290 C   0  0  0  0  0  0  0  0  0  0  0  0
   -0.7300    0.8890   -1.3710 C   0  0  0  0  0  0  0  0  0  0  0  0
   -0.4120   -0.1310   -0.2820 C   0  0  0  0  0  0  0  0  0  0  0  0
    1.1330   -0.1470   -0.0390 C   0  0  0  0  0  0  0  0  0  0  0  0
    1.5920   -1.2790    0.9170 C   0  0  0  0  0  0  0  0  0  0  0  0
    0.9950   -2.6510    0.5740 C   0  0  0  0  0  0  0  0  0  0  0  0
   -0.5200   -2.5610    0.4580 C   0  0  0  0  0  0  0  0  0  0  0  0
   -1.1740   -2.2950    1.8270 C   0  0  0  0  0  0  0  0  0  0  0  0
   -0.8600   -1.5490   -0.6590 C   0  0  0  0  0  0  0  0  0  0  0  0
   -2.3290   -1.8450   -0.9660 C   0  0  0  0  0  0  0  0  0  0  0  0
   -2.3720   -3.3800   -1.0140 C   0  0  0  0  0  0  0  0  0  0  0  0
   -1.2140   -3.7770   -0.1220 C   0  0  0  0  0  0  0  0  0  0  0  0
   -0.8990   -4.9350    0.1160 O   0  0  0  0  0  0  0  0  0  0  0  0
   -1.6600    0.7690   -2.1650 O   0  0  0  0  0  0  0  0  0  0  0  0
    3.7250    4.5870   -0.5170 H   0  0  0  0  0  1  0  0  0  0  0  0
    3.7520    3.2460   -1.6770 H   0  0  0  0  0  1  0  0  0  0  0  0
    3.6370    3.0960    1.3820 H   0  0  0  0  0  1  0  0  0  0  0  0
    4.9490    2.5650    0.3430 H   0  0  0  0  0  1  0  0  0  0  0  0
    3.6340    0.6510    1.1190 H   0  0  0  0  0  1  0  0  0  0  0  0
    3.5690    0.7990   -0.6320 H   0  0  0  0  0  1  0  0  0  0  0  0
    1.4710    2.7380    1.9920 H   0  0  0  0  0  1  0  0  0  0  0  0
    1.6760    1.0820    2.5460 H   0  0  0  0  0  1  0  0  0  0  0  0
    0.1260    1.6190    1.8860 H   0  0  0  0  0  1  0  0  0  0  0  0
   -0.2580    2.8790   -2.1370 H   0  0  0  0  0  1  0  0  0  0  0  0
   -0.9500    0.1980    0.6130 H   0  0  0  0  0  1  0  0  0  0  0  0
    1.5880   -0.3930   -1.0140 H   0  0  0  0  0  1  0  0  0  0  0  0
    1.3330   -1.0310    1.9510 H   0  0  0  0  0  1  0  0  0  0  0  0
    2.6830   -1.3730    0.8880 H   0  0  0  0  0  1  0  0  0  0  0  0
    1.2850   -3.3810    1.3390 H   0  0  0  0  0  1  0  0  0  0  0  0
    1.4300   -3.0130   -0.3670 H   0  0  0  0  0  1  0  0  0  0  0  0
   -0.8930   -1.3260    2.2510 H   0  0  0  0  0  1  0  0  0  0  0  0
   -0.8740   -3.0660    2.5470 H   0  0  0  0  0  1  0  0  0  0  0  0
   -2.2680   -2.3260    1.7830 H   0  0  0  0  0  1  0  0  0  0  0  0
   -0.3070   -1.8240   -1.5730 H   0  0  0  0  0  1  0  0  0  0  0  0
   -2.6630   -1.4340   -1.9220 H   0  0  0  0  0  1  0  0  0  0  0  0
   -2.9930   -1.4550   -0.1870 H   0  0  0  0  0  1  0  0  0  0  0  0
   -2.1810   -3.7480   -2.0260 H   0  0  0  0  0  1  0  0  0  0  0  0
   -3.3170   -3.7690   -0.6300 H   0  0  0  0  0  1  0  0  0  0  0  0
  1  2  2  0
  2  3  1  0
  2  8  1  0
  3  4  1  0
  3 23  1  0
  3 24  1  0
  4  5  1  0
  4 25  1  0
  4 26  1  0
  5  6  1  0
  5 27  1  0
  5 28  1  0
  6  7  1  0
  6  8  1  0
  6 12  1  0
  7 29  1  0
  7 30  1  0
  7 31  1  0
  8  9  2  0
  9 10  1  0
  9 32  1  0
 10 11  1  0
 10 22  2  0
 11 12  1  0
 11 17  1  0
 11 33  1  0
 12 13  1  0
 12 34  1  0
 13 14  1  0
 13 35  1  0
 13 36  1  0
 14 15  1  0
 14 37  1  0
 14 38  1  0
 15 16  1  0
 15 17  1  0
 15 20  1  0
 16 39  1  0
 16 40  1  0
 16 41  1  0
 17 18  1  0
 17 42  1  0
 18 19  1  0
 18 43  1  0
 18 44  1  0
 19 20  1  0
 19 45  1  0
 19 46  1  0
 20 21  2  0
M  END
>  <Class>  (16) 
Steroid

>  <Fingerprint>  (16) 
0 1 0 1 0 0 1 0 1.539

>  <Referenec>  (16) 
Numazawa M, Tachibana M, Tateda Y (1996) 4-Oxygenated androst-5-en-17-ones and their 7-oxo derivatives as aromatase inhibitors. J Steroid Biochem Mole Biol 58:431-438

>  <Type>  (16) 
Training

>  <pIC50_cal>  (16) 
5.952

>  <pIC50_exp>  (16) 
5.444

$$$$
17
     RDKit          3D

 48 51  0  0  1  0  0  0  0  0999 V2000
    1.9690    5.2930   -1.1210 O   0  0  0  0  0  0  0  0  0  0  0  0
    0.9140    4.6730   -1.0130 C   0  0  0  0  0  0  0  0  0  0  0  0
   -0.3930    5.2380   -1.5130 C   0  0  0  0  0  0  0  0  0  0  0  0
   -1.2770    4.1670   -2.1270 C   0  0  0  0  0  0  0  0  0  0  0  0
   -1.4470    2.9720   -1.1890 C   0  0  0  0  0  0  0  0  0  0  0  0
   -0.1030    2.3050   -0.7800 C   0  0  0  0  0  0  0  0  0  0  0  0
    0.8600    3.3690   -0.2890 C   0  0  0  0  0  0  0  0  0  0  0  0
    1.6710    3.2640    0.7720 C   0  0  0  0  0  0  0  0  0  0  0  0
    1.7230    2.0170    1.5660 C   0  0  0  0  0  0  0  0  0  0  0  0
    0.9650    0.8000    1.0440 C   0  0  0  0  0  0  0  0  0  0  0  0
   -0.3680    1.2790    0.3840 C   0  0  0  0  0  0  0  0  0  0  0  0
   -1.3060    0.1100   -0.0160 C   0  0  0  0  0  0  0  0  0  0  0  0
   -1.5010   -0.9240    1.1020 C   0  0  0  0  0  0  0  0  0  0  0  0
   -0.1550   -1.4170    1.6400 C   0  0  0  0  0  0  0  0  0  0  0  0
    0.6380   -0.2000    2.1600 C   0  0  0  0  0  0  0  0  0  0  0  0
    1.7780   -0.8510    2.9490 C   0  0  0  0  0  0  0  0  0  0  0  0
    1.1470   -2.1150    3.5610 C   0  0  0  0  0  0  0  0  0  0  0  0
   -0.2540   -2.2330    2.9400 C   0  0  0  0  0  0  0  0  0  0  0  0
   -0.6180   -3.5800    2.7100 O   0  0  0  0  0  0  0  0  0  0  0  0
    0.5730   -2.2370    0.5420 C   0  0  0  0  0  0  0  0  0  0  0  0
    2.4240    2.0030    2.5750 O   0  0  0  0  0  0  0  0  0  0  0  0
    0.5300    1.6220   -2.0150 C   0  0  0  0  0  0  0  0  0  0  0  0
   -0.1790    6.0060   -2.2650 H   0  0  0  0  0  1  0  0  0  0  0  0
   -0.8960    5.7240   -0.6690 H   0  0  0  0  0  1  0  0  0  0  0  0
   -0.8550    3.8370   -3.0830 H   0  0  0  0  0  1  0  0  0  0  0  0
   -2.2610    4.5950   -2.3530 H   0  0  0  0  0  1  0  0  0  0  0  0
   -2.1000    2.2440   -1.6840 H   0  0  0  0  0  1  0  0  0  0  0  0
   -1.9820    3.3120   -0.2920 H   0  0  0  0  0  1  0  0  0  0  0  0
    2.3300    4.0640    1.0960 H   0  0  0  0  0  1  0  0  0  0  0  0
    1.6210    0.3250    0.3080 H   0  0  0  0  0  1  0  0  0  0  0  0
   -0.9120    1.8310    1.1690 H   0  0  0  0  0  1  0  0  0  0  0  0
   -0.9280   -0.3980   -0.9080 H   0  0  0  0  0  1  0  0  0  0  0  0
   -2.2940    0.5010   -0.2830 H   0  0  0  0  0  1  0  0  0  0  0  0
   -2.1010   -1.7630    0.7280 H   0  0  0  0  0  1  0  0  0  0  0  0
   -2.0850   -0.4630    1.9090 H   0  0  0  0  0  1  0  0  0  0  0  0
    0.0220    0.3360    2.9010 H   0  0  0  0  0  1  0  0  0  0  0  0
    2.1640   -0.1980    3.7380 H   0  0  0  0  0  1  0  0  0  0  0  0
    2.6170   -1.1170    2.2980 H   0  0  0  0  0  1  0  0  0  0  0  0
    1.0690   -2.0250    4.6500 H   0  0  0  0  0  1  0  0  0  0  0  0
    1.7660   -2.9960    3.3590 H   0  0  0  0  0  1  0  0  0  0  0  0
   -0.9960   -1.7930    3.6180 H   0  0  0  0  0  1  0  0  0  0  0  0
   -0.5680   -4.0460    3.5610 H   0  0  0  0  0  1  0  0  0  0  0  0
    0.8220   -1.6390   -0.3380 H   0  0  0  0  0  1  0  0  0  0  0  0
   -0.0580   -3.0650    0.1970 H   0  0  0  0  0  1  0  0  0  0  0  0
    1.5100   -2.6770    0.8990 H   0  0  0  0  0  1  0  0  0  0  0  0
    0.8490    2.3510   -2.7680 H   0  0  0  0  0  1  0  0  0  0  0  0
   -0.1770    0.9470   -2.5080 H   0  0  0  0  0  1  0  0  0  0  0  0
    1.4190    1.0400   -1.7540 H   0  0  0  0  0  1  0  0  0  0  0  0
  1  2  2  0
  2  3  1  0
  2  7  1  0
  3  4  1  0
  3 23  1  0
  3 24  1  0
  4  5  1  0
  4 25  1  0
  4 26  1  0
  5  6  1  0
  5 27  1  0
  5 28  1  0
  6  7  1  0
  6 11  1  0
  6 22  1  0
  7  8  2  0
  8  9  1  0
  8 29  1  0
  9 10  1  0
  9 21  2  0
 10 11  1  0
 10 15  1  0
 10 30  1  0
 11 12  1  0
 11 31  1  0
 12 13  1  0
 12 32  1  0
 12 33  1  0
 13 14  1  0
 13 34  1  0
 13 35  1  0
 14 15  1  0
 14 18  1  0
 14 20  1  0
 15 16  1  0
 15 36  1  0
 16 17  1  0
 16 37  1  0
 16 38  1  0
 17 18  1  0
 17 39  1  0
 17 40  1  0
 18 19  1  0
 18 41  1  0
 19 42  1  0
 20 43  1  0
 20 44  1  0
 20 45  1  0
 22 46  1  0
 22 47  1  0
 22 48  1  0
M  END
>  <Class>  (17) 
Steroid

>  <Fingerprint>  (17) 
0 1 0 0 0 0 1 0 1.481

>  <Referenec>  (17) 
Numazawa M, Tachibana M, Tateda Y (1996) 4-Oxygenated androst-5-en-17-ones and their 7-oxo derivatives as aromatase inhibitors. J Steroid Biochem Mole Biol 58:431-438

>  <Type>  (17) 
Test

>  <pIC50_cal>  (17) 
5.017

>  <pIC50_exp>  (17) 
4.244

$$$$
18
     RDKit          3D

 47 50  0  0  1  0  0  0  0  0999 V2000
    3.0000    2.4290    3.1140 O   0  0  0  0  0  0  0  0  0  0  0  0
    2.7730    2.5940    1.9180 C   0  0  0  0  0  0  0  0  0  0  0  0
    3.8760    2.9080    0.9360 C   0  0  0  0  0  0  0  0  0  0  0  0
    3.6550    2.2310   -0.4050 C   0  0  0  0  0  0  0  0  0  0  0  0
    2.2510    2.5000   -0.9420 C   0  0  0  0  0  0  0  0  0  0  0  0
    1.1230    2.0060    0.0130 C   0  0  0  0  0  0  0  0  0  0  0  0
    1.1460    0.4530    0.1450 C   0  0  0  0  0  0  0  0  0  0  0  0
    1.2910   -0.1870   -1.1150 O   0  0  0  0  0  0  0  0  0  0  0  0
    1.3740    2.5780    1.3970 C   0  0  0  0  0  0  0  0  0  0  0  0
    0.4480    3.0940    2.2160 C   0  0  0  0  0  0  0  0  0  0  0  0
   -0.9800    3.1140    1.8340 C   0  0  0  0  0  0  0  0  0  0  0  0
   -1.3970    2.3970    0.5520 C   0  0  0  0  0  0  0  0  0  0  0  0
   -0.2600    2.5550   -0.5130 C   0  0  0  0  0  0  0  0  0  0  0  0
   -0.6640    2.0340   -1.9170 C   0  0  0  0  0  0  0  0  0  0  0  0
   -2.0360    2.5350   -2.3870 C   0  0  0  0  0  0  0  0  0  0  0  0
   -3.0970    2.2410   -1.3360 C   0  0  0  0  0  0  0  0  0  0  0  0
   -3.3590    0.7270   -1.2080 C   0  0  0  0  0  0  0  0  0  0  0  0
   -2.6980    2.9650   -0.0310 C   0  0  0  0  0  0  0  0  0  0  0  0
   -3.9900    2.9500    0.7870 C   0  0  0  0  0  0  0  0  0  0  0  0
   -5.0590    3.3460   -0.2420 C   0  0  0  0  0  0  0  0  0  0  0  0
   -4.4460    2.8950   -1.5530 C   0  0  0  0  0  0  0  0  0  0  0  0
   -4.9870    3.0240   -2.6420 O   0  0  0  0  0  0  0  0  0  0  0  0
   -1.7740    3.6520    2.6010 O   0  0  0  0  0  0  0  0  0  0  0  0
    4.8290    2.5730    1.3590 H   0  0  0  0  0  1  0  0  0  0  0  0
    3.9230    3.9970    0.8200 H   0  0  0  0  0  1  0  0  0  0  0  0
    3.8210    1.1510   -0.3100 H   0  0  0  0  0  1  0  0  0  0  0  0
    4.3980    2.5980   -1.1230 H   0  0  0  0  0  1  0  0  0  0  0  0
    2.1660    2.0290   -1.9280 H   0  0  0  0  0  1  0  0  0  0  0  0
    2.1480    3.5810   -1.1110 H   0  0  0  0  0  1  0  0  0  0  0  0
    0.2330    0.0750    0.6150 H   0  0  0  0  0  1  0  0  0  0  0  0
    1.9830    0.1210    0.7690 H   0  0  0  0  0  1  0  0  0  0  0  0
    1.3120   -1.1460   -0.9520 H   0  0  0  0  0  1  0  0  0  0  0  0
    0.6830    3.5050    3.1930 H   0  0  0  0  0  1  0  0  0  0  0  0
   -1.5420    1.3450    0.8210 H   0  0  0  0  0  1  0  0  0  0  0  0
   -0.1270    3.6420   -0.6430 H   0  0  0  0  0  1  0  0  0  0  0  0
   -0.6780    0.9410   -1.9280 H   0  0  0  0  0  1  0  0  0  0  0  0
    0.0790    2.3420   -2.6600 H   0  0  0  0  0  1  0  0  0  0  0  0
   -2.2940    2.0640   -3.3430 H   0  0  0  0  0  1  0  0  0  0  0  0
   -1.9830    3.6130   -2.5870 H   0  0  0  0  0  1  0  0  0  0  0  0
   -2.4910    0.1750   -0.8390 H   0  0  0  0  0  1  0  0  0  0  0  0
   -3.6250    0.3050   -2.1850 H   0  0  0  0  0  1  0  0  0  0  0  0
   -4.1970    0.5020   -0.5400 H   0  0  0  0  0  1  0  0  0  0  0  0
   -2.5050    4.0280   -0.2570 H   0  0  0  0  0  1  0  0  0  0  0  0
   -3.9890    3.6640    1.6140 H   0  0  0  0  0  1  0  0  0  0  0  0
   -4.1920    1.9580    1.2060 H   0  0  0  0  0  1  0  0  0  0  0  0
   -5.1960    4.4300   -0.2700 H   0  0  0  0  0  1  0  0  0  0  0  0
   -6.0070    2.8370   -0.0550 H   0  0  0  0  0  1  0  0  0  0  0  0
  1  2  2  0
  2  3  1  0
  2  9  1  0
  3  4  1  0
  3 24  1  0
  3 25  1  0
  4  5  1  0
  4 26  1  0
  4 27  1  0
  5  6  1  0
  5 28  1  0
  5 29  1  0
  6  7  1  0
  6  9  1  0
  6 13  1  0
  7  8  1  0
  7 30  1  0
  7 31  1  0
  8 32  1  0
  9 10  2  0
 10 11  1  0
 10 33  1  0
 11 12  1  0
 11 23  2  0
 12 13  1  0
 12 18  1  0
 12 34  1  0
 13 14  1  0
 13 35  1  0
 14 15  1  0
 14 36  1  0
 14 37  1  0
 15 16  1  0
 15 38  1  0
 15 39  1  0
 16 17  1  0
 16 18  1  0
 16 21  1  0
 17 40  1  0
 17 41  1  0
 17 42  1  0
 18 19  1  0
 18 43  1  0
 19 20  1  0
 19 44  1  0
 19 45  1  0
 20 21  1  0
 20 46  1  0
 20 47  1  0
 21 22  2  0
M  END
>  <Class>  (18) 
Steroid

>  <Fingerprint>  (18) 
0 1 0 1 0 0 0 0 1.355

>  <Referenec>  (18) 
Numazawa M, Tachibana M, Tateda Y (1996) 4-Oxygenated androst-5-en-17-ones and their 7-oxo derivatives as aromatase inhibitors. J Steroid Biochem Mole Biol 58:431-438

>  <Type>  (18) 
Training

>  <pIC50_cal>  (18) 
4.866

>  <pIC50_exp>  (18) 
4.319

$$$$
19
     RDKit          3D

 45 48  0  0  1  0  0  0  0  0999 V2000
   -5.9330    3.1450   -0.7140 O   0  0  0  0  0  0  0  0  0  0  0  0
   -5.0180    2.7380   -1.4250 C   0  0  0  0  0  0  0  0  0  0  0  0
   -4.8640    3.1730   -2.8600 C   0  0  0  0  0  0  0  0  0  0  0  0
   -3.4060    3.4110   -3.2120 C   0  0  0  0  0  0  0  0  0  0  0  0
   -2.5310    2.2070   -2.8570 C   0  0  0  0  0  0  0  0  0  0  0  0
   -2.6170    1.7980   -1.3640 C   0  0  0  0  0  0  0  0  0  0  0  0
   -1.9690    2.8660   -0.4700 C   0  0  0  0  0  0  0  0  0  0  0  0
   -1.2180    3.7480   -0.8760 O   0  0  0  0  0  0  0  0  0  0  0  0
   -4.0600    1.7140   -0.9220 C   0  0  0  0  0  0  0  0  0  0  0  0
   -4.5830    0.7660   -0.1310 C   0  0  0  0  0  0  0  0  0  0  0  0
   -3.7290   -0.3010    0.4380 C   0  0  0  0  0  0  0  0  0  0  0  0
   -2.2160   -0.1600    0.2840 C   0  0  0  0  0  0  0  0  0  0  0  0
   -1.9130    0.4180   -1.1370 C   0  0  0  0  0  0  0  0  0  0  0  0
   -0.4030    0.4310   -1.4940 C   0  0  0  0  0  0  0  0  0  0  0  0
    0.3150   -0.8880   -1.1770 C   0  0  0  0  0  0  0  0  0  0  0  0
    0.0490   -1.3110    0.2620 C   0  0  0  0  0  0  0  0  0  0  0  0
    0.7330   -0.3570    1.2610 C   0  0  0  0  0  0  0  0  0  0  0  0
   -1.4750   -1.4920    0.4390 C   0  0  0  0  0  0  0  0  0  0  0  0
   -1.5860   -2.2910    1.7380 C   0  0  0  0  0  0  0  0  0  0  0  0
   -0.5040   -3.3680    1.5760 C   0  0  0  0  0  0  0  0  0  0  0  0
    0.4870   -2.7120    0.6350 C   0  0  0  0  0  0  0  0  0  0  0  0
    1.5200   -3.2420    0.2490 O   0  0  0  0  0  0  0  0  0  0  0  0
   -4.2700   -1.2100    1.0600 O   0  0  0  0  0  0  0  0  0  0  0  0
   -5.4310    4.0980   -3.0120 H   0  0  0  0  0  1  0  0  0  0  0  0
   -5.3030    2.3990   -3.5000 H   0  0  0  0  0  1  0  0  0  0  0  0
   -3.0440    4.3040   -2.6900 H   0  0  0  0  0  1  0  0  0  0  0  0
   -3.3200    3.6190   -4.2850 H   0  0  0  0  0  1  0  0  0  0  0  0
   -1.4980    2.4500   -3.1340 H   0  0  0  0  0  1  0  0  0  0  0  0
   -2.8330    1.3620   -3.4900 H   0  0  0  0  0  1  0  0  0  0  0  0
   -2.1740    2.7820    0.6130 H   0  0  0  0  0  1  0  0  0  0  0  0
   -5.6350    0.7290    0.1360 H   0  0  0  0  0  1  0  0  0  0  0  0
   -1.8920    0.5330    1.0680 H   0  0  0  0  0  1  0  0  0  0  0  0
   -2.3720   -0.2860   -1.8520 H   0  0  0  0  0  1  0  0  0  0  0  0
    0.1030    1.2480   -0.9680 H   0  0  0  0  0  1  0  0  0  0  0  0
   -0.2750    0.6320   -2.5640 H   0  0  0  0  0  1  0  0  0  0  0  0
    1.3910   -0.7760   -1.3580 H   0  0  0  0  0  1  0  0  0  0  0  0
   -0.0280   -1.6650   -1.8720 H   0  0  0  0  0  1  0  0  0  0  0  0
    0.3360    0.6610    1.2150 H   0  0  0  0  0  1  0  0  0  0  0  0
    1.8080   -0.2990    1.0540 H   0  0  0  0  0  1  0  0  0  0  0  0
    0.6390   -0.6980    2.2980 H   0  0  0  0  0  1  0  0  0  0  0  0
   -1.8530   -2.1610   -0.3530 H   0  0  0  0  0  1  0  0  0  0  0  0
   -2.5640   -2.7610    1.8760 H   0  0  0  0  0  1  0  0  0  0  0  0
   -1.3930   -1.6650    2.6160 H   0  0  0  0  0  1  0  0  0  0  0  0
   -0.9080   -4.2640    1.0960 H   0  0  0  0  0  1  0  0  0  0  0  0
   -0.0350   -3.6150    2.5310 H   0  0  0  0  0  1  0  0  0  0  0  0
  1  2  2  0
  2  3  1  0
  2  9  1  0
  3  4  1  0
  3 24  1  0
  3 25  1  0
  4  5  1  0
  4 26  1  0
  4 27  1  0
  5  6  1  0
  5 28  1  0
  5 29  1  0
  6  7  1  0
  6  9  1  0
  6 13  1  0
  7  8  2  0
  7 30  1  0
  9 10  2  0
 10 11  1  0
 10 31  1  0
 11 12  1  0
 11 23  2  0
 12 13  1  0
 12 18  1  0
 12 32  1  0
 13 14  1  0
 13 33  1  0
 14 15  1  0
 14 34  1  0
 14 35  1  0
 15 16  1  0
 15 36  1  0
 15 37  1  0
 16 17  1  0
 16 18  1  0
 16 21  1  0
 17 38  1  0
 17 39  1  0
 17 40  1  0
 18 19  1  0
 18 41  1  0
 19 20  1  0
 19 42  1  0
 19 43  1  0
 20 21  1  0
 20 44  1  0
 20 45  1  0
 21 22  2  0
M  END
>  <Class>  (19) 
Steroid

>  <Fingerprint>  (19) 
0 1 0 1 0 0 0 0 1.414

>  <Referenec>  (19) 
Numazawa M, Tachibana M, Tateda Y (1996) 4-Oxygenated androst-5-en-17-ones and their 7-oxo derivatives as aromatase inhibitors. J Steroid Biochem Mole Biol 58:431-438

>  <Type>  (19) 
Test

>  <pIC50_cal>  (19) 
4.982

>  <pIC50_exp>  (19) 
4.292

$$$$
20
     RDKit          3D

 48 51  0  0  1  0  0  0  0  0999 V2000
   -4.3430   -2.7270    1.0970 C   0  0  0  0  0  0  0  0  0  0  0  0
   -5.6650   -1.9690    1.1450 C   0  0  0  0  0  0  0  0  0  0  0  0
   -5.6240   -0.8440    2.1720 C   0  0  0  0  0  0  0  0  0  0  0  0
   -4.4660    0.1150    1.8920 C   0  0  0  0  0  0  0  0  0  0  0  0
   -3.0700   -0.5710    1.8040 C   0  0  0  0  0  0  0  0  0  0  0  0
   -2.6490   -1.0620    3.2100 C   0  0  0  0  0  0  0  0  0  0  0  0
   -3.1690   -1.7970    0.8830 C   0  0  0  0  0  0  0  0  0  0  0  0
   -2.2720   -2.0590   -0.0850 C   0  0  0  0  0  0  0  0  0  0  0  0
   -1.0620   -1.2290   -0.3740 C   0  0  0  0  0  0  0  0  0  0  0  0
   -0.7330   -0.2180    0.7340 C   0  0  0  0  0  0  0  0  0  0  0  0
   -2.0370    0.4790    1.2280 C   0  0  0  0  0  0  0  0  0  0  0  0
   -1.7620    1.6830    2.1730 C   0  0  0  0  0  0  0  0  0  0  0  0
   -0.6640    2.6390    1.6720 C   0  0  0  0  0  0  0  0  0  0  0  0
    0.6050    1.8680    1.3250 C   0  0  0  0  0  0  0  0  0  0  0  0
    1.2800    1.2920    2.5830 C   0  0  0  0  0  0  0  0  0  0  0  0
    0.2430    0.8470    0.2300 C   0  0  0  0  0  0  0  0  0  0  0  0
    1.5890    0.4220   -0.3470 C   0  0  0  0  0  0  0  0  0  0  0  0
    2.3310    1.7590   -0.4920 C   0  0  0  0  0  0  0  0  0  0  0  0
    1.6770    2.6300    0.5680 C   0  0  0  0  0  0  0  0  0  0  0  0
    1.9990    3.7890    0.7930 O   0  0  0  0  0  0  0  0  0  0  0  0
   -4.4020   -3.4820    0.3050 H   0  0  0  0  0  1  0  0  0  0  0  0
   -4.2000   -3.2780    2.0340 H   0  0  0  0  0  1  0  0  0  0  0  0
   -6.4780   -2.6620    1.3910 H   0  0  0  0  0  1  0  0  0  0  0  0
   -5.8890   -1.5530    0.1540 H   0  0  0  0  0  1  0  0  0  0  0  0
   -5.5360   -1.2620    3.1810 H   0  0  0  0  0  1  0  0  0  0  0  0
   -6.5700   -0.2910    2.1440 H   0  0  0  0  0  1  0  0  0  0  0  0
   -4.4640    0.8850    2.6730 H   0  0  0  0  0  1  0  0  0  0  0  0
   -4.6800    0.6340    0.9480 H   0  0  0  0  0  1  0  0  0  0  0  0
   -3.2940   -1.8650    3.5810 H   0  0  0  0  0  1  0  0  0  0  0  0
   -2.7060   -0.2600    3.9520 H   0  0  0  0  0  1  0  0  0  0  0  0
   -1.6260   -1.4530    3.2150 H   0  0  0  0  0  1  0  0  0  0  0  0
   -2.4050   -2.9310   -0.7210 H   0  0  0  0  0  1  0  0  0  0  0  0
   -1.2250   -0.7160   -1.3300 H   0  0  0  0  0  1  0  0  0  0  0  0
   -0.2030   -1.8960   -0.5150 H   0  0  0  0  0  1  0  0  0  0  0  0
   -0.2730   -0.7680    1.5630 H   0  0  0  0  0  1  0  0  0  0  0  0
   -2.4990    0.9200    0.3290 H   0  0  0  0  0  1  0  0  0  0  0  0
   -1.4720    1.3300    3.1670 H   0  0  0  0  0  1  0  0  0  0  0  0
   -2.6810    2.2640    2.3100 H   0  0  0  0  0  1  0  0  0  0  0  0
   -0.4600    3.3990    2.4360 H   0  0  0  0  0  1  0  0  0  0  0  0
   -1.0310    3.1860    0.7940 H   0  0  0  0  0  1  0  0  0  0  0  0
    0.6580    0.5580    3.1020 H   0  0  0  0  0  1  0  0  0  0  0  0
    1.5000    2.0960    3.2960 H   0  0  0  0  0  1  0  0  0  0  0  0
    2.2370    0.8090    2.3600 H   0  0  0  0  0  1  0  0  0  0  0  0
   -0.2710    1.3830   -0.5870 H   0  0  0  0  0  1  0  0  0  0  0  0
    1.4930   -0.0820   -1.3140 H   0  0  0  0  0  1  0  0  0  0  0  0
    2.1240   -0.2530    0.3290 H   0  0  0  0  0  1  0  0  0  0  0  0
    2.1520    2.2040   -1.4750 H   0  0  0  0  0  1  0  0  0  0  0  0
    3.4010    1.6480   -0.3040 H   0  0  0  0  0  1  0  0  0  0  0  0
  1  2  1  0
  1  7  1  0
  1 21  1  0
  1 22  1  0
  2  3  1  0
  2 23  1  0
  2 24  1  0
  3  4  1  0
  3 25  1  0
  3 26  1  0
  4  5  1  0
  4 27  1  0
  4 28  1  0
  5  6  1  0
  5  7  1  0
  5 11  1  0
  6 29  1  0
  6 30  1  0
  6 31  1  0
  7  8  2  0
  8  9  1  0
  8 32  1  0
  9 10  1  0
  9 33  1  0
  9 34  1  0
 10 11  1  0
 10 16  1  0
 10 35  1  0
 11 12  1  0
 11 36  1  0
 12 13  1  0
 12 37  1  0
 12 38  1  0
 13 14  1  0
 13 39  1  0
 13 40  1  0
 14 15  1  0
 14 16  1  0
 14 19  1  0
 15 41  1  0
 15 42  1  0
 15 43  1  0
 16 17  1  0
 16 44  1  0
 17 18  1  0
 17 45  1  0
 17 46  1  0
 18 19  1  0
 18 47  1  0
 18 48  1  0
 19 20  2  0
M  END
>  <Class>  (20) 
Steroid

>  <Fingerprint>  (20) 
0 0 0 1 0 0 1 0 1.94

>  <Referenec>  (20) 
Numazawa M, Tachibana M, Tateda Y (1996) 4-Oxygenated androst-5-en-17-ones and their 7-oxo derivatives as aromatase inhibitors. J Steroid Biochem Mole Biol 58:431-438

>  <Type>  (20) 
Training

>  <pIC50_cal>  (20) 
6.121

>  <pIC50_exp>  (20) 
6.167

$$$$
21
     RDKit          3D

 47 50  0  0  1  0  0  0  0  0999 V2000
   -4.3800   -2.7010    1.1000 C   0  0  0  0  0  0  0  0  0  0  0  0
   -5.6770   -1.9040    1.1570 C   0  0  0  0  0  0  0  0  0  0  0  0
   -5.6010   -0.8040    2.2070 C   0  0  0  0  0  0  0  0  0  0  0  0
   -4.4140    0.1240    1.9440 C   0  0  0  0  0  0  0  0  0  0  0  0
   -3.0380   -0.5980    1.8340 C   0  0  0  0  0  0  0  0  0  0  0  0
   -2.6120   -1.1080    3.2300 C   0  0  0  0  0  0  0  0  0  0  0  0
   -3.1730   -1.8100    0.9010 C   0  0  0  0  0  0  0  0  0  0  0  0
   -2.2860   -2.1110   -0.0610 C   0  0  0  0  0  0  0  0  0  0  0  0
   -1.0430   -1.3310   -0.2590 C   0  0  0  0  0  0  0  0  0  0  0  0
   -0.6750   -0.2950    0.7960 C   0  0  0  0  0  0  0  0  0  0  0  0
   -1.9870    0.4210    1.2420 C   0  0  0  0  0  0  0  0  0  0  0  0
   -1.7400    1.6660    2.1380 C   0  0  0  0  0  0  0  0  0  0  0  0
   -0.6450    2.6040    1.6090 C   0  0  0  0  0  0  0  0  0  0  0  0
    0.6330    1.8250    1.3260 C   0  0  0  0  0  0  0  0  0  0  0  0
    1.2760    1.3070    2.6270 C   0  0  0  0  0  0  0  0  0  0  0  0
    0.3110    0.7520    0.2620 C   0  0  0  0  0  0  0  0  0  0  0  0
    1.6930    0.3270   -0.2370 C   0  0  0  0  0  0  0  0  0  0  0  0
    2.4270    1.6650   -0.4130 C   0  0  0  0  0  0  0  0  0  0  0  0
    1.7200    2.5710    0.5760 C   0  0  0  0  0  0  0  0  0  0  0  0
    2.0140    3.7440    0.7600 O   0  0  0  0  0  0  0  0  0  0  0  0
   -0.3360   -1.6030   -1.2260 O   0  0  0  0  0  0  0  0  0  0  0  0
   -4.4610   -3.4450    0.2970 H   0  0  0  0  0  1  0  0  0  0  0  0
   -4.2570   -3.2690    2.0300 H   0  0  0  0  0  1  0  0  0  0  0  0
   -6.5120   -2.5750    1.3850 H   0  0  0  0  0  1  0  0  0  0  0  0
   -5.8830   -1.4600    0.1740 H   0  0  0  0  0  1  0  0  0  0  0  0
   -5.5230   -1.2450    3.2080 H   0  0  0  0  0  1  0  0  0  0  0  0
   -6.5290   -0.2210    2.1930 H   0  0  0  0  0  1  0  0  0  0  0  0
   -4.3880    0.8750    2.7420 H   0  0  0  0  0  1  0  0  0  0  0  0
   -4.6170    0.6700    1.0120 H   0  0  0  0  0  1  0  0  0  0  0  0
   -3.2910   -1.8770    3.6140 H   0  0  0  0  0  1  0  0  0  0  0  0
   -2.6100   -0.3030    3.9710 H   0  0  0  0  0  1  0  0  0  0  0  0
   -1.6110   -1.5520    3.2160 H   0  0  0  0  0  1  0  0  0  0  0  0
   -2.4130   -2.9590   -0.7250 H   0  0  0  0  0  1  0  0  0  0  0  0
   -0.2170   -0.8420    1.6270 H   0  0  0  0  0  1  0  0  0  0  0  0
   -2.4340    0.8240    0.3170 H   0  0  0  0  0  1  0  0  0  0  0  0
   -1.4710    1.3590    3.1540 H   0  0  0  0  0  1  0  0  0  0  0  0
   -2.6640    2.2480    2.2290 H   0  0  0  0  0  1  0  0  0  0  0  0
   -0.4600    3.4040    2.3350 H   0  0  0  0  0  1  0  0  0  0  0  0
   -1.0000    3.1010    0.6970 H   0  0  0  0  0  1  0  0  0  0  0  0
    0.6540    0.5730    3.1450 H   0  0  0  0  0  1  0  0  0  0  0  0
    1.4490    2.1390    3.3210 H   0  0  0  0  0  1  0  0  0  0  0  0
    2.2540    0.8440    2.4550 H   0  0  0  0  0  1  0  0  0  0  0  0
   -0.1770    1.2380   -0.6000 H   0  0  0  0  0  1  0  0  0  0  0  0
    1.6650   -0.2120   -1.1870 H   0  0  0  0  0  1  0  0  0  0  0  0
    2.2060   -0.3120    0.4910 H   0  0  0  0  0  1  0  0  0  0  0  0
    2.2830    2.0620   -1.4220 H   0  0  0  0  0  1  0  0  0  0  0  0
    3.4890    1.5760   -0.1760 H   0  0  0  0  0  1  0  0  0  0  0  0
  1  2  1  0
  1  7  1  0
  1 22  1  0
  1 23  1  0
  2  3  1  0
  2 24  1  0
  2 25  1  0
  3  4  1  0
  3 26  1  0
  3 27  1  0
  4  5  1  0
  4 28  1  0
  4 29  1  0
  5  6  1  0
  5  7  1  0
  5 11  1  0
  6 30  1  0
  6 31  1  0
  6 32  1  0
  7  8  2  0
  8  9  1  0
  8 33  1  0
  9 10  1  0
  9 21  2  0
 10 11  1  0
 10 16  1  0
 10 34  1  0
 11 12  1  0
 11 35  1  0
 12 13  1  0
 12 36  1  0
 12 37  1  0
 13 14  1  0
 13 38  1  0
 13 39  1  0
 14 15  1  0
 14 16  1  0
 14 19  1  0
 15 40  1  0
 15 41  1  0
 15 42  1  0
 16 17  1  0
 16 43  1  0
 17 18  1  0
 17 44  1  0
 17 45  1  0
 18 19  1  0
 18 46  1  0
 18 47  1  0
 19 20  2  0
M  END
>  <Class>  (21) 
Steroid

>  <Fingerprint>  (21) 
0 0 0 1 0 0 1 0 1.678

>  <Referenec>  (21) 
Numazawa M, Tachibana M, Tateda Y (1996) 4-Oxygenated androst-5-en-17-ones and their 7-oxo derivatives as aromatase inhibitors. J Steroid Biochem Mole Biol 58:431-438

>  <Type>  (21) 
Training

>  <pIC50_cal>  (21) 
5.605

>  <pIC50_exp>  (21) 
5.638

$$$$
22
     RDKit          3D

 48 51  0  0  1  0  0  0  0  0999 V2000
   -1.6000   -2.0710    0.0500 C   0  0  0  0  0  0  0  0  0  0  0  0
   -1.6180   -0.7050    0.7760 C   0  0  0  0  0  0  0  0  0  0  0  0
   -3.0780   -0.2020    0.8530 C   0  0  0  0  0  0  0  0  0  0  0  0
   -3.6010    0.5370   -0.3130 C   0  0  0  0  0  0  0  0  0  0  0  0
   -5.0750    0.8520   -0.3900 C   0  0  0  0  0  0  0  0  0  0  0  0
   -2.8020    0.9090   -1.3330 C   0  0  0  0  0  0  0  0  0  0  0  0
   -1.3230    0.6550   -1.3970 C   0  0  0  0  0  0  0  0  0  0  0  0
   -0.7540    0.3670    0.0250 C   0  0  0  0  0  0  0  0  0  0  0  0
    0.7720    0.0900   -0.0200 C   0  0  0  0  0  0  0  0  0  0  0  0
    1.5600    1.1830   -0.7690 C   0  0  0  0  0  0  0  0  0  0  0  0
    0.9700    1.4380   -2.1530 C   0  0  0  0  0  0  0  0  0  0  0  0
    1.2590    0.2580   -3.1010 C   0  0  0  0  0  0  0  0  0  0  0  0
   -0.5190    1.8220   -1.9820 C   0  0  0  0  0  0  0  0  0  0  0  0
   -0.8970    2.4290   -3.3310 C   0  0  0  0  0  0  0  0  0  0  0  0
    0.3000    3.3410   -3.6420 C   0  0  0  0  0  0  0  0  0  0  0  0
    1.4370    2.6900   -2.8720 C   0  0  0  0  0  0  0  0  0  0  0  0
    2.5850    3.1130   -2.8580 O   0  0  0  0  0  0  0  0  0  0  0  0
   -3.8410   -0.4140    1.9430 C   0  0  0  0  0  0  0  0  0  0  0  0
   -3.3590   -1.1620    3.1280 C   0  0  0  0  0  0  0  0  0  0  0  0
   -1.9570   -1.7060    3.1230 C   0  0  0  0  0  0  0  0  0  0  0  0
   -1.0530   -0.8890    2.2120 C   0  0  0  0  0  0  0  0  0  0  0  0
   -4.1280   -1.3600    4.0660 O   0  0  0  0  0  0  0  0  0  0  0  0
   -1.9570   -2.0040   -0.9820 H   0  0  0  0  0  1  0  0  0  0  0  0
   -2.2460   -2.8030    0.5470 H   0  0  0  0  0  1  0  0  0  0  0  0
   -0.5910   -2.4960    0.0250 H   0  0  0  0  0  1  0  0  0  0  0  0
   -5.6740   -0.0610   -0.3030 H   0  0  0  0  0  1  0  0  0  0  0  0
   -5.3490    1.3210   -1.3420 H   0  0  0  0  0  1  0  0  0  0  0  0
   -5.3650    1.5480    0.4040 H   0  0  0  0  0  1  0  0  0  0  0  0
   -3.2470    1.4000   -2.1950 H   0  0  0  0  0  1  0  0  0  0  0  0
   -1.1920   -0.2180   -2.0450 H   0  0  0  0  0  1  0  0  0  0  0  0
   -0.8560    1.3000    0.6050 H   0  0  0  0  0  1  0  0  0  0  0  0
    0.9650   -0.8820   -0.4870 H   0  0  0  0  0  1  0  0  0  0  0  0
    1.1760    0.0330    0.9960 H   0  0  0  0  0  1  0  0  0  0  0  0
    2.6140    0.8920   -0.8430 H   0  0  0  0  0  1  0  0  0  0  0  0
    1.5440    2.1080   -0.1770 H   0  0  0  0  0  1  0  0  0  0  0  0
    0.8290   -0.6840   -2.7520 H   0  0  0  0  0  1  0  0  0  0  0  0
    2.3420    0.1050   -3.1940 H   0  0  0  0  0  1  0  0  0  0  0  0
    0.8870    0.4340   -4.1160 H   0  0  0  0  0  1  0  0  0  0  0  0
   -0.5890    2.6550   -1.2600 H   0  0  0  0  0  1  0  0  0  0  0  0
   -1.8250    3.0070   -3.2890 H   0  0  0  0  0  1  0  0  0  0  0  0
   -1.0180    1.6600   -4.1020 H   0  0  0  0  0  1  0  0  0  0  0  0
    0.1390    4.3490   -3.2490 H   0  0  0  0  0  1  0  0  0  0  0  0
    0.5170    3.3690   -4.7120 H   0  0  0  0  0  1  0  0  0  0  0  0
   -4.8630   -0.0670    2.0350 H   0  0  0  0  0  1  0  0  0  0  0  0
   -1.9910   -2.7570    2.8200 H   0  0  0  0  0  1  0  0  0  0  0  0
   -1.5660   -1.6610    4.1450 H   0  0  0  0  0  1  0  0  0  0  0  0
   -0.9010    0.0980    2.6720 H   0  0  0  0  0  1  0  0  0  0  0  0
   -0.0710   -1.3760    2.1840 H   0  0  0  0  0  1  0  0  0  0  0  0
  1  2  1  0
  1 23  1  0
  1 24  1  0
  1 25  1  0
  2  3  1  0
  2  8  1  0
  2 21  1  0
  3  4  1  0
  3 18  2  0
  4  5  1  0
  4  6  2  0
  5 26  1  0
  5 27  1  0
  5 28  1  0
  6  7  1  0
  6 29  1  0
  7  8  1  0
  7 13  1  0
  7 30  1  0
  8  9  1  0
  8 31  1  0
  9 10  1  0
  9 32  1  0
  9 33  1  0
 10 11  1  0
 10 34  1  0
 10 35  1  0
 11 12  1  0
 11 13  1  0
 11 16  1  0
 12 36  1  0
 12 37  1  0
 12 38  1  0
 13 14  1  0
 13 39  1  0
 14 15  1  0
 14 40  1  0
 14 41  1  0
 15 16  1  0
 15 42  1  0
 15 43  1  0
 16 17  2  0
 18 19  1  0
 18 44  1  0
 19 20  1  0
 19 22  2  0
 20 21  1  0
 20 45  1  0
 20 46  1  0
 21 47  1  0
 21 48  1  0
M  END
>  <Class>  (22) 
Steroid

>  <Fingerprint>  (22) 
0 1 0 1 0 0 1 0 1.706

>  <Referenec>  (22) 
Numazawa M, Oshibe M, Yamaguchi S (1997) 6-Alkylandrosta-4,6-diene-3,17-diones and their 1,4,6-triene analogs as aromatase inhibitors. Structure-activity relationships. Steroids 62:595-602

>  <Type>  (22) 
Test

>  <pIC50_cal>  (22) 
6.281

>  <pIC50_exp>  (22) 
6.444

$$$$
23
     RDKit          3D

 51 54  0  0  1  0  0  0  0  0999 V2000
   -4.2930   -1.0580   -2.4460 C   0  0  0  0  0  0  0  0  0  0  0  0
   -3.9620    0.1470   -1.5330 C   0  0  0  0  0  0  0  0  0  0  0  0
   -3.0370    1.1180   -2.3060 C   0  0  0  0  0  0  0  0  0  0  0  0
   -1.5810    0.8260   -2.2990 C   0  0  0  0  0  0  0  0  0  0  0  0
   -0.6930    1.6130   -3.2610 C   0  0  0  0  0  0  0  0  0  0  0  0
    0.7750    1.2090   -3.3810 C   0  0  0  0  0  0  0  0  0  0  0  0
   -1.0750   -0.1320   -1.4950 C   0  0  0  0  0  0  0  0  0  0  0  0
   -1.8700   -0.9670   -0.5310 C   0  0  0  0  0  0  0  0  0  0  0  0
   -3.2370   -0.2950   -0.2180 C   0  0  0  0  0  0  0  0  0  0  0  0
   -4.0800   -1.1540    0.7610 C   0  0  0  0  0  0  0  0  0  0  0  0
   -3.3050   -1.5480    2.0340 C   0  0  0  0  0  0  0  0  0  0  0  0
   -1.9680   -2.1970    1.6870 C   0  0  0  0  0  0  0  0  0  0  0  0
   -2.1770   -3.6080    1.1040 C   0  0  0  0  0  0  0  0  0  0  0  0
   -1.1630   -1.2110    0.8090 C   0  0  0  0  0  0  0  0  0  0  0  0
    0.2590   -1.7630    0.8500 C   0  0  0  0  0  0  0  0  0  0  0  0
    0.4510   -2.0980    2.3380 C   0  0  0  0  0  0  0  0  0  0  0  0
   -0.9680   -2.3450    2.8190 C   0  0  0  0  0  0  0  0  0  0  0  0
   -1.2590   -2.6470    3.9690 O   0  0  0  0  0  0  0  0  0  0  0  0
   -3.5360    2.1910   -2.9520 C   0  0  0  0  0  0  0  0  0  0  0  0
   -4.9830    2.5020   -3.0080 C   0  0  0  0  0  0  0  0  0  0  0  0
   -5.9500    1.5820   -2.3190 C   0  0  0  0  0  0  0  0  0  0  0  0
   -5.2860    0.8690   -1.1520 C   0  0  0  0  0  0  0  0  0  0  0  0
   -5.3640    3.4740   -3.6570 O   0  0  0  0  0  0  0  0  0  0  0  0
   -3.4030   -1.6290   -2.7280 H   0  0  0  0  0  1  0  0  0  0  0  0
   -4.7580   -0.7380   -3.3860 H   0  0  0  0  0  1  0  0  0  0  0  0
   -4.9900   -1.7480   -1.9590 H   0  0  0  0  0  1  0  0  0  0  0  0
   -0.7130    2.6710   -2.9690 H   0  0  0  0  0  1  0  0  0  0  0  0
   -1.1220    1.5420   -4.2690 H   0  0  0  0  0  1  0  0  0  0  0  0
    1.3040    1.3370   -2.4310 H   0  0  0  0  0  1  0  0  0  0  0  0
    1.2750    1.8390   -4.1240 H   0  0  0  0  0  1  0  0  0  0  0  0
    0.8770    0.1680   -3.7060 H   0  0  0  0  0  1  0  0  0  0  0  0
   -0.0170   -0.3720   -1.5460 H   0  0  0  0  0  1  0  0  0  0  0  0
   -2.0230   -1.9340   -1.0230 H   0  0  0  0  0  1  0  0  0  0  0  0
   -3.0180    0.6340    0.3360 H   0  0  0  0  0  1  0  0  0  0  0  0
   -4.4380   -2.0580    0.2580 H   0  0  0  0  0  1  0  0  0  0  0  0
   -4.9710   -0.6010    1.0800 H   0  0  0  0  0  1  0  0  0  0  0  0
   -3.9180   -2.2220    2.6450 H   0  0  0  0  0  1  0  0  0  0  0  0
   -3.1410   -0.6530    2.6480 H   0  0  0  0  0  1  0  0  0  0  0  0
   -2.7630   -3.6050    0.1810 H   0  0  0  0  0  1  0  0  0  0  0  0
   -2.7120   -4.2390    1.8250 H   0  0  0  0  0  1  0  0  0  0  0  0
   -1.2320   -4.1190    0.8920 H   0  0  0  0  0  1  0  0  0  0  0  0
   -1.1120   -0.2370    1.3260 H   0  0  0  0  0  1  0  0  0  0  0  0
    1.0050   -1.0340    0.5180 H   0  0  0  0  0  1  0  0  0  0  0  0
    0.3660   -2.6570    0.2270 H   0  0  0  0  0  1  0  0  0  0  0  0
    0.8660   -1.2450    2.8830 H   0  0  0  0  0  1  0  0  0  0  0  0
    1.0720   -2.9870    2.4730 H   0  0  0  0  0  1  0  0  0  0  0  0
   -2.9240    2.9040   -3.4920 H   0  0  0  0  0  1  0  0  0  0  0  0
   -6.3450    0.8740   -3.0550 H   0  0  0  0  0  1  0  0  0  0  0  0
   -6.7880    2.1790   -1.9420 H   0  0  0  0  0  1  0  0  0  0  0  0
   -5.0830    1.6100   -0.3660 H   0  0  0  0  0  1  0  0  0  0  0  0
   -6.0090    0.1580   -0.7350 H   0  0  0  0  0  1  0  0  0  0  0  0
  1  2  1  0
  1 24  1  0
  1 25  1  0
  1 26  1  0
  2  3  1  0
  2  9  1  0
  2 22  1  0
  3  4  1  0
  3 19  2  0
  4  5  1  0
  4  7  2  0
  5  6  1  0
  5 27  1  0
  5 28  1  0
  6 29  1  0
  6 30  1  0
  6 31  1  0
  7  8  1  0
  7 32  1  0
  8  9  1  0
  8 14  1  0
  8 33  1  0
  9 10  1  0
  9 34  1  0
 10 11  1  0
 10 35  1  0
 10 36  1  0
 11 12  1  0
 11 37  1  0
 11 38  1  0
 12 13  1  0
 12 14  1  0
 12 17  1  0
 13 39  1  0
 13 40  1  0
 13 41  1  0
 14 15  1  0
 14 42  1  0
 15 16  1  0
 15 43  1  0
 15 44  1  0
 16 17  1  0
 16 45  1  0
 16 46  1  0
 17 18  2  0
 19 20  1  0
 19 47  1  0
 20 21  1  0
 20 23  2  0
 21 22  1  0
 21 48  1  0
 21 49  1  0
 22 50  1  0
 22 51  1  0
M  END
>  <Class>  (23) 
Steroid

>  <Fingerprint>  (23) 
0 1 0 1 0 0 1 0 1.659

>  <Referenec>  (23) 
Numazawa M, Oshibe M, Yamaguchi S (1997) 6-Alkylandrosta-4,6-diene-3,17-diones and their 1,4,6-triene analogs as aromatase inhibitors. Structure-activity relationships. Steroids 62:595-602

>  <Type>  (23) 
Training

>  <pIC50_cal>  (23) 
6.189

>  <pIC50_exp>  (23) 
6.409

$$$$
24
     RDKit          3D

 54 57  0  0  1  0  0  0  0  0999 V2000
   -1.4850   -3.5760   -1.5590 C   0  0  0  0  0  0  0  0  0  0  0  0
   -0.2050   -2.7150   -1.6600 C   0  0  0  0  0  0  0  0  0  0  0  0
    1.0300   -3.6320   -1.4940 C   0  0  0  0  0  0  0  0  0  0  0  0
    1.4370   -3.9840   -0.1090 C   0  0  0  0  0  0  0  0  0  0  0  0
    2.4480   -5.1180    0.0690 C   0  0  0  0  0  0  0  0  0  0  0  0
    2.6310   -5.7620    1.4530 C   0  0  0  0  0  0  0  0  0  0  0  0
    1.4290   -6.5860    1.8970 C   0  0  0  0  0  0  0  0  0  0  0  0
    0.9030   -3.3370    0.9460 C   0  0  0  0  0  0  0  0  0  0  0  0
   -0.1200   -2.2390    0.8680 C   0  0  0  0  0  0  0  0  0  0  0  0
   -0.1480   -1.6090   -0.5530 C   0  0  0  0  0  0  0  0  0  0  0  0
   -1.2210   -0.4940   -0.6570 C   0  0  0  0  0  0  0  0  0  0  0  0
   -1.0960    0.5630    0.4580 C   0  0  0  0  0  0  0  0  0  0  0  0
   -1.0620   -0.0910    1.8360 C   0  0  0  0  0  0  0  0  0  0  0  0
   -2.4470   -0.6510    2.2130 C   0  0  0  0  0  0  0  0  0  0  0  0
    0.1110   -1.1000    1.8680 C   0  0  0  0  0  0  0  0  0  0  0  0
    0.3010   -1.3920    3.3530 C   0  0  0  0  0  0  0  0  0  0  0  0
    0.2220    0.0050    3.9880 C   0  0  0  0  0  0  0  0  0  0  0  0
   -0.6230    0.7850    2.9950 C   0  0  0  0  0  0  0  0  0  0  0  0
   -0.9270    1.9620    3.1310 O   0  0  0  0  0  0  0  0  0  0  0  0
    1.7230   -4.0740   -2.5620 C   0  0  0  0  0  0  0  0  0  0  0  0
    1.3300   -3.7770   -3.9590 C   0  0  0  0  0  0  0  0  0  0  0  0
    0.0830   -2.9780   -4.2050 C   0  0  0  0  0  0  0  0  0  0  0  0
   -0.1750   -2.0220   -3.0520 C   0  0  0  0  0  0  0  0  0  0  0  0
    2.0020   -4.2350   -4.8820 O   0  0  0  0  0  0  0  0  0  0  0  0
   -1.5820   -4.0750   -0.5890 H   0  0  0  0  0  1  0  0  0  0  0  0
   -1.4970   -4.3720   -2.3120 H   0  0  0  0  0  1  0  0  0  0  0  0
   -2.3850   -2.9720   -1.7120 H   0  0  0  0  0  1  0  0  0  0  0  0
    3.4290   -4.7350   -0.2440 H   0  0  0  0  0  1  0  0  0  0  0  0
    2.1890   -5.9350   -0.6180 H   0  0  0  0  0  1  0  0  0  0  0  0
    2.8770   -5.0090    2.2100 H   0  0  0  0  0  1  0  0  0  0  0  0
    3.4980   -6.4330    1.4030 H   0  0  0  0  0  1  0  0  0  0  0  0
    0.5290   -5.9760    2.0080 H   0  0  0  0  0  1  0  0  0  0  0  0
    1.6350   -7.0570    2.8640 H   0  0  0  0  0  1  0  0  0  0  0  0
    1.2140   -7.3810    1.1750 H   0  0  0  0  0  1  0  0  0  0  0  0
    1.1830   -3.6300    1.9530 H   0  0  0  0  0  1  0  0  0  0  0  0
   -1.0830   -2.7100    1.0940 H   0  0  0  0  0  1  0  0  0  0  0  0
    0.8150   -1.0890   -0.6920 H   0  0  0  0  0  1  0  0  0  0  0  0
   -2.2240   -0.9330   -0.6340 H   0  0  0  0  0  1  0  0  0  0  0  0
   -1.1330    0.0300   -1.6150 H   0  0  0  0  0  1  0  0  0  0  0  0
   -1.9270    1.2750    0.3860 H   0  0  0  0  0  1  0  0  0  0  0  0
   -0.1830    1.1500    0.2970 H   0  0  0  0  0  1  0  0  0  0  0  0
   -2.7990   -1.4200    1.5190 H   0  0  0  0  0  1  0  0  0  0  0  0
   -3.1930    0.1530    2.2100 H   0  0  0  0  0  1  0  0  0  0  0  0
   -2.4660   -1.0830    3.2190 H   0  0  0  0  0  1  0  0  0  0  0  0
    1.0330   -0.5800    1.5540 H   0  0  0  0  0  1  0  0  0  0  0  0
    1.2650   -1.8630    3.5710 H   0  0  0  0  0  1  0  0  0  0  0  0
   -0.4850   -2.0480    3.7420 H   0  0  0  0  0  1  0  0  0  0  0  0
    1.2120    0.4660    4.0490 H   0  0  0  0  0  1  0  0  0  0  0  0
   -0.2550   -0.0260    4.9700 H   0  0  0  0  0  1  0  0  0  0  0  0
    2.6120   -4.6890   -2.4870 H   0  0  0  0  0  1  0  0  0  0  0  0
   -0.7530   -3.6680   -4.3570 H   0  0  0  0  0  1  0  0  0  0  0  0
    0.2170   -2.4000   -5.1260 H   0  0  0  0  0  1  0  0  0  0  0  0
    0.6130   -1.2540   -3.0610 H   0  0  0  0  0  1  0  0  0  0  0  0
   -1.1210   -1.5020   -3.2460 H   0  0  0  0  0  1  0  0  0  0  0  0
  1  2  1  0
  1 25  1  0
  1 26  1  0
  1 27  1  0
  2  3  1  0
  2 10  1  0
  2 23  1  0
  3  4  1  0
  3 20  2  0
  4  5  1  0
  4  8  2  0
  5  6  1  0
  5 28  1  0
  5 29  1  0
  6  7  1  0
  6 30  1  0
  6 31  1  0
  7 32  1  0
  7 33  1  0
  7 34  1  0
  8  9  1  0
  8 35  1  0
  9 10  1  0
  9 15  1  0
  9 36  1  0
 10 11  1  0
 10 37  1  0
 11 12  1  0
 11 38  1  0
 11 39  1  0
 12 13  1  0
 12 40  1  0
 12 41  1  0
 13 14  1  0
 13 15  1  0
 13 18  1  0
 14 42  1  0
 14 43  1  0
 14 44  1  0
 15 16  1  0
 15 45  1  0
 16 17  1  0
 16 46  1  0
 16 47  1  0
 17 18  1  0
 17 48  1  0
 17 49  1  0
 18 19  2  0
 20 21  1  0
 20 50  1  0
 21 22  1  0
 21 24  2  0
 22 23  1  0
 22 51  1  0
 22 52  1  0
 23 53  1  0
 23 54  1  0
M  END
>  <Class>  (24) 
Steroid

>  <Fingerprint>  (24) 
0 1 0 1 0 0 1 0 1.651

>  <Referenec>  (24) 
Numazawa M, Oshibe M, Yamaguchi S (1997) 6-Alkylandrosta-4,6-diene-3,17-diones and their 1,4,6-triene analogs as aromatase inhibitors. Structure-activity relationships. Steroids 62:595-602

>  <Type>  (24) 
Training

>  <pIC50_cal>  (24) 
6.173

>  <pIC50_exp>  (24) 
6.502

$$$$
25
     RDKit          3D

 57 60  0  0  1  0  0  0  0  0999 V2000
    1.9500   -1.4090   -0.5830 C   0  0  0  0  0  0  0  0  0  0  0  0
    0.7860   -1.5460    0.4280 C   0  0  0  0  0  0  0  0  0  0  0  0
   -0.4360   -2.1600   -0.2990 C   0  0  0  0  0  0  0  0  0  0  0  0
   -1.3400   -1.2300   -1.0280 C   0  0  0  0  0  0  0  0  0  0  0  0
   -2.4280   -1.8340   -1.9180 C   0  0  0  0  0  0  0  0  0  0  0  0
   -3.4670   -0.9160   -2.5910 C   0  0  0  0  0  0  0  0  0  0  0  0
   -4.4710   -0.2490   -1.6430 C   0  0  0  0  0  0  0  0  0  0  0  0
   -5.3740   -1.2370   -0.9190 C   0  0  0  0  0  0  0  0  0  0  0  0
   -1.1630    0.1040   -0.9390 C   0  0  0  0  0  0  0  0  0  0  0  0
   -0.1450    0.7960   -0.0780 C   0  0  0  0  0  0  0  0  0  0  0  0
    0.3710   -0.1620    1.0320 C   0  0  0  0  0  0  0  0  0  0  0  0
    1.4300    0.5310    1.9300 C   0  0  0  0  0  0  0  0  0  0  0  0
    0.9490    1.8860    2.4890 C   0  0  0  0  0  0  0  0  0  0  0  0
    0.4430    2.7950    1.3720 C   0  0  0  0  0  0  0  0  0  0  0  0
    1.6120    3.3090    0.5090 C   0  0  0  0  0  0  0  0  0  0  0  0
   -0.6840    2.0530    0.6170 C   0  0  0  0  0  0  0  0  0  0  0  0
   -1.3740    3.1540   -0.1850 C   0  0  0  0  0  0  0  0  0  0  0  0
   -1.4940    4.2950    0.8370 C   0  0  0  0  0  0  0  0  0  0  0  0
   -0.3480    4.0190    1.7960 C   0  0  0  0  0  0  0  0  0  0  0  0
   -0.0880    4.7120    2.7690 O   0  0  0  0  0  0  0  0  0  0  0  0
   -0.6590   -3.4900   -0.2710 C   0  0  0  0  0  0  0  0  0  0  0  0
    0.2290   -4.4490    0.4290 C   0  0  0  0  0  0  0  0  0  0  0  0
    1.4330   -3.9270    1.1610 C   0  0  0  0  0  0  0  0  0  0  0  0
    1.2330   -2.4810    1.5870 C   0  0  0  0  0  0  0  0  0  0  0  0
   -0.0150   -5.6520    0.3600 O   0  0  0  0  0  0  0  0  0  0  0  0
    1.7080   -0.7390   -1.4150 H   0  0  0  0  0  1  0  0  0  0  0  0
    2.2080   -2.3720   -1.0380 H   0  0  0  0  0  1  0  0  0  0  0  0
    2.8550   -1.0260   -0.1010 H   0  0  0  0  0  1  0  0  0  0  0  0
   -2.9920   -2.5750   -1.3410 H   0  0  0  0  0  1  0  0  0  0  0  0
   -1.9190   -2.3840   -2.7220 H   0  0  0  0  0  1  0  0  0  0  0  0
   -4.0300   -1.5200   -3.3140 H   0  0  0  0  0  1  0  0  0  0  0  0
   -2.9580   -0.1470   -3.1850 H   0  0  0  0  0  1  0  0  0  0  0  0
   -5.1020    0.4250   -2.2350 H   0  0  0  0  0  1  0  0  0  0  0  0
   -3.9610    0.3750   -0.9020 H   0  0  0  0  0  1  0  0  0  0  0  0
   -5.8810   -1.9000   -1.6280 H   0  0  0  0  0  1  0  0  0  0  0  0
   -6.1410   -0.6990   -0.3530 H   0  0  0  0  0  1  0  0  0  0  0  0
   -4.8120   -1.8510   -0.2100 H   0  0  0  0  0  1  0  0  0  0  0  0
   -1.7670    0.7680   -1.5490 H   0  0  0  0  0  1  0  0  0  0  0  0
    0.6730    1.0900   -0.7450 H   0  0  0  0  0  1  0  0  0  0  0  0
   -0.4810   -0.3650    1.7040 H   0  0  0  0  0  1  0  0  0  0  0  0
    2.3610    0.6760    1.3720 H   0  0  0  0  0  1  0  0  0  0  0  0
    1.6760   -0.1060    2.7870 H   0  0  0  0  0  1  0  0  0  0  0  0
    1.7660    2.3660    3.0420 H   0  0  0  0  0  1  0  0  0  0  0  0
    0.1520    1.7110    3.2220 H   0  0  0  0  0  1  0  0  0  0  0  0
    2.1660    2.5030    0.0200 H   0  0  0  0  0  1  0  0  0  0  0  0
    2.3260    3.8630    1.1310 H   0  0  0  0  0  1  0  0  0  0  0  0
    1.2830    4.0030   -0.2720 H   0  0  0  0  0  1  0  0  0  0  0  0
   -1.4380    1.7150    1.3510 H   0  0  0  0  0  1  0  0  0  0  0  0
   -2.3610    2.8550   -0.5510 H   0  0  0  0  0  1  0  0  0  0  0  0
   -0.7760    3.4600   -1.0510 H   0  0  0  0  0  1  0  0  0  0  0  0
   -2.4380    4.2320    1.3860 H   0  0  0  0  0  1  0  0  0  0  0  0
   -1.3830    5.2730    0.3630 H   0  0  0  0  0  1  0  0  0  0  0  0
   -1.4910   -3.9720   -0.7670 H   0  0  0  0  0  1  0  0  0  0  0  0
    2.3090   -4.0400    0.5150 H   0  0  0  0  0  1  0  0  0  0  0  0
    1.5900   -4.5430    2.0530 H   0  0  0  0  0  1  0  0  0  0  0  0
    0.4790   -2.4570    2.3860 H   0  0  0  0  0  1  0  0  0  0  0  0
    2.1710   -2.1290    2.0300 H   0  0  0  0  0  1  0  0  0  0  0  0
  1  2  1  0
  1 26  1  0
  1 27  1  0
  1 28  1  0
  2  3  1  0
  2 11  1  0
  2 24  1  0
  3  4  1  0
  3 21  2  0
  4  5  1  0
  4  9  2  0
  5  6  1  0
  5 29  1  0
  5 30  1  0
  6  7  1  0
  6 31  1  0
  6 32  1  0
  7  8  1  0
  7 33  1  0
  7 34  1  0
  8 35  1  0
  8 36  1  0
  8 37  1  0
  9 10  1  0
  9 38  1  0
 10 11  1  0
 10 16  1  0
 10 39  1  0
 11 12  1  0
 11 40  1  0
 12 13  1  0
 12 41  1  0
 12 42  1  0
 13 14  1  0
 13 43  1  0
 13 44  1  0
 14 15  1  0
 14 16  1  0
 14 19  1  0
 15 45  1  0
 15 46  1  0
 15 47  1  0
 16 17  1  0
 16 48  1  0
 17 18  1  0
 17 49  1  0
 17 50  1  0
 18 19  1  0
 18 51  1  0
 18 52  1  0
 19 20  2  0
 21 22  1  0
 21 53  1  0
 22 23  1  0
 22 25  2  0
 23 24  1  0
 23 54  1  0
 23 55  1  0
 24 56  1  0
 24 57  1  0
M  END
>  <Class>  (25) 
Steroid

>  <Fingerprint>  (25) 
0 1 0 1 0 0 1 0 1.672

>  <Referenec>  (25) 
Numazawa M, Oshibe M, Yamaguchi S (1997) 6-Alkylandrosta-4,6-diene-3,17-diones and their 1,4,6-triene analogs as aromatase inhibitors. Structure-activity relationships. Steroids 62:595-602

>  <Type>  (25) 
Test

>  <pIC50_cal>  (25) 
6.214

>  <pIC50_exp>  (25) 
6.577

$$$$
26
     RDKit          3D

 60 63  0  0  1  0  0  0  0  0999 V2000
    0.1060   -0.0760    1.9720 C   0  0  0  0  0  0  0  0  0  0  0  0
    0.3040    0.8990    0.7860 C   0  0  0  0  0  0  0  0  0  0  0  0
   -0.9310    1.8290    0.6930 C   0  0  0  0  0  0  0  0  0  0  0  0
   -2.1070    1.3130   -0.0410 C   0  0  0  0  0  0  0  0  0  0  0  0
   -3.4560    2.0140    0.0350 C   0  0  0  0  0  0  0  0  0  0  0  0
   -3.8460    2.7820   -1.2380 C   0  0  0  0  0  0  0  0  0  0  0  0
   -2.9300    3.9640   -1.5640 C   0  0  0  0  0  0  0  0  0  0  0  0
   -3.3990    4.6960   -2.8230 C   0  0  0  0  0  0  0  0  0  0  0  0
   -2.4870    5.8650   -3.1590 C   0  0  0  0  0  0  0  0  0  0  0  0
   -2.0440    0.1650   -0.7470 C   0  0  0  0  0  0  0  0  0  0  0  0
   -0.8160   -0.6820   -0.9130 C   0  0  0  0  0  0  0  0  0  0  0  0
    0.4620    0.1400   -0.5760 C   0  0  0  0  0  0  0  0  0  0  0  0
    1.7450   -0.7200   -0.7230 C   0  0  0  0  0  0  0  0  0  0  0  0
    1.8360   -1.4350   -2.0860 C   0  0  0  0  0  0  0  0  0  0  0  0
    0.5640   -2.2240   -2.3820 C   0  0  0  0  0  0  0  0  0  0  0  0
    0.4670   -3.4690   -1.4790 C   0  0  0  0  0  0  0  0  0  0  0  0
   -0.6350   -1.2490   -2.3270 C   0  0  0  0  0  0  0  0  0  0  0  0
   -1.7640   -2.0190   -3.0070 C   0  0  0  0  0  0  0  0  0  0  0  0
   -1.0710   -2.6190   -4.2410 C   0  0  0  0  0  0  0  0  0  0  0  0
    0.3820   -2.7130   -3.8070 C   0  0  0  0  0  0  0  0  0  0  0  0
    1.2810   -3.1500   -4.5120 O   0  0  0  0  0  0  0  0  0  0  0  0
   -0.9200    3.0570    1.2470 C   0  0  0  0  0  0  0  0  0  0  0  0
    0.2330    3.5920    2.0080 C   0  0  0  0  0  0  0  0  0  0  0  0
    1.4500    2.7300    2.1840 C   0  0  0  0  0  0  0  0  0  0  0  0
    1.5860    1.7420    1.0370 C   0  0  0  0  0  0  0  0  0  0  0  0
    0.1500    4.7080    2.5190 O   0  0  0  0  0  0  0  0  0  0  0  0
   -0.7700   -0.7200    1.8460 H   0  0  0  0  0  1  0  0  0  0  0  0
   -0.0450    0.4590    2.9150 H   0  0  0  0  0  1  0  0  0  0  0  0
    0.9780   -0.7260    2.1040 H   0  0  0  0  0  1  0  0  0  0  0  0
   -3.5370    2.6670    0.9100 H   0  0  0  0  0  1  0  0  0  0  0  0
   -4.2280    1.2500    0.2080 H   0  0  0  0  0  1  0  0  0  0  0  0
   -4.8720    3.1510   -1.1110 H   0  0  0  0  0  1  0  0  0  0  0  0
   -3.8700    2.0930   -2.0920 H   0  0  0  0  0  1  0  0  0  0  0  0
   -1.9030    3.6140   -1.7160 H   0  0  0  0  0  1  0  0  0  0  0  0
   -2.9200    4.6640   -0.7210 H   0  0  0  0  0  1  0  0  0  0  0  0
   -4.4210    5.0660   -2.6790 H   0  0  0  0  0  1  0  0  0  0  0  0
   -3.4220    4.0020   -3.6720 H   0  0  0  0  0  1  0  0  0  0  0  0
   -2.4650    6.5930   -2.3410 H   0  0  0  0  0  1  0  0  0  0  0  0
   -2.8420    6.3770   -4.0590 H   0  0  0  0  0  1  0  0  0  0  0  0
   -1.4640    5.5240   -3.3440 H   0  0  0  0  0  1  0  0  0  0  0  0
   -2.9530   -0.2110   -1.2130 H   0  0  0  0  0  1  0  0  0  0  0  0
   -0.9270   -1.5180   -0.2150 H   0  0  0  0  0  1  0  0  0  0  0  0
    0.5550    0.9210   -1.3510 H   0  0  0  0  0  1  0  0  0  0  0  0
    1.7960   -1.4620    0.0810 H   0  0  0  0  0  1  0  0  0  0  0  0
    2.6360   -0.0910   -0.6250 H   0  0  0  0  0  1  0  0  0  0  0  0
    2.7140   -2.0930   -2.0990 H   0  0  0  0  0  1  0  0  0  0  0  0
    2.0090   -0.6900   -2.8740 H   0  0  0  0  0  1  0  0  0  0  0  0
    0.4350   -3.2220   -0.4150 H   0  0  0  0  0  1  0  0  0  0  0  0
    1.3370   -4.1180   -1.6350 H   0  0  0  0  0  1  0  0  0  0  0  0
   -0.4150   -4.0800   -1.7010 H   0  0  0  0  0  1  0  0  0  0  0  0
   -0.4260   -0.3920   -2.9920 H   0  0  0  0  0  1  0  0  0  0  0  0
   -2.5960   -1.3730   -3.3040 H   0  0  0  0  0  1  0  0  0  0  0  0
   -2.1670   -2.8050   -2.3590 H   0  0  0  0  0  1  0  0  0  0  0  0
   -1.1400   -1.9430   -5.0980 H   0  0  0  0  0  1  0  0  0  0  0  0
   -1.4710   -3.6050   -4.4870 H   0  0  0  0  0  1  0  0  0  0  0  0
   -1.7490    3.7500    1.1910 H   0  0  0  0  0  1  0  0  0  0  0  0
    1.3830    2.2220    3.1510 H   0  0  0  0  0  1  0  0  0  0  0  0
    2.3340    3.3770    2.2030 H   0  0  0  0  0  1  0  0  0  0  0  0
    1.8360    2.3040    0.1260 H   0  0  0  0  0  1  0  0  0  0  0  0
    2.4420    1.0920    1.2500 H   0  0  0  0  0  1  0  0  0  0  0  0
  1  2  1  0
  1 27  1  0
  1 28  1  0
  1 29  1  0
  2  3  1  0
  2 12  1  0
  2 25  1  0
  3  4  1  0
  3 22  2  0
  4  5  1  0
  4 10  2  0
  5  6  1  0
  5 30  1  0
  5 31  1  0
  6  7  1  0
  6 32  1  0
  6 33  1  0
  7  8  1  0
  7 34  1  0
  7 35  1  0
  8  9  1  0
  8 36  1  0
  8 37  1  0
  9 38  1  0
  9 39  1  0
  9 40  1  0
 10 11  1  0
 10 41  1  0
 11 12  1  0
 11 17  1  0
 11 42  1  0
 12 13  1  0
 12 43  1  0
 13 14  1  0
 13 44  1  0
 13 45  1  0
 14 15  1  0
 14 46  1  0
 14 47  1  0
 15 16  1  0
 15 17  1  0
 15 20  1  0
 16 48  1  0
 16 49  1  0
 16 50  1  0
 17 18  1  0
 17 51  1  0
 18 19  1  0
 18 52  1  0
 18 53  1  0
 19 20  1  0
 19 54  1  0
 19 55  1  0
 20 21  2  0
 22 23  1  0
 22 56  1  0
 23 24  1  0
 23 26  2  0
 24 25  1  0
 24 57  1  0
 24 58  1  0
 25 59  1  0
 25 60  1  0
M  END
>  <Class>  (26) 
Steroid

>  <Fingerprint>  (26) 
0 1 0 1 0 0 1 0 1.772

>  <Referenec>  (26) 
Numazawa M, Oshibe M, Yamaguchi S (1997) 6-Alkylandrosta-4,6-diene-3,17-diones and their 1,4,6-triene analogs as aromatase inhibitors. Structure-activity relationships. Steroids 62:595-602

>  <Type>  (26) 
Test

>  <pIC50_cal>  (26) 
6.411

>  <pIC50_exp>  (26) 
6.658

$$$$
27
     RDKit          3D

 63 66  0  0  1  0  0  0  0  0999 V2000
   -0.8390   -3.0670    2.5240 C   0  0  0  0  0  0  0  0  0  0  0  0
   -0.7560   -3.1800    0.9830 C   0  0  0  0  0  0  0  0  0  0  0  0
    0.6820   -2.8250    0.5350 C   0  0  0  0  0  0  0  0  0  0  0  0
    1.0060   -1.3860    0.3510 C   0  0  0  0  0  0  0  0  0  0  0  0
    2.4750   -1.0120    0.1570 C   0  0  0  0  0  0  0  0  0  0  0  0
    2.8440    0.4790    0.0960 C   0  0  0  0  0  0  0  0  0  0  0  0
    4.3560    0.6630   -0.0600 C   0  0  0  0  0  0  0  0  0  0  0  0
    4.7350    2.1420   -0.1430 C   0  0  0  0  0  0  0  0  0  0  0  0
    6.2470    2.3190   -0.2750 C   0  0  0  0  0  0  0  0  0  0  0  0
    6.6310    3.7860   -0.3720 C   0  0  0  0  0  0  0  0  0  0  0  0
    0.0360   -0.4500    0.3930 C   0  0  0  0  0  0  0  0  0  0  0  0
   -1.4280   -0.7260    0.5960 C   0  0  0  0  0  0  0  0  0  0  0  0
   -1.7580   -2.2100    0.2680 C   0  0  0  0  0  0  0  0  0  0  0  0
   -3.2630   -2.5210    0.4820 C   0  0  0  0  0  0  0  0  0  0  0  0
   -4.1920   -1.5270   -0.2430 C   0  0  0  0  0  0  0  0  0  0  0  0
   -3.8340   -0.0840    0.1040 C   0  0  0  0  0  0  0  0  0  0  0  0
   -4.2330    0.2480    1.5550 C   0  0  0  0  0  0  0  0  0  0  0  0
   -2.3500    0.1490   -0.2640 C   0  0  0  0  0  0  0  0  0  0  0  0
   -2.2080    1.6680   -0.2600 C   0  0  0  0  0  0  0  0  0  0  0  0
   -3.4660    2.1310   -1.0120 C   0  0  0  0  0  0  0  0  0  0  0  0
   -4.4470    0.9970   -0.7670 C   0  0  0  0  0  0  0  0  0  0  0  0
   -5.5910    0.9770   -1.2000 O   0  0  0  0  0  0  0  0  0  0  0  0
    1.6000   -3.7870    0.3130 C   0  0  0  0  0  0  0  0  0  0  0  0
    1.3260   -5.2290    0.5110 C   0  0  0  0  0  0  0  0  0  0  0  0
   -0.0380   -5.6520    0.9780 C   0  0  0  0  0  0  0  0  0  0  0  0
   -1.0940   -4.6390    0.5660 C   0  0  0  0  0  0  0  0  0  0  0  0
    2.2320   -6.0420    0.3360 O   0  0  0  0  0  0  0  0  0  0  0  0
   -0.6400   -2.0530    2.8830 H   0  0  0  0  0  1  0  0  0  0  0  0
   -0.1030   -3.7120    3.0170 H   0  0  0  0  0  1  0  0  0  0  0  0
   -1.8270   -3.3620    2.8930 H   0  0  0  0  0  1  0  0  0  0  0  0
    2.8250   -1.4710   -0.7770 H   0  0  0  0  0  1  0  0  0  0  0  0
    3.0520   -1.4570    0.9800 H   0  0  0  0  0  1  0  0  0  0  0  0
    2.5140    0.9840    1.0130 H   0  0  0  0  0  1  0  0  0  0  0  0
    2.3350    0.9550   -0.7500 H   0  0  0  0  0  1  0  0  0  0  0  0
    4.6980    0.1460   -0.9650 H   0  0  0  0  0  1  0  0  0  0  0  0
    4.8710    0.2000    0.7910 H   0  0  0  0  0  1  0  0  0  0  0  0
    4.3800    2.6650    0.7530 H   0  0  0  0  0  1  0  0  0  0  0  0
    4.2340    2.6020   -1.0040 H   0  0  0  0  0  1  0  0  0  0  0  0
    6.6070    1.7930   -1.1670 H   0  0  0  0  0  1  0  0  0  0  0  0
    6.7510    1.8710    0.5900 H   0  0  0  0  0  1  0  0  0  0  0  0
    6.1720    4.2550   -1.2480 H   0  0  0  0  0  1  0  0  0  0  0  0
    7.7170    3.8880   -0.4630 H   0  0  0  0  0  1  0  0  0  0  0  0
    6.3120    4.3350    0.5200 H   0  0  0  0  0  1  0  0  0  0  0  0
    0.2980    0.6000    0.3150 H   0  0  0  0  0  1  0  0  0  0  0  0
   -1.6340   -0.5120    1.6500 H   0  0  0  0  0  1  0  0  0  0  0  0
   -1.5920   -2.3440   -0.8150 H   0  0  0  0  0  1  0  0  0  0  0  0
   -3.4990   -2.5250    1.5510 H   0  0  0  0  0  1  0  0  0  0  0  0
   -3.5010   -3.5220    0.1070 H   0  0  0  0  0  1  0  0  0  0  0  0
   -5.2360   -1.7420    0.0150 H   0  0  0  0  0  1  0  0  0  0  0  0
   -4.1120   -1.6840   -1.3270 H   0  0  0  0  0  1  0  0  0  0  0  0
   -3.7210   -0.3790    2.2910 H   0  0  0  0  0  1  0  0  0  0  0  0
   -5.3100    0.0980    1.6950 H   0  0  0  0  0  1  0  0  0  0  0  0
   -4.0320    1.2920    1.8170 H   0  0  0  0  0  1  0  0  0  0  0  0
   -2.1930   -0.1550   -1.3140 H   0  0  0  0  0  1  0  0  0  0  0  0
   -1.3020    2.0100   -0.7710 H   0  0  0  0  0  1  0  0  0  0  0  0
   -2.1860    2.0710    0.7590 H   0  0  0  0  0  1  0  0  0  0  0  0
   -3.2750    2.2070   -2.0860 H   0  0  0  0  0  1  0  0  0  0  0  0
   -3.8480    3.0740   -0.6150 H   0  0  0  0  0  1  0  0  0  0  0  0
    2.6140   -3.5870   -0.0120 H   0  0  0  0  0  1  0  0  0  0  0  0
   -0.0100   -5.7880    2.0640 H   0  0  0  0  0  1  0  0  0  0  0  0
   -0.2750   -6.6200    0.5230 H   0  0  0  0  0  1  0  0  0  0  0  0
   -1.2110   -4.6880   -0.5260 H   0  0  0  0  0  1  0  0  0  0  0  0
   -2.0510   -4.9550    0.9980 H   0  0  0  0  0  1  0  0  0  0  0  0
  1  2  1  0
  1 28  1  0
  1 29  1  0
  1 30  1  0
  2  3  1  0
  2 13  1  0
  2 26  1  0
  3  4  1  0
  3 23  2  0
  4  5  1  0
  4 11  2  0
  5  6  1  0
  5 31  1  0
  5 32  1  0
  6  7  1  0
  6 33  1  0
  6 34  1  0
  7  8  1  0
  7 35  1  0
  7 36  1  0
  8  9  1  0
  8 37  1  0
  8 38  1  0
  9 10  1  0
  9 39  1  0
  9 40  1  0
 10 41  1  0
 10 42  1  0
 10 43  1  0
 11 12  1  0
 11 44  1  0
 12 13  1  0
 12 18  1  0
 12 45  1  0
 13 14  1  0
 13 46  1  0
 14 15  1  0
 14 47  1  0
 14 48  1  0
 15 16  1  0
 15 49  1  0
 15 50  1  0
 16 17  1  0
 16 18  1  0
 16 21  1  0
 17 51  1  0
 17 52  1  0
 17 53  1  0
 18 19  1  0
 18 54  1  0
 19 20  1  0
 19 55  1  0
 19 56  1  0
 20 21  1  0
 20 57  1  0
 20 58  1  0
 21 22  2  0
 23 24  1  0
 23 59  1  0
 24 25  1  0
 24 27  2  0
 25 26  1  0
 25 60  1  0
 25 61  1  0
 26 62  1  0
 26 63  1  0
M  END
>  <Class>  (27) 
Steroid

>  <Fingerprint>  (27) 
0 1 0 1 0 0 1 0 1.735

>  <Referenec>  (27) 
Numazawa M, Oshibe M, Yamaguchi S (1997) 6-Alkylandrosta-4,6-diene-3,17-diones and their 1,4,6-triene analogs as aromatase inhibitors. Structure-activity relationships. Steroids 62:595-602

>  <Type>  (27) 
Test

>  <pIC50_cal>  (27) 
6.338

>  <pIC50_exp>  (27) 
6.699

$$$$
28
     RDKit          3D

 46 49  0  0  1  0  0  0  0  0999 V2000
    2.2860   -0.7420    2.5230 C   0  0  0  0  0  0  0  0  0  0  0  0
    1.1050    0.0340    1.8950 C   0  0  0  0  0  0  0  0  0  0  0  0
   -0.0330   -0.9510    1.5370 C   0  0  0  0  0  0  0  0  0  0  0  0
    0.1810   -1.8060    0.3570 C   0  0  0  0  0  0  0  0  0  0  0  0
   -0.6330   -3.0640    0.1970 C   0  0  0  0  0  0  0  0  0  0  0  0
    1.1100   -1.4880   -0.5650 C   0  0  0  0  0  0  0  0  0  0  0  0
    2.0010   -0.2770   -0.4940 C   0  0  0  0  0  0  0  0  0  0  0  0
    1.4920    0.7560    0.5650 C   0  0  0  0  0  0  0  0  0  0  0  0
    2.4710    1.9520    0.6800 C   0  0  0  0  0  0  0  0  0  0  0  0
    2.7540    2.6130   -0.6850 C   0  0  0  0  0  0  0  0  0  0  0  0
    3.2140    1.5840   -1.7150 C   0  0  0  0  0  0  0  0  0  0  0  0
    4.6490    1.1120   -1.4120 C   0  0  0  0  0  0  0  0  0  0  0  0
    2.1400    0.4750   -1.8200 C   0  0  0  0  0  0  0  0  0  0  0  0
    2.5010   -0.2640   -3.1050 C   0  0  0  0  0  0  0  0  0  0  0  0
    2.7920    0.8840   -4.0850 C   0  0  0  0  0  0  0  0  0  0  0  0
    3.2020    2.0230   -3.1660 C   0  0  0  0  0  0  0  0  0  0  0  0
    3.5020    3.1430   -3.5540 O   0  0  0  0  0  0  0  0  0  0  0  0
   -1.1940   -0.9830    2.2180 C   0  0  0  0  0  0  0  0  0  0  0  0
   -1.4900   -0.0400    3.3140 C   0  0  0  0  0  0  0  0  0  0  0  0
   -0.4980    1.0050    3.6090 C   0  0  0  0  0  0  0  0  0  0  0  0
    0.6690    1.0370    2.9560 C   0  0  0  0  0  0  0  0  0  0  0  0
   -2.5400   -0.1090    3.9420 O   0  0  0  0  0  0  0  0  0  0  0  0
    2.6630   -1.5440    1.8800 H   0  0  0  0  0  1  0  0  0  0  0  0
    1.9900   -1.2170    3.4670 H   0  0  0  0  0  1  0  0  0  0  0  0
    3.1300   -0.0790    2.7440 H   0  0  0  0  0  1  0  0  0  0  0  0
   -0.5840   -3.6760    1.1040 H   0  0  0  0  0  1  0  0  0  0  0  0
   -0.2690   -3.6870   -0.6280 H   0  0  0  0  0  1  0  0  0  0  0  0
   -1.6810   -2.8270   -0.0160 H   0  0  0  0  0  1  0  0  0  0  0  0
    1.2740   -2.1630   -1.4030 H   0  0  0  0  0  1  0  0  0  0  0  0
    2.9870   -0.6530   -0.1980 H   0  0  0  0  0  1  0  0  0  0  0  0
    0.5570    1.1950    0.1730 H   0  0  0  0  0  1  0  0  0  0  0  0
    3.4110    1.6280    1.1370 H   0  0  0  0  0  1  0  0  0  0  0  0
    2.0540    2.7270    1.3330 H   0  0  0  0  0  1  0  0  0  0  0  0
    3.5060    3.4030   -0.5630 H   0  0  0  0  0  1  0  0  0  0  0  0
    1.8440    3.1160   -1.0370 H   0  0  0  0  0  1  0  0  0  0  0  0
    4.7410    0.6300   -0.4350 H   0  0  0  0  0  1  0  0  0  0  0  0
    5.3370    1.9670   -1.4180 H   0  0  0  0  0  1  0  0  0  0  0  0
    5.0280    0.4090   -2.1620 H   0  0  0  0  0  1  0  0  0  0  0  0
    1.1630    0.9480   -2.0240 H   0  0  0  0  0  1  0  0  0  0  0  0
    1.6840   -0.8920   -3.4740 H   0  0  0  0  0  1  0  0  0  0  0  0
    3.3800   -0.9040   -2.9740 H   0  0  0  0  0  1  0  0  0  0  0  0
    1.8890    1.1760   -4.6280 H   0  0  0  0  0  1  0  0  0  0  0  0
    3.5980    0.6290   -4.7760 H   0  0  0  0  0  1  0  0  0  0  0  0
   -2.0100   -1.6530    1.9770 H   0  0  0  0  0  1  0  0  0  0  0  0
   -0.7510    1.7230    4.3790 H   0  0  0  0  0  1  0  0  0  0  0  0
    1.3820    1.8070    3.2430 H   0  0  0  0  0  1  0  0  0  0  0  0
  1  2  1  0
  1 23  1  0
  1 24  1  0
  1 25  1  0
  2  3  1  0
  2  8  1  0
  2 21  1  0
  3  4  1  0
  3 18  2  0
  4  5  1  0
  4  6  2  0
  5 26  1  0
  5 27  1  0
  5 28  1  0
  6  7  1  0
  6 29  1  0
  7  8  1  0
  7 13  1  0
  7 30  1  0
  8  9  1  0
  8 31  1  0
  9 10  1  0
  9 32  1  0
  9 33  1  0
 10 11  1  0
 10 34  1  0
 10 35  1  0
 11 12  1  0
 11 13  1  0
 11 16  1  0
 12 36  1  0
 12 37  1  0
 12 38  1  0
 13 14  1  0
 13 39  1  0
 14 15  1  0
 14 40  1  0
 14 41  1  0
 15 16  1  0
 15 42  1  0
 15 43  1  0
 16 17  2  0
 18 19  1  0
 18 44  1  0
 19 20  1  0
 19 22  2  0
 20 21  2  0
 20 45  1  0
 21 46  1  0
M  END
>  <Class>  (28) 
Steroid

>  <Fingerprint>  (28) 
0 1 0 1 0 0 1 0 1.636

>  <Referenec>  (28) 
Numazawa M, Oshibe M, Yamaguchi S (1997) 6-Alkylandrosta-4,6-diene-3,17-diones and their 1,4,6-triene analogs as aromatase inhibitors. Structure-activity relationships. Steroids 62:595-602

>  <Type>  (28) 
Training

>  <pIC50_cal>  (28) 
6.143

>  <pIC50_exp>  (28) 
6.131

$$$$
29
     RDKit          3D

 49 52  0  0  1  0  0  0  0  0999 V2000
   -0.7650   -2.0280    0.6780 C   0  0  0  0  0  0  0  0  0  0  0  0
   -2.1920   -1.4570    0.5030 C   0  0  0  0  0  0  0  0  0  0  0  0
   -2.7840   -1.9260   -0.8470 C   0  0  0  0  0  0  0  0  0  0  0  0
   -2.2320   -1.3020   -2.0710 C   0  0  0  0  0  0  0  0  0  0  0  0
   -2.3950   -2.0560   -3.3850 C   0  0  0  0  0  0  0  0  0  0  0  0
   -1.5670   -1.5800   -4.5770 C   0  0  0  0  0  0  0  0  0  0  0  0
   -1.5860   -0.1220   -1.9860 C   0  0  0  0  0  0  0  0  0  0  0  0
   -1.3490    0.6410   -0.7090 C   0  0  0  0  0  0  0  0  0  0  0  0
   -2.2250    0.1030    0.4670 C   0  0  0  0  0  0  0  0  0  0  0  0
   -1.8840    0.8390    1.7880 C   0  0  0  0  0  0  0  0  0  0  0  0
   -1.9840    2.3720    1.6480 C   0  0  0  0  0  0  0  0  0  0  0  0
   -1.1590    2.8770    0.4670 C   0  0  0  0  0  0  0  0  0  0  0  0
    0.3480    2.8020    0.7820 C   0  0  0  0  0  0  0  0  0  0  0  0
   -1.6230    2.1440   -0.8150 C   0  0  0  0  0  0  0  0  0  0  0  0
   -1.0270    2.9740   -1.9480 C   0  0  0  0  0  0  0  0  0  0  0  0
   -1.3310    4.4140   -1.5060 C   0  0  0  0  0  0  0  0  0  0  0  0
   -1.4340    4.2940    0.0060 C   0  0  0  0  0  0  0  0  0  0  0  0
   -1.6880    5.2290    0.7520 O   0  0  0  0  0  0  0  0  0  0  0  0
   -3.8070   -2.7990   -0.9110 C   0  0  0  0  0  0  0  0  0  0  0  0
   -4.4680   -3.3340    0.2960 C   0  0  0  0  0  0  0  0  0  0  0  0
   -4.0140   -2.8420    1.6050 C   0  0  0  0  0  0  0  0  0  0  0  0
   -2.9890   -1.9870    1.6880 C   0  0  0  0  0  0  0  0  0  0  0  0
   -5.3830   -4.1450    0.2080 O   0  0  0  0  0  0  0  0  0  0  0  0
   -0.0940   -1.7640   -0.1450 H   0  0  0  0  0  1  0  0  0  0  0  0
   -0.7830   -3.1240    0.7240 H   0  0  0  0  0  1  0  0  0  0  0  0
   -0.3000   -1.6710    1.6040 H   0  0  0  0  0  1  0  0  0  0  0  0
   -3.4500   -2.0250   -3.6830 H   0  0  0  0  0  1  0  0  0  0  0  0
   -2.1320   -3.1090   -3.2190 H   0  0  0  0  0  1  0  0  0  0  0  0
   -1.8580   -0.5720   -4.8890 H   0  0  0  0  0  1  0  0  0  0  0  0
   -1.7270   -2.2470   -5.4320 H   0  0  0  0  0  1  0  0  0  0  0  0
   -0.4970   -1.5840   -4.3470 H   0  0  0  0  0  1  0  0  0  0  0  0
   -1.1470    0.3190   -2.8760 H   0  0  0  0  0  1  0  0  0  0  0  0
   -0.2890    0.4940   -0.4750 H   0  0  0  0  0  1  0  0  0  0  0  0
   -3.2720    0.3810    0.2530 H   0  0  0  0  0  1  0  0  0  0  0  0
   -0.8790    0.5630    2.1250 H   0  0  0  0  0  1  0  0  0  0  0  0
   -2.5760    0.5410    2.5830 H   0  0  0  0  0  1  0  0  0  0  0  0
   -1.6610    2.8490    2.5810 H   0  0  0  0  0  1  0  0  0  0  0  0
   -3.0380    2.6520    1.5170 H   0  0  0  0  0  1  0  0  0  0  0  0
    0.6900    1.7840    0.9840 H   0  0  0  0  0  1  0  0  0  0  0  0
    0.5770    3.4020    1.6720 H   0  0  0  0  0  1  0  0  0  0  0  0
    0.9670    3.2050   -0.0260 H   0  0  0  0  0  1  0  0  0  0  0  0
   -2.7160    2.2630   -0.9150 H   0  0  0  0  0  1  0  0  0  0  0  0
   -1.4880    2.7580   -2.9170 H   0  0  0  0  0  1  0  0  0  0  0  0
    0.0510    2.8100   -2.0490 H   0  0  0  0  0  1  0  0  0  0  0  0
   -2.2940    4.7510   -1.9000 H   0  0  0  0  0  1  0  0  0  0  0  0
   -0.5310    5.1010   -1.7910 H   0  0  0  0  0  1  0  0  0  0  0  0
   -4.2560   -3.1280   -1.8400 H   0  0  0  0  0  1  0  0  0  0  0  0
   -4.5330   -3.2120    2.4800 H   0  0  0  0  0  1  0  0  0  0  0  0
   -2.6700   -1.6850    2.6830 H   0  0  0  0  0  1  0  0  0  0  0  0
  1  2  1  0
  1 24  1  0
  1 25  1  0
  1 26  1  0
  2  3  1  0
  2  9  1  0
  2 22  1  0
  3  4  1  0
  3 19  2  0
  4  5  1  0
  4  7  2  0
  5  6  1  0
  5 27  1  0
  5 28  1  0
  6 29  1  0
  6 30  1  0
  6 31  1  0
  7  8  1  0
  7 32  1  0
  8  9  1  0
  8 14  1  0
  8 33  1  0
  9 10  1  0
  9 34  1  0
 10 11  1  0
 10 35  1  0
 10 36  1  0
 11 12  1  0
 11 37  1  0
 11 38  1  0
 12 13  1  0
 12 14  1  0
 12 17  1  0
 13 39  1  0
 13 40  1  0
 13 41  1  0
 14 15  1  0
 14 42  1  0
 15 16  1  0
 15 43  1  0
 15 44  1  0
 16 17  1  0
 16 45  1  0
 16 46  1  0
 17 18  2  0
 19 20  1  0
 19 47  1  0
 20 21  1  0
 20 23  2  0
 21 22  2  0
 21 48  1  0
 22 49  1  0
M  END
>  <Class>  (29) 
Steroid

>  <Fingerprint>  (29) 
0 1 0 1 0 0 1 0 1.593

>  <Referenec>  (29) 
Numazawa M, Oshibe M, Yamaguchi S (1997) 6-Alkylandrosta-4,6-diene-3,17-diones and their 1,4,6-triene analogs as aromatase inhibitors. Structure-activity relationships. Steroids 62:595-602

>  <Type>  (29) 
Training

>  <pIC50_cal>  (29) 
6.059

>  <pIC50_exp>  (29) 
7.377

$$$$
30
     RDKit          3D

 52 55  0  0  1  0  0  0  0  0999 V2000
    1.0430    1.0490   -2.0540 C   0  0  0  0  0  0  0  0  0  0  0  0
    0.3730    0.3040   -0.8770 C   0  0  0  0  0  0  0  0  0  0  0  0
    0.6220    1.0720    0.4430 C   0  0  0  0  0  0  0  0  0  0  0  0
    1.9940    1.0220    0.9950 C   0  0  0  0  0  0  0  0  0  0  0  0
    2.4090    2.1320    1.9560 C   0  0  0  0  0  0  0  0  0  0  0  0
    3.9030    2.2610    2.2890 C   0  0  0  0  0  0  0  0  0  0  0  0
    4.1650    3.4570    3.1940 C   0  0  0  0  0  0  0  0  0  0  0  0
    2.8300    0.0340    0.6160 C   0  0  0  0  0  0  0  0  0  0  0  0
    2.4860   -1.0570   -0.3650 C   0  0  0  0  0  0  0  0  0  0  0  0
    0.9520   -1.1270   -0.6500 C   0  0  0  0  0  0  0  0  0  0  0  0
    0.6420   -2.1890   -1.7350 C   0  0  0  0  0  0  0  0  0  0  0  0
    1.2230   -3.5730   -1.3790 C   0  0  0  0  0  0  0  0  0  0  0  0
    2.7130   -3.4840   -1.0620 C   0  0  0  0  0  0  0  0  0  0  0  0
    3.5310   -3.2460   -2.3460 C   0  0  0  0  0  0  0  0  0  0  0  0
    2.9200   -2.4580    0.0770 C   0  0  0  0  0  0  0  0  0  0  0  0
    4.3430   -2.7240    0.5580 C   0  0  0  0  0  0  0  0  0  0  0  0
    4.3910   -4.2590    0.6330 C   0  0  0  0  0  0  0  0  0  0  0  0
    3.3320   -4.6830   -0.3720 C   0  0  0  0  0  0  0  0  0  0  0  0
    3.0350   -5.8470   -0.6040 O   0  0  0  0  0  0  0  0  0  0  0  0
   -0.3750    1.6880    1.1060 C   0  0  0  0  0  0  0  0  0  0  0  0
   -1.7780    1.6420    0.6510 C   0  0  0  0  0  0  0  0  0  0  0  0
   -2.0860    0.8470   -0.5480 C   0  0  0  0  0  0  0  0  0  0  0  0
   -1.1080    0.2400   -1.2270 C   0  0  0  0  0  0  0  0  0  0  0  0
   -2.6610    2.2290    1.2630 O   0  0  0  0  0  0  0  0  0  0  0  0
    2.1150    1.2160   -1.9030 H   0  0  0  0  0  1  0  0  0  0  0  0
    0.5930    2.0400   -2.2010 H   0  0  0  0  0  1  0  0  0  0  0  0
    0.9290    0.4990   -2.9950 H   0  0  0  0  0  1  0  0  0  0  0  0
    1.8660    1.9950    2.9000 H   0  0  0  0  0  1  0  0  0  0  0  0
    2.0860    3.0910    1.5310 H   0  0  0  0  0  1  0  0  0  0  0  0
    4.4870    2.3780    1.3690 H   0  0  0  0  0  1  0  0  0  0  0  0
    4.2570    1.3560    2.7970 H   0  0  0  0  0  1  0  0  0  0  0  0
    3.8590    4.3900    2.7110 H   0  0  0  0  0  1  0  0  0  0  0  0
    5.2330    3.5290    3.4260 H   0  0  0  0  0  1  0  0  0  0  0  0
    3.6180    3.3620    4.1380 H   0  0  0  0  0  1  0  0  0  0  0  0
    3.8500    0.0170    0.9870 H   0  0  0  0  0  1  0  0  0  0  0  0
    3.0200   -0.8000   -1.2870 H   0  0  0  0  0  1  0  0  0  0  0  0
    0.4650   -1.5110    0.2640 H   0  0  0  0  0  1  0  0  0  0  0  0
    1.0280   -1.8610   -2.7050 H   0  0  0  0  0  1  0  0  0  0  0  0
   -0.4400   -2.3130   -1.8520 H   0  0  0  0  0  1  0  0  0  0  0  0
    1.0420   -4.2710   -2.2050 H   0  0  0  0  0  1  0  0  0  0  0  0
    0.6790   -3.9800   -0.5170 H   0  0  0  0  0  1  0  0  0  0  0  0
    3.2690   -2.3120   -2.8490 H   0  0  0  0  0  1  0  0  0  0  0  0
    3.3560   -4.0600   -3.0610 H   0  0  0  0  0  1  0  0  0  0  0  0
    4.6100   -3.2290   -2.1610 H   0  0  0  0  0  1  0  0  0  0  0  0
    2.2720   -2.7380    0.9270 H   0  0  0  0  0  1  0  0  0  0  0  0
    4.5480   -2.2800    1.5370 H   0  0  0  0  0  1  0  0  0  0  0  0
    5.0890   -2.3390   -0.1450 H   0  0  0  0  0  1  0  0  0  0  0  0
    4.0990   -4.6130    1.6250 H   0  0  0  0  0  1  0  0  0  0  0  0
    5.3740   -4.6450    0.3540 H   0  0  0  0  0  1  0  0  0  0  0  0
   -0.2350    2.2120    2.0440 H   0  0  0  0  0  1  0  0  0  0  0  0
   -3.1240    0.7930   -0.8520 H   0  0  0  0  0  1  0  0  0  0  0  0
   -1.3880   -0.3050   -2.1260 H   0  0  0  0  0  1  0  0  0  0  0  0
  1  2  1  0
  1 25  1  0
  1 26  1  0
  1 27  1  0
  2  3  1  0
  2 10  1  0
  2 23  1  0
  3  4  1  0
  3 20  2  0
  4  5  1  0
  4  8  2  0
  5  6  1  0
  5 28  1  0
  5 29  1  0
  6  7  1  0
  6 30  1  0
  6 31  1  0
  7 32  1  0
  7 33  1  0
  7 34  1  0
  8  9  1  0
  8 35  1  0
  9 10  1  0
  9 15  1  0
  9 36  1  0
 10 11  1  0
 10 37  1  0
 11 12  1  0
 11 38  1  0
 11 39  1  0
 12 13  1  0
 12 40  1  0
 12 41  1  0
 13 14  1  0
 13 15  1  0
 13 18  1  0
 14 42  1  0
 14 43  1  0
 14 44  1  0
 15 16  1  0
 15 45  1  0
 16 17  1  0
 16 46  1  0
 16 47  1  0
 17 18  1  0
 17 48  1  0
 17 49  1  0
 18 19  2  0
 20 21  1  0
 20 50  1  0
 21 22  1  0
 21 24  2  0
 22 23  2  0
 22 51  1  0
 23 52  1  0
M  END
>  <Class>  (30) 
Steroid

>  <Fingerprint>  (30) 
0 1 0 1 0 0 1 0 1.633

>  <Referenec>  (30) 
Numazawa M, Oshibe M, Yamaguchi S (1997) 6-Alkylandrosta-4,6-diene-3,17-diones and their 1,4,6-triene analogs as aromatase inhibitors. Structure-activity relationships. Steroids 62:595-602

>  <Type>  (30) 
Training

>  <pIC50_cal>  (30) 
6.137

>  <pIC50_exp>  (30) 
7.000

$$$$
31
     RDKit          3D

 55 58  0  0  1  0  0  0  0  0999 V2000
    2.0160    0.9140    2.9500 C   0  0  0  0  0  0  0  0  0  0  0  0
    1.1610    1.3810    1.7480 C   0  0  0  0  0  0  0  0  0  0  0  0
   -0.1860    0.6150    1.7350 C   0  0  0  0  0  0  0  0  0  0  0  0
   -0.1390   -0.8100    1.3240 C   0  0  0  0  0  0  0  0  0  0  0  0
   -1.2870   -1.7170    1.7640 C   0  0  0  0  0  0  0  0  0  0  0  0
   -1.2800   -3.2030    1.3610 C   0  0  0  0  0  0  0  0  0  0  0  0
   -1.5790   -3.4850   -0.1170 C   0  0  0  0  0  0  0  0  0  0  0  0
   -2.9900   -3.0980   -0.5370 C   0  0  0  0  0  0  0  0  0  0  0  0
    0.9260   -1.2660    0.6330 C   0  0  0  0  0  0  0  0  0  0  0  0
    2.1080   -0.4340    0.2110 C   0  0  0  0  0  0  0  0  0  0  0  0
    1.8330    1.0940    0.3700 C   0  0  0  0  0  0  0  0  0  0  0  0
    3.0970    1.9190    0.0200 C   0  0  0  0  0  0  0  0  0  0  0  0
    3.6540    1.5740   -1.3770 C   0  0  0  0  0  0  0  0  0  0  0  0
    3.8780    0.0720   -1.5290 C   0  0  0  0  0  0  0  0  0  0  0  0
    5.0970   -0.3850   -0.7050 C   0  0  0  0  0  0  0  0  0  0  0  0
    2.5460   -0.6590   -1.2390 C   0  0  0  0  0  0  0  0  0  0  0  0
    2.7740   -2.0680   -1.7790 C   0  0  0  0  0  0  0  0  0  0  0  0
    3.4450   -1.8030   -3.1370 C   0  0  0  0  0  0  0  0  0  0  0  0
    4.0930   -0.4420   -2.9390 C   0  0  0  0  0  0  0  0  0  0  0  0
    4.7250    0.1490   -3.8040 O   0  0  0  0  0  0  0  0  0  0  0  0
   -1.3500    1.2310    2.0170 C   0  0  0  0  0  0  0  0  0  0  0  0
   -1.4380    2.6770    2.3000 C   0  0  0  0  0  0  0  0  0  0  0  0
   -0.2050    3.4720    2.2110 C   0  0  0  0  0  0  0  0  0  0  0  0
    0.9640    2.8780    1.9520 C   0  0  0  0  0  0  0  0  0  0  0  0
   -2.5090    3.2030    2.5780 O   0  0  0  0  0  0  0  0  0  0  0  0
    2.1840   -0.1670    2.9640 H   0  0  0  0  0  1  0  0  0  0  0  0
    1.5290    1.1640    3.9010 H   0  0  0  0  0  1  0  0  0  0  0  0
    3.0000    1.3960    2.9530 H   0  0  0  0  0  1  0  0  0  0  0  0
   -2.2370   -1.2950    1.4220 H   0  0  0  0  0  1  0  0  0  0  0  0
   -1.3120   -1.6880    2.8620 H   0  0  0  0  0  1  0  0  0  0  0  0
   -2.0360   -3.7210    1.9660 H   0  0  0  0  0  1  0  0  0  0  0  0
   -0.3210   -3.6610    1.6330 H   0  0  0  0  0  1  0  0  0  0  0  0
   -1.4530   -4.5610   -0.2900 H   0  0  0  0  0  1  0  0  0  0  0  0
   -0.8620   -2.9790   -0.7700 H   0  0  0  0  0  1  0  0  0  0  0  0
   -3.7370   -3.5620    0.1160 H   0  0  0  0  0  1  0  0  0  0  0  0
   -3.1810   -3.4340   -1.5610 H   0  0  0  0  0  1  0  0  0  0  0  0
   -3.1330   -2.0140   -0.5140 H   0  0  0  0  0  1  0  0  0  0  0  0
    1.0050   -2.3210    0.3920 H   0  0  0  0  0  1  0  0  0  0  0  0
    2.9270   -0.7320    0.8750 H   0  0  0  0  0  1  0  0  0  0  0  0
    1.0910    1.3780   -0.3970 H   0  0  0  0  0  1  0  0  0  0  0  0
    3.8720    1.7640    0.7780 H   0  0  0  0  0  1  0  0  0  0  0  0
    2.8670    2.9900    0.0200 H   0  0  0  0  0  1  0  0  0  0  0  0
    4.5870    2.1260   -1.5480 H   0  0  0  0  0  1  0  0  0  0  0  0
    2.9510    1.9290   -2.1420 H   0  0  0  0  0  1  0  0  0  0  0  0
    4.9810   -0.1960    0.3650 H   0  0  0  0  0  1  0  0  0  0  0  0
    5.9960    0.1520   -1.0320 H   0  0  0  0  0  1  0  0  0  0  0  0
    5.3140   -1.4510   -0.8300 H   0  0  0  0  0  1  0  0  0  0  0  0
    1.7580   -0.2280   -1.8810 H   0  0  0  0  0  1  0  0  0  0  0  0
    1.8410   -2.6260   -1.9080 H   0  0  0  0  0  1  0  0  0  0  0  0
    3.4260   -2.6550   -1.1240 H   0  0  0  0  0  1  0  0  0  0  0  0
    2.7010   -1.7270   -3.9350 H   0  0  0  0  0  1  0  0  0  0  0  0
    4.1920   -2.5640   -3.3710 H   0  0  0  0  0  1  0  0  0  0  0  0
   -2.3120    0.7360    2.0050 H   0  0  0  0  0  1  0  0  0  0  0  0
   -0.2910    4.5390    2.3770 H   0  0  0  0  0  1  0  0  0  0  0  0
    1.8510    3.5080    1.9370 H   0  0  0  0  0  1  0  0  0  0  0  0
  1  2  1  0
  1 26  1  0
  1 27  1  0
  1 28  1  0
  2  3  1  0
  2 11  1  0
  2 24  1  0
  3  4  1  0
  3 21  2  0
  4  5  1  0
  4  9  2  0
  5  6  1  0
  5 29  1  0
  5 30  1  0
  6  7  1  0
  6 31  1  0
  6 32  1  0
  7  8  1  0
  7 33  1  0
  7 34  1  0
  8 35  1  0
  8 36  1  0
  8 37  1  0
  9 10  1  0
  9 38  1  0
 10 11  1  0
 10 16  1  0
 10 39  1  0
 11 12  1  0
 11 40  1  0
 12 13  1  0
 12 41  1  0
 12 42  1  0
 13 14  1  0
 13 43  1  0
 13 44  1  0
 14 15  1  0
 14 16  1  0
 14 19  1  0
 15 45  1  0
 15 46  1  0
 15 47  1  0
 16 17  1  0
 16 48  1  0
 17 18  1  0
 17 49  1  0
 17 50  1  0
 18 19  1  0
 18 51  1  0
 18 52  1  0
 19 20  2  0
 21 22  1  0
 21 53  1  0
 22 23  1  0
 22 25  2  0
 23 24  2  0
 23 54  1  0
 24 55  1  0
M  END
>  <Class>  (31) 
Steroid

>  <Fingerprint>  (31) 
0 1 0 1 0 0 1 0 1.647

>  <Referenec>  (31) 
Numazawa M, Oshibe M, Yamaguchi S (1997) 6-Alkylandrosta-4,6-diene-3,17-diones and their 1,4,6-triene analogs as aromatase inhibitors. Structure-activity relationships. Steroids 62:595-602

>  <Type>  (31) 
Test

>  <pIC50_cal>  (31) 
6.165

>  <pIC50_exp>  (31) 
6.602

$$$$
32
     RDKit          3D

 58 61  0  0  1  0  0  0  0  0999 V2000
   -3.1040   -0.3840    0.3760 C   0  0  0  0  0  0  0  0  0  0  0  0
   -2.1410   -0.8450   -0.7420 C   0  0  0  0  0  0  0  0  0  0  0  0
   -1.4620   -2.1790   -0.3350 C   0  0  0  0  0  0  0  0  0  0  0  0
   -0.3830   -2.0990    0.6710 C   0  0  0  0  0  0  0  0  0  0  0  0
    0.1220   -3.3480    1.3760 C   0  0  0  0  0  0  0  0  0  0  0  0
   -0.8610   -4.0410    2.3330 C   0  0  0  0  0  0  0  0  0  0  0  0
   -0.9610   -3.4090    3.7270 C   0  0  0  0  0  0  0  0  0  0  0  0
   -1.8190   -2.1490    3.8420 C   0  0  0  0  0  0  0  0  0  0  0  0
   -3.2890   -2.3870    3.5370 C   0  0  0  0  0  0  0  0  0  0  0  0
    0.2150   -0.9200    0.9360 C   0  0  0  0  0  0  0  0  0  0  0  0
   -0.1400    0.3900    0.2890 C   0  0  0  0  0  0  0  0  0  0  0  0
   -0.9910    0.1800   -1.0050 C   0  0  0  0  0  0  0  0  0  0  0  0
   -1.4010    1.5420   -1.6230 C   0  0  0  0  0  0  0  0  0  0  0  0
   -0.1940    2.4730   -1.8600 C   0  0  0  0  0  0  0  0  0  0  0  0
    0.6360    2.6380   -0.5900 C   0  0  0  0  0  0  0  0  0  0  0  0
   -0.1050    3.5120    0.4390 C   0  0  0  0  0  0  0  0  0  0  0  0
    1.0750    1.2370   -0.1040 C   0  0  0  0  0  0  0  0  0  0  0  0
    2.1830    1.5290    0.9030 C   0  0  0  0  0  0  0  0  0  0  0  0
    3.0210    2.5980    0.1840 C   0  0  0  0  0  0  0  0  0  0  0  0
    2.0170    3.2440   -0.7560 C   0  0  0  0  0  0  0  0  0  0  0  0
    2.2880    4.1510   -1.5300 O   0  0  0  0  0  0  0  0  0  0  0  0
   -1.7820   -3.3450   -0.9280 C   0  0  0  0  0  0  0  0  0  0  0  0
   -2.7500   -3.4330   -2.0390 C   0  0  0  0  0  0  0  0  0  0  0  0
   -3.3060   -2.1770   -2.5640 C   0  0  0  0  0  0  0  0  0  0  0  0
   -3.0160   -1.0110   -1.9780 C   0  0  0  0  0  0  0  0  0  0  0  0
   -3.0580   -4.5140   -2.5260 O   0  0  0  0  0  0  0  0  0  0  0  0
   -2.6090   -0.2590    1.3430 H   0  0  0  0  0  1  0  0  0  0  0  0
   -3.9110   -1.1130    0.5280 H   0  0  0  0  0  1  0  0  0  0  0  0
   -3.5790    0.5730    0.1300 H   0  0  0  0  0  1  0  0  0  0  0  0
    1.0440   -3.1270    1.9300 H   0  0  0  0  0  1  0  0  0  0  0  0
    0.4400   -4.0720    0.6140 H   0  0  0  0  0  1  0  0  0  0  0  0
   -0.4840   -5.0620    2.4800 H   0  0  0  0  0  1  0  0  0  0  0  0
   -1.8500   -4.1560    1.8810 H   0  0  0  0  0  1  0  0  0  0  0  0
    0.0470   -3.1860    4.0980 H   0  0  0  0  0  1  0  0  0  0  0  0
   -1.3740   -4.1630    4.4110 H   0  0  0  0  0  1  0  0  0  0  0  0
   -1.4300   -1.3540    3.2020 H   0  0  0  0  0  1  0  0  0  0  0  0
   -1.7400   -1.7760    4.8710 H   0  0  0  0  0  1  0  0  0  0  0  0
   -3.4440   -2.6820    2.4960 H   0  0  0  0  0  1  0  0  0  0  0  0
   -3.8620   -1.4700    3.7100 H   0  0  0  0  0  1  0  0  0  0  0  0
   -3.7020   -3.1690    4.1820 H   0  0  0  0  0  1  0  0  0  0  0  0
    0.9920   -0.8860    1.6970 H   0  0  0  0  0  1  0  0  0  0  0  0
   -0.7230    0.9410    1.0350 H   0  0  0  0  0  1  0  0  0  0  0  0
   -0.3320   -0.2850   -1.7590 H   0  0  0  0  0  1  0  0  0  0  0  0
   -2.1320    2.0430   -0.9800 H   0  0  0  0  0  1  0  0  0  0  0  0
   -1.8860    1.3910   -2.5930 H   0  0  0  0  0  1  0  0  0  0  0  0
   -0.5460    3.4460   -2.2240 H   0  0  0  0  0  1  0  0  0  0  0  0
    0.4270    2.0590   -2.6650 H   0  0  0  0  0  1  0  0  0  0  0  0
   -1.0610    3.0830    0.7520 H   0  0  0  0  0  1  0  0  0  0  0  0
   -0.3180    4.5000    0.0130 H   0  0  0  0  0  1  0  0  0  0  0  0
    0.4870    3.6900    1.3430 H   0  0  0  0  0  1  0  0  0  0  0  0
    1.5730    0.7130   -0.9390 H   0  0  0  0  0  1  0  0  0  0  0  0
    2.7910    0.6470    1.1290 H   0  0  0  0  0  1  0  0  0  0  0  0
    1.7840    1.9090    1.8490 H   0  0  0  0  0  1  0  0  0  0  0  0
    3.8170    2.1410   -0.4090 H   0  0  0  0  0  1  0  0  0  0  0  0
    3.4280    3.3290    0.8860 H   0  0  0  0  0  1  0  0  0  0  0  0
   -1.3200   -4.2920   -0.6790 H   0  0  0  0  0  1  0  0  0  0  0  0
   -3.9640   -2.2490   -3.4210 H   0  0  0  0  0  1  0  0  0  0  0  0
   -3.4900   -0.1200   -2.3830 H   0  0  0  0  0  1  0  0  0  0  0  0
  1  2  1  0
  1 27  1  0
  1 28  1  0
  1 29  1  0
  2  3  1  0
  2 12  1  0
  2 25  1  0
  3  4  1  0
  3 22  2  0
  4  5  1  0
  4 10  2  0
  5  6  1  0
  5 30  1  0
  5 31  1  0
  6  7  1  0
  6 32  1  0
  6 33  1  0
  7  8  1  0
  7 34  1  0
  7 35  1  0
  8  9  1  0
  8 36  1  0
  8 37  1  0
  9 38  1  0
  9 39  1  0
  9 40  1  0
 10 11  1  0
 10 41  1  0
 11 12  1  0
 11 17  1  0
 11 42  1  0
 12 13  1  0
 12 43  1  0
 13 14  1  0
 13 44  1  0
 13 45  1  0
 14 15  1  0
 14 46  1  0
 14 47  1  0
 15 16  1  0
 15 17  1  0
 15 20  1  0
 16 48  1  0
 16 49  1  0
 16 50  1  0
 17 18  1  0
 17 51  1  0
 18 19  1  0
 18 52  1  0
 18 53  1  0
 19 20  1  0
 19 54  1  0
 19 55  1  0
 20 21  2  0
 22 23  1  0
 22 56  1  0
 23 24  1  0
 23 26  2  0
 24 25  2  0
 24 57  1  0
 25 58  1  0
M  END
>  <Class>  (32) 
Steroid

>  <Fingerprint>  (32) 
0 1 0 1 0 0 1 0 1.705

>  <Referenec>  (32) 
Numazawa M, Oshibe M, Yamaguchi S (1997) 6-Alkylandrosta-4,6-diene-3,17-diones and their 1,4,6-triene analogs as aromatase inhibitors. Structure-activity relationships. Steroids 62:595-602

>  <Type>  (32) 
Training

>  <pIC50_cal>  (32) 
6.279

>  <pIC50_exp>  (32) 
6.854

$$$$
33
     RDKit          3D

 61 64  0  0  1  0  0  0  0  0999 V2000
   -1.4640   -0.4080    3.7820 C   0  0  0  0  0  0  0  0  0  0  0  0
   -0.9740   -1.8630    3.5980 C   0  0  0  0  0  0  0  0  0  0  0  0
    0.3660   -2.0640    4.3450 C   0  0  0  0  0  0  0  0  0  0  0  0
    1.5620   -1.4230    3.7540 C   0  0  0  0  0  0  0  0  0  0  0  0
    2.7430   -1.1410    4.6790 C   0  0  0  0  0  0  0  0  0  0  0  0
    3.8710   -0.2500    4.1350 C   0  0  0  0  0  0  0  0  0  0  0  0
    5.0090   -0.0240    5.1380 C   0  0  0  0  0  0  0  0  0  0  0  0
    4.6240    0.6720    6.4480 C   0  0  0  0  0  0  0  0  0  0  0  0
    3.9950    2.0500    6.2450 C   0  0  0  0  0  0  0  0  0  0  0  0
    3.7430    2.7460    7.5740 C   0  0  0  0  0  0  0  0  0  0  0  0
    1.5560   -1.0780    2.4500 C   0  0  0  0  0  0  0  0  0  0  0  0
    0.3970   -1.2780    1.5100 C   0  0  0  0  0  0  0  0  0  0  0  0
   -0.6880   -2.2280    2.1080 C   0  0  0  0  0  0  0  0  0  0  0  0
   -1.9120   -2.3260    1.1630 C   0  0  0  0  0  0  0  0  0  0  0  0
   -1.5130   -2.7390   -0.2690 C   0  0  0  0  0  0  0  0  0  0  0  0
   -0.4190   -1.8300   -0.8240 C   0  0  0  0  0  0  0  0  0  0  0  0
   -0.9870   -0.4400   -1.1690 C   0  0  0  0  0  0  0  0  0  0  0  0
    0.7870   -1.8520    0.1450 C   0  0  0  0  0  0  0  0  0  0  0  0
    1.9240   -1.2410   -0.6680 C   0  0  0  0  0  0  0  0  0  0  0  0
    1.7770   -1.9400   -2.0290 C   0  0  0  0  0  0  0  0  0  0  0  0
    0.3050   -2.3200   -2.0620 C   0  0  0  0  0  0  0  0  0  0  0  0
   -0.2260   -2.9270   -2.9810 O   0  0  0  0  0  0  0  0  0  0  0  0
    0.4610   -2.8500    5.4340 C   0  0  0  0  0  0  0  0  0  0  0  0
   -0.6860   -3.6120    5.9650 C   0  0  0  0  0  0  0  0  0  0  0  0
   -1.9620   -3.5280    5.2400 C   0  0  0  0  0  0  0  0  0  0  0  0
   -2.0810   -2.7400    4.1670 C   0  0  0  0  0  0  0  0  0  0  0  0
   -0.5730   -4.3100    6.9660 O   0  0  0  0  0  0  0  0  0  0  0  0
   -0.7300    0.3380    3.4620 H   0  0  0  0  0  1  0  0  0  0  0  0
   -1.6810   -0.1960    4.8380 H   0  0  0  0  0  1  0  0  0  0  0  0
   -2.3850   -0.2200    3.2180 H   0  0  0  0  0  1  0  0  0  0  0  0
    3.1910   -2.0980    4.9770 H   0  0  0  0  0  1  0  0  0  0  0  0
    2.3450   -0.6690    5.5850 H   0  0  0  0  0  1  0  0  0  0  0  0
    3.4680    0.7160    3.8090 H   0  0  0  0  0  1  0  0  0  0  0  0
    4.3110   -0.7230    3.2480 H   0  0  0  0  0  1  0  0  0  0  0  0
    5.7890    0.5680    4.6430 H   0  0  0  0  0  1  0  0  0  0  0  0
    5.4660   -0.9910    5.3810 H   0  0  0  0  0  1  0  0  0  0  0  0
    5.5340    0.7780    7.0530 H   0  0  0  0  0  1  0  0  0  0  0  0
    3.9470    0.0350    7.0280 H   0  0  0  0  0  1  0  0  0  0  0  0
    3.0410    1.9590    5.7130 H   0  0  0  0  0  1  0  0  0  0  0  0
    4.6540    2.6750    5.6310 H   0  0  0  0  0  1  0  0  0  0  0  0
    3.0630    2.1600    8.2000 H   0  0  0  0  0  1  0  0  0  0  0  0
    3.2890    3.7280    7.4070 H   0  0  0  0  0  1  0  0  0  0  0  0
    4.6780    2.8940    8.1230 H   0  0  0  0  0  1  0  0  0  0  0  0
    2.4140   -0.5690    2.0210 H   0  0  0  0  0  1  0  0  0  0  0  0
   -0.0320   -0.2800    1.3620 H   0  0  0  0  0  1  0  0  0  0  0  0
   -0.2620   -3.2470    2.1210 H   0  0  0  0  0  1  0  0  0  0  0  0
   -2.4480   -1.3710    1.1390 H   0  0  0  0  0  1  0  0  0  0  0  0
   -2.6210   -3.0750    1.5300 H   0  0  0  0  0  1  0  0  0  0  0  0
   -2.3980   -2.7230   -0.9170 H   0  0  0  0  0  1  0  0  0  0  0  0
   -1.1660   -3.7810   -0.2590 H   0  0  0  0  0  1  0  0  0  0  0  0
   -1.4040    0.0750   -0.2990 H   0  0  0  0  0  1  0  0  0  0  0  0
   -1.7920   -0.5330   -1.9070 H   0  0  0  0  0  1  0  0  0  0  0  0
   -0.2380    0.2220   -1.6160 H   0  0  0  0  0  1  0  0  0  0  0  0
    1.0860   -2.9010    0.3150 H   0  0  0  0  0  1  0  0  0  0  0  0
    2.9080   -1.4400   -0.2330 H   0  0  0  0  0  1  0  0  0  0  0  0
    1.8170   -0.1550   -0.7670 H   0  0  0  0  0  1  0  0  0  0  0  0
    2.3790   -2.8520   -2.0700 H   0  0  0  0  0  1  0  0  0  0  0  0
    2.0270   -1.2710   -2.8550 H   0  0  0  0  0  1  0  0  0  0  0  0
    1.3890   -3.0280    5.9640 H   0  0  0  0  0  1  0  0  0  0  0  0
   -2.7880   -4.1170    5.6220 H   0  0  0  0  0  1  0  0  0  0  0  0
   -3.0580   -2.6880    3.6900 H   0  0  0  0  0  1  0  0  0  0  0  0
  1  2  1  0
  1 28  1  0
  1 29  1  0
  1 30  1  0
  2  3  1  0
  2 13  1  0
  2 26  1  0
  3  4  1  0
  3 23  2  0
  4  5  1  0
  4 11  2  0
  5  6  1  0
  5 31  1  0
  5 32  1  0
  6  7  1  0
  6 33  1  0
  6 34  1  0
  7  8  1  0
  7 35  1  0
  7 36  1  0
  8  9  1  0
  8 37  1  0
  8 38  1  0
  9 10  1  0
  9 39  1  0
  9 40  1  0
 10 41  1  0
 10 42  1  0
 10 43  1  0
 11 12  1  0
 11 44  1  0
 12 13  1  0
 12 18  1  0
 12 45  1  0
 13 14  1  0
 13 46  1  0
 14 15  1  0
 14 47  1  0
 14 48  1  0
 15 16  1  0
 15 49  1  0
 15 50  1  0
 16 17  1  0
 16 18  1  0
 16 21  1  0
 17 51  1  0
 17 52  1  0
 17 53  1  0
 18 19  1  0
 18 54  1  0
 19 20  1  0
 19 55  1  0
 19 56  1  0
 20 21  1  0
 20 57  1  0
 20 58  1  0
 21 22  2  0
 23 24  1  0
 23 59  1  0
 24 25  1  0
 24 27  2  0
 25 26  2  0
 25 60  1  0
 26 61  1  0
M  END
>  <Class>  (33) 
Steroid

>  <Fingerprint>  (33) 
0 1 0 1 0 0 1 0 1.745

>  <Referenec>  (33) 
Numazawa M, Oshibe M, Yamaguchi S (1997) 6-Alkylandrosta-4,6-diene-3,17-diones and their 1,4,6-triene analogs as aromatase inhibitors. Structure-activity relationships. Steroids 62:595-602

>  <Type>  (33) 
Training

>  <pIC50_cal>  (33) 
6.358

>  <pIC50_exp>  (33) 
6.810

$$$$
34
     RDKit          3D

 45 48  0  0  1  0  0  0  0  0999 V2000
   -1.5120   -2.1270    0.0690 C   0  0  0  0  0  0  0  0  0  0  0  0
   -1.6060   -0.7510    0.7700 C   0  0  0  0  0  0  0  0  0  0  0  0
   -3.0780   -0.3100    0.8020 C   0  0  0  0  0  0  0  0  0  0  0  0
   -3.5900    0.4260   -0.3450 C   0  0  0  0  0  0  0  0  0  0  0  0
   -2.8210    0.8420   -1.3600 C   0  0  0  0  0  0  0  0  0  0  0  0
   -1.3350    0.6150   -1.4160 C   0  0  0  0  0  0  0  0  0  0  0  0
   -0.7670    0.3420    0.0160 C   0  0  0  0  0  0  0  0  0  0  0  0
    0.7650    0.1020   -0.0130 C   0  0  0  0  0  0  0  0  0  0  0  0
    1.5320    1.2110   -0.7630 C   0  0  0  0  0  0  0  0  0  0  0  0
    0.9490    1.4400   -2.1540 C   0  0  0  0  0  0  0  0  0  0  0  0
    1.2730    0.2590   -3.0890 C   0  0  0  0  0  0  0  0  0  0  0  0
   -0.5490    1.7940   -2.0010 C   0  0  0  0  0  0  0  0  0  0  0  0
   -0.9270    2.3800   -3.3590 C   0  0  0  0  0  0  0  0  0  0  0  0
    0.2530    3.3160   -3.6670 C   0  0  0  0  0  0  0  0  0  0  0  0
    1.3960    2.6960   -2.8820 C   0  0  0  0  0  0  0  0  0  0  0  0
    2.5350    3.1430   -2.8630 O   0  0  0  0  0  0  0  0  0  0  0  0
   -3.8950   -0.5510    1.8420 C   0  0  0  0  0  0  0  0  0  0  0  0
   -3.4330   -1.2800    3.0450 C   0  0  0  0  0  0  0  0  0  0  0  0
   -1.9970   -1.7340    3.1160 C   0  0  0  0  0  0  0  0  0  0  0  0
   -1.0920   -0.8860    2.2290 C   0  0  0  0  0  0  0  0  0  0  0  0
   -4.2380   -1.5340    3.9390 O   0  0  0  0  0  0  0  0  0  0  0  0
   -1.8200   -2.0840   -0.9800 H   0  0  0  0  0  1  0  0  0  0  0  0
   -2.1590   -2.8710    0.5460 H   0  0  0  0  0  1  0  0  0  0  0  0
   -0.4910   -2.5210    0.0990 H   0  0  0  0  0  1  0  0  0  0  0  0
   -4.6570    0.6410   -0.3790 H   0  0  0  0  0  1  0  0  0  0  0  0
   -3.2970    1.3440   -2.1980 H   0  0  0  0  0  1  0  0  0  0  0  0
   -1.1840   -0.2590   -2.0590 H   0  0  0  0  0  1  0  0  0  0  0  0
   -0.8980    1.2750    0.5910 H   0  0  0  0  0  1  0  0  0  0  0  0
    0.9870   -0.8660   -0.4740 H   0  0  0  0  0  1  0  0  0  0  0  0
    1.1600    0.0600    1.0070 H   0  0  0  0  0  1  0  0  0  0  0  0
    2.5940    0.9460   -0.8250 H   0  0  0  0  0  1  0  0  0  0  0  0
    1.4870    2.1390   -0.1780 H   0  0  0  0  0  1  0  0  0  0  0  0
    0.8510   -0.6870   -2.7400 H   0  0  0  0  0  1  0  0  0  0  0  0
    2.3580    0.1220   -3.1630 H   0  0  0  0  0  1  0  0  0  0  0  0
    0.9140    0.4220   -4.1110 H   0  0  0  0  0  1  0  0  0  0  0  0
   -0.6440    2.6300   -1.2860 H   0  0  0  0  0  1  0  0  0  0  0  0
   -1.8680    2.9370   -3.3310 H   0  0  0  0  0  1  0  0  0  0  0  0
   -1.0230    1.6020   -4.1230 H   0  0  0  0  0  1  0  0  0  0  0  0
    0.0660    4.3230   -3.2830 H   0  0  0  0  0  1  0  0  0  0  0  0
    0.4780    3.3410   -4.7350 H   0  0  0  0  0  1  0  0  0  0  0  0
   -4.9320   -0.2340    1.8630 H   0  0  0  0  0  1  0  0  0  0  0  0
   -1.9550   -2.7910    2.8350 H   0  0  0  0  0  1  0  0  0  0  0  0
   -1.6600   -1.6460    4.1540 H   0  0  0  0  0  1  0  0  0  0  0  0
   -1.0050    0.1130    2.6790 H   0  0  0  0  0  1  0  0  0  0  0  0
   -0.0880   -1.3260    2.2480 H   0  0  0  0  0  1  0  0  0  0  0  0
  1  2  1  0
  1 22  1  0
  1 23  1  0
  1 24  1  0
  2  3  1  0
  2  7  1  0
  2 20  1  0
  3  4  1  0
  3 17  2  0
  4  5  2  0
  4 25  1  0
  5  6  1  0
  5 26  1  0
  6  7  1  0
  6 12  1  0
  6 27  1  0
  7  8  1  0
  7 28  1  0
  8  9  1  0
  8 29  1  0
  8 30  1  0
  9 10  1  0
  9 31  1  0
  9 32  1  0
 10 11  1  0
 10 12  1  0
 10 15  1  0
 11 33  1  0
 11 34  1  0
 11 35  1  0
 12 13  1  0
 12 36  1  0
 13 14  1  0
 13 37  1  0
 13 38  1  0
 14 15  1  0
 14 39  1  0
 14 40  1  0
 15 16  2  0
 17 18  1  0
 17 41  1  0
 18 19  1  0
 18 21  2  0
 19 20  1  0
 19 42  1  0
 19 43  1  0
 20 44  1  0
 20 45  1  0
M  END
>  <Class>  (34) 
Steroid

>  <Fingerprint>  (34) 
0 1 0 1 0 0 1 0 1.657

>  <Referenec>  (34) 
Numazawa M, Oshibe M, Yamaguchi S (1997) 6-Alkylandrosta-4,6-diene-3,17-diones and their 1,4,6-triene analogs as aromatase inhibitors. Structure-activity relationships. Steroids 62:595-602

>  <Type>  (34) 
Test

>  <pIC50_cal>  (34) 
6.185

>  <pIC50_exp>  (34) 
6.420

$$$$
35
     RDKit          3D

 43 46  0  0  1  0  0  0  0  0999 V2000
   -1.6070   -2.1480    0.0020 C   0  0  0  0  0  0  0  0  0  0  0  0
   -1.6780   -0.7810    0.7240 C   0  0  0  0  0  0  0  0  0  0  0  0
   -3.1340   -0.2790    0.7190 C   0  0  0  0  0  0  0  0  0  0  0  0
   -3.6320    0.3160   -0.5120 C   0  0  0  0  0  0  0  0  0  0  0  0
   -2.8220    0.6970   -1.5100 C   0  0  0  0  0  0  0  0  0  0  0  0
   -1.3240    0.5500   -1.4600 C   0  0  0  0  0  0  0  0  0  0  0  0
   -0.8190    0.3160    0.0090 C   0  0  0  0  0  0  0  0  0  0  0  0
    0.7180    0.1160    0.0420 C   0  0  0  0  0  0  0  0  0  0  0  0
    1.4800    1.2520   -0.6700 C   0  0  0  0  0  0  0  0  0  0  0  0
    0.9550    1.4690   -2.0870 C   0  0  0  0  0  0  0  0  0  0  0  0
    1.3770    0.3100   -3.0110 C   0  0  0  0  0  0  0  0  0  0  0  0
   -0.5620    1.7600   -2.0100 C   0  0  0  0  0  0  0  0  0  0  0  0
   -0.8950    2.3320   -3.3850 C   0  0  0  0  0  0  0  0  0  0  0  0
    0.2580    3.3170   -3.6310 C   0  0  0  0  0  0  0  0  0  0  0  0
    1.3820    2.7480   -2.7810 C   0  0  0  0  0  0  0  0  0  0  0  0
    2.4940    3.2510   -2.6890 O   0  0  0  0  0  0  0  0  0  0  0  0
   -3.9270   -0.3020    1.8040 C   0  0  0  0  0  0  0  0  0  0  0  0
   -3.4170   -0.7390    3.1180 C   0  0  0  0  0  0  0  0  0  0  0  0
   -1.9780   -1.0390    3.2290 C   0  0  0  0  0  0  0  0  0  0  0  0
   -1.1930   -1.0420    2.1450 C   0  0  0  0  0  0  0  0  0  0  0  0
   -4.1570   -0.8150    4.0920 O   0  0  0  0  0  0  0  0  0  0  0  0
   -1.9940   -2.1090   -1.0210 H   0  0  0  0  0  1  0  0  0  0  0  0
   -2.2020   -2.9060    0.5290 H   0  0  0  0  0  1  0  0  0  0  0  0
   -0.5800   -2.5250   -0.0490 H   0  0  0  0  0  1  0  0  0  0  0  0
   -4.7030    0.4780   -0.6100 H   0  0  0  0  0  1  0  0  0  0  0  0
   -3.2680    1.1080   -2.4120 H   0  0  0  0  0  1  0  0  0  0  0  0
   -1.0880   -0.3240   -2.0780 H   0  0  0  0  0  1  0  0  0  0  0  0
   -0.9940    1.2530    0.5660 H   0  0  0  0  0  1  0  0  0  0  0  0
    0.9840   -0.8450   -0.4110 H   0  0  0  0  0  1  0  0  0  0  0  0
    1.0760    0.0850    1.0760 H   0  0  0  0  0  1  0  0  0  0  0  0
    2.5530    1.0230   -0.6840 H   0  0  0  0  0  1  0  0  0  0  0  0
    1.3780    2.1760   -0.0860 H   0  0  0  0  0  1  0  0  0  0  0  0
    0.9880   -0.6580   -2.6840 H   0  0  0  0  0  1  0  0  0  0  0  0
    2.4710    0.2270   -3.0380 H   0  0  0  0  0  1  0  0  0  0  0  0
    1.0560    0.4600   -4.0470 H   0  0  0  0  0  1  0  0  0  0  0  0
   -0.7270    2.5910   -1.3020 H   0  0  0  0  0  1  0  0  0  0  0  0
   -1.8590    2.8490   -3.4040 H   0  0  0  0  0  1  0  0  0  0  0  0
   -0.9210    1.5530   -4.1540 H   0  0  0  0  0  1  0  0  0  0  0  0
    0.0080    4.3160   -3.2630 H   0  0  0  0  0  1  0  0  0  0  0  0
    0.5420    3.3490   -4.6850 H   0  0  0  0  0  1  0  0  0  0  0  0
   -4.9510    0.0540    1.7950 H   0  0  0  0  0  1  0  0  0  0  0  0
   -1.6010   -1.2730    4.2180 H   0  0  0  0  0  1  0  0  0  0  0  0
   -0.1490   -1.3140    2.2820 H   0  0  0  0  0  1  0  0  0  0  0  0
  1  2  1  0
  1 22  1  0
  1 23  1  0
  1 24  1  0
  2  3  1  0
  2  7  1  0
  2 20  1  0
  3  4  1  0
  3 17  2  0
  4  5  2  0
  4 25  1  0
  5  6  1  0
  5 26  1  0
  6  7  1  0
  6 12  1  0
  6 27  1  0
  7  8  1  0
  7 28  1  0
  8  9  1  0
  8 29  1  0
  8 30  1  0
  9 10  1  0
  9 31  1  0
  9 32  1  0
 10 11  1  0
 10 12  1  0
 10 15  1  0
 11 33  1  0
 11 34  1  0
 11 35  1  0
 12 13  1  0
 12 36  1  0
 13 14  1  0
 13 37  1  0
 13 38  1  0
 14 15  1  0
 14 39  1  0
 14 40  1  0
 15 16  2  0
 17 18  1  0
 17 41  1  0
 18 19  1  0
 18 21  2  0
 19 20  2  0
 19 42  1  0
 20 43  1  0
M  END
>  <Class>  (35) 
Steroid

>  <Fingerprint>  (35) 
0 1 0 1 0 0 1 0 1.605

>  <Referenec>  (35) 
Numazawa M, Oshibe M, Yamaguchi S (1997) 6-Alkylandrosta-4,6-diene-3,17-diones and their 1,4,6-triene analogs as aromatase inhibitors. Structure-activity relationships. Steroids 62:595-602

>  <Type>  (35) 
Test

>  <pIC50_cal>  (35) 
6.082

>  <pIC50_exp>  (35) 
6.347

$$$$
36
     RDKit          3D

 46 50  0  0  1  0  0  0  0  0999 V2000
   -0.6580    5.5360   -0.3520 C   0  0  0  0  0  0  0  0  0  0  0  0
   -0.3310    4.1130   -0.8480 C   0  0  0  0  0  0  0  0  0  0  0  0
    0.1810    3.1210    0.2200 C   0  0  0  0  0  0  0  0  0  0  0  0
    1.5580    3.6490    0.5980 C   0  0  0  0  0  0  0  0  0  0  0  0
    2.1720    3.9760   -0.7730 C   0  0  0  0  0  0  0  0  0  0  0  0
    0.9510    4.2190   -1.6480 C   0  0  0  0  0  0  0  0  0  0  0  0
    1.0060    4.4880   -2.8400 O   0  0  0  0  0  0  0  0  0  0  0  0
   -0.8760    2.8780    1.2900 C   0  0  0  0  0  0  0  0  0  0  0  0
   -0.3870    2.0380    2.4810 C   0  0  0  0  0  0  0  0  0  0  0  0
   -1.5750    1.6000    3.3460 C   0  0  0  0  0  0  0  0  0  0  0  0
   -2.4950    0.7480    2.5460 C   0  0  0  0  0  0  0  0  0  0  0  0
   -2.7780   -0.5440    2.7330 C   0  0  0  0  0  0  0  0  0  0  0  0
   -3.9880   -1.0700    2.0620 C   0  0  0  0  0  0  0  0  0  0  0  0
   -5.0420   -0.0580    1.6640 C   0  0  0  0  0  0  0  0  0  0  0  0
   -4.4030    1.1000    0.9060 C   0  0  0  0  0  0  0  0  0  0  0  0
   -3.1840    1.7090    1.6190 C   0  0  0  0  0  0  0  0  0  0  0  0
   -3.5060    2.7620    2.6850 C   0  0  0  0  0  0  0  0  0  0  0  0
   -2.3990    2.7580    3.6300 O   0  0  0  0  0  0  0  0  0  0  0  0
   -2.1050    2.2020    0.5920 C   0  0  0  0  0  0  0  0  0  0  0  0
   -2.6430    3.1070   -0.5440 C   0  0  0  0  0  0  0  0  0  0  0  0
   -1.5400    3.4960   -1.5520 C   0  0  0  0  0  0  0  0  0  0  0  0
   -4.1460   -2.2800    1.9410 O   0  0  0  0  0  0  0  0  0  0  0  0
    0.2030    6.0280    0.1110 H   0  0  0  0  0  1  0  0  0  0  0  0
   -1.4770    5.5560    0.3710 H   0  0  0  0  0  1  0  0  0  0  0  0
   -0.9540    6.1700   -1.1970 H   0  0  0  0  0  1  0  0  0  0  0  0
    0.3680    2.1470   -0.2650 H   0  0  0  0  0  1  0  0  0  0  0  0
    2.1600    2.9100    1.1350 H   0  0  0  0  0  1  0  0  0  0  0  0
    1.4930    4.5440    1.2260 H   0  0  0  0  0  1  0  0  0  0  0  0
    2.7260    3.1200   -1.1690 H   0  0  0  0  0  1  0  0  0  0  0  0
    2.8060    4.8640   -0.7290 H   0  0  0  0  0  1  0  0  0  0  0  0
   -1.1870    3.8480    1.6970 H   0  0  0  0  0  1  0  0  0  0  0  0
    0.2940    2.6510    3.0840 H   0  0  0  0  0  1  0  0  0  0  0  0
    0.1760    1.1610    2.1380 H   0  0  0  0  0  1  0  0  0  0  0  0
   -1.2510    1.1460    4.2860 H   0  0  0  0  0  1  0  0  0  0  0  0
   -2.2570   -1.1890    3.4280 H   0  0  0  0  0  1  0  0  0  0  0  0
   -5.5530    0.2890    2.5680 H   0  0  0  0  0  1  0  0  0  0  0  0
   -5.7830   -0.5520    1.0260 H   0  0  0  0  0  1  0  0  0  0  0  0
   -5.1540    1.8720    0.6990 H   0  0  0  0  0  1  0  0  0  0  0  0
   -4.0930    0.6970   -0.0680 H   0  0  0  0  0  1  0  0  0  0  0  0
   -4.4140    2.5200    3.2510 H   0  0  0  0  0  1  0  0  0  0  0  0
   -3.6200    3.7710    2.2780 H   0  0  0  0  0  1  0  0  0  0  0  0
   -1.7290    1.2940    0.0920 H   0  0  0  0  0  1  0  0  0  0  0  0
   -3.0960    4.0090   -0.1190 H   0  0  0  0  0  1  0  0  0  0  0  0
   -3.4360    2.5970   -1.1020 H   0  0  0  0  0  1  0  0  0  0  0  0
   -1.2320    2.6030   -2.1110 H   0  0  0  0  0  1  0  0  0  0  0  0
   -1.9500    4.1890   -2.2960 H   0  0  0  0  0  1  0  0  0  0  0  0
  1  2  1  0
  1 23  1  0
  1 24  1  0
  1 25  1  0
  2  3  1  0
  2  6  1  0
  2 21  1  0
  3  4  1  0
  3  8  1  0
  3 26  1  0
  4  5  1  0
  4 27  1  0
  4 28  1  0
  5  6  1  0
  5 29  1  0
  5 30  1  0
  6  7  2  0
  8  9  1  0
  8 19  1  0
  8 31  1  0
  9 10  1  0
  9 32  1  0
  9 33  1  0
 10 11  1  0
 10 18  1  0
 10 34  1  0
 11 12  2  0
 11 16  1  0
 12 13  1  0
 12 35  1  0
 13 14  1  0
 13 22  2  0
 14 15  1  0
 14 36  1  0
 14 37  1  0
 15 16  1  0
 15 38  1  0
 15 39  1  0
 16 17  1  0
 16 19  1  0
 17 18  1  0
 17 40  1  0
 17 41  1  0
 19 20  1  0
 19 42  1  0
 20 21  1  0
 20 43  1  0
 20 44  1  0
 21 45  1  0
 21 46  1  0
M  END
>  <Class>  (36) 
Steroid

>  <Fingerprint>  (36) 
0 1 0 1 0 0 0 0 1.542

>  <Referenec>  (36) 
Komatsu S, Yaguchi A, Yamashita K et al (2009) 6�,19-Bridged androstenedione analogs as aromatase inhibitors. Steroids 74:884-889

>  <Type>  (36) 
Training

>  <pIC50_cal>  (36) 
5.234

>  <pIC50_exp>  (36) 
4.357

$$$$
37
     RDKit          3D

 52 55  0  0  1  0  0  0  0  0999 V2000
   -0.5390   -6.0610   -0.0100 O   0  0  0  0  0  0  0  0  0  0  0  0
    0.0260   -4.9870    0.1420 C   0  0  0  0  0  0  0  0  0  0  0  0
    1.3570   -4.8200    0.8560 C   0  0  0  0  0  0  0  0  0  0  0  0
    1.6210   -3.3100    0.7460 C   0  0  0  0  0  0  0  0  0  0  0  0
    0.2160   -2.7280    0.6270 C   0  0  0  0  0  0  0  0  0  0  0  0
    0.0350   -1.2450    0.2710 C   0  0  0  0  0  0  0  0  0  0  0  0
    0.8140   -0.3280    1.2330 C   0  0  0  0  0  0  0  0  0  0  0  0
    0.3870   -0.5690    2.5830 O   0  0  0  0  0  0  0  0  0  0  0  0
    1.3440   -0.5050    3.5480 C   0  0  0  0  0  0  0  0  0  0  0  0
    0.7240   -0.7580    4.8880 C   0  0  0  0  0  0  0  0  0  0  0  0
    2.5310   -0.2800    3.3690 O   0  0  0  0  0  0  0  0  0  0  0  0
    0.5250    1.1300    0.9230 C   0  0  0  0  0  0  0  0  0  0  0  0
   -0.9070    1.5080    0.7440 C   0  0  0  0  0  0  0  0  0  0  0  0
   -1.2830    2.6620    1.3160 C   0  0  0  0  0  0  0  0  0  0  0  0
   -2.6670    3.1620    1.1540 C   0  0  0  0  0  0  0  0  0  0  0  0
   -3.6110    2.3870    0.2680 C   0  0  0  0  0  0  0  0  0  0  0  0
   -3.2850    0.8970    0.2760 C   0  0  0  0  0  0  0  0  0  0  0  0
   -1.8000    0.5810   -0.0630 C   0  0  0  0  0  0  0  0  0  0  0  0
   -1.5470    0.8760   -1.5590 C   0  0  0  0  0  0  0  0  0  0  0  0
   -1.4990   -0.9230    0.3010 C   0  0  0  0  0  0  0  0  0  0  0  0
   -2.3350   -1.9410   -0.5280 C   0  0  0  0  0  0  0  0  0  0  0  0
   -1.9910   -3.4150   -0.2510 C   0  0  0  0  0  0  0  0  0  0  0  0
   -0.4910   -3.6570   -0.3790 C   0  0  0  0  0  0  0  0  0  0  0  0
   -0.0240   -3.5450   -1.8410 C   0  0  0  0  0  0  0  0  0  0  0  0
   -2.9950    4.2150    1.6940 O   0  0  0  0  0  0  0  0  0  0  0  0
    1.4110    1.9800    0.8660 O   0  0  0  0  0  0  0  0  0  0  0  0
    2.1410   -5.4020    0.3670 H   0  0  0  0  0  1  0  0  0  0  0  0
    1.2380   -5.1230    1.9000 H   0  0  0  0  0  1  0  0  0  0  0  0
    2.2290   -3.0800   -0.1360 H   0  0  0  0  0  1  0  0  0  0  0  0
    2.1590   -2.9430    1.6250 H   0  0  0  0  0  1  0  0  0  0  0  0
   -0.2480   -2.8790    1.6170 H   0  0  0  0  0  1  0  0  0  0  0  0
    0.4220   -1.0650   -0.7380 H   0  0  0  0  0  1  0  0  0  0  0  0
    1.8880   -0.5060    1.1010 H   0  0  0  0  0  1  0  0  0  0  0  0
    0.2300   -1.7340    4.8900 H   0  0  0  0  0  1  0  0  0  0  0  0
    0.0090    0.0350    5.1200 H   0  0  0  0  0  1  0  0  0  0  0  0
    1.5040   -0.7630    5.6550 H   0  0  0  0  0  1  0  0  0  0  0  0
   -0.6080    3.2930    1.8850 H   0  0  0  0  0  1  0  0  0  0  0  0
   -3.5600    2.8040   -0.7430 H   0  0  0  0  0  1  0  0  0  0  0  0
   -4.6310    2.5300    0.6420 H   0  0  0  0  0  1  0  0  0  0  0  0
   -3.9590    0.3920   -0.4260 H   0  0  0  0  0  1  0  0  0  0  0  0
   -3.5230    0.5030    1.2750 H   0  0  0  0  0  1  0  0  0  0  0  0
   -1.6230    1.9480   -1.7800 H   0  0  0  0  0  1  0  0  0  0  0  0
   -2.2760    0.3710   -2.2000 H   0  0  0  0  0  1  0  0  0  0  0  0
   -0.5480    0.5630   -1.8790 H   0  0  0  0  0  1  0  0  0  0  0  0
   -1.8240   -1.0670    1.3440 H   0  0  0  0  0  1  0  0  0  0  0  0
   -2.2060   -1.7530   -1.5990 H   0  0  0  0  0  1  0  0  0  0  0  0
   -3.4020   -1.8020   -0.3190 H   0  0  0  0  0  1  0  0  0  0  0  0
   -2.5480   -4.0600   -0.9410 H   0  0  0  0  0  1  0  0  0  0  0  0
   -2.3360   -3.6840    0.7560 H   0  0  0  0  0  1  0  0  0  0  0  0
    1.0390   -3.7790   -1.9590 H   0  0  0  0  0  1  0  0  0  0  0  0
   -0.1890   -2.5520   -2.2660 H   0  0  0  0  0  1  0  0  0  0  0  0
   -0.5690   -4.2620   -2.4680 H   0  0  0  0  0  1  0  0  0  0  0  0
  1  2  2  0
  2  3  1  0
  2 23  1  0
  3  4  1  0
  3 27  1  0
  3 28  1  0
  4  5  1  0
  4 29  1  0
  4 30  1  0
  5  6  1  0
  5 23  1  0
  5 31  1  0
  6  7  1  0
  6 20  1  0
  6 32  1  0
  7  8  1  0
  7 12  1  0
  7 33  1  0
  8  9  1  0
  9 10  1  0
  9 11  2  0
 10 34  1  0
 10 35  1  0
 10 36  1  0
 12 13  1  0
 12 26  2  0
 13 14  2  0
 13 18  1  0
 14 15  1  0
 14 37  1  0
 15 16  1  0
 15 25  2  0
 16 17  1  0
 16 38  1  0
 16 39  1  0
 17 18  1  0
 17 40  1  0
 17 41  1  0
 18 19  1  0
 18 20  1  0
 19 42  1  0
 19 43  1  0
 19 44  1  0
 20 21  1  0
 20 45  1  0
 21 22  1  0
 21 46  1  0
 21 47  1  0
 22 23  1  0
 22 48  1  0
 22 49  1  0
 23 24  1  0
 24 50  1  0
 24 51  1  0
 24 52  1  0
M  END
>  <Class>  (37) 
Steroid

>  <Fingerprint>  (37) 
0 1 0 1 0 0 1 0 1.327

>  <Referenec>  (37) 
Numazawa M, Tachibana M (1994) A- or B-ring-substituted derivatives of androst-4-ene-3,6,17-trione as aromatase inhibitors. Structure-activity relationships. Steroids 59:579-585

>  <Type>  (37) 
Test

>  <pIC50_cal>  (37) 
5.535

>  <pIC50_exp>  (37) 
5.276

$$$$
38
     RDKit          3D

 47 50  0  0  1  0  0  0  0  0999 V2000
    0.2750   -2.3480    1.4600 O   0  0  0  0  0  0  0  0  0  0  0  0
    0.3230   -1.1360    1.6230 C   0  0  0  0  0  0  0  0  0  0  0  0
    0.2490   -0.4580    2.9810 C   0  0  0  0  0  0  0  0  0  0  0  0
    0.3870    1.0310    2.6310 C   0  0  0  0  0  0  0  0  0  0  0  0
   -0.1440    1.0970    1.2030 C   0  0  0  0  0  0  0  0  0  0  0  0
    0.0320    2.3860    0.3870 C   0  0  0  0  0  0  0  0  0  0  0  0
   -0.5370    3.6120    1.1180 C   0  0  0  0  0  0  0  0  0  0  0  0
   -1.8860    3.3890    1.5080 O   0  0  0  0  0  0  0  0  0  0  0  0
   -0.4880    4.8550    0.2450 C   0  0  0  0  0  0  0  0  0  0  0  0
   -0.9080    4.7090   -1.1790 C   0  0  0  0  0  0  0  0  0  0  0  0
   -1.6180    5.7290   -1.6850 C   0  0  0  0  0  0  0  0  0  0  0  0
   -2.0470    5.7180   -3.1010 C   0  0  0  0  0  0  0  0  0  0  0  0
   -1.6110    4.5690   -3.9760 C   0  0  0  0  0  0  0  0  0  0  0  0
   -1.4380    3.2880   -3.1660 C   0  0  0  0  0  0  0  0  0  0  0  0
   -0.5080    3.4500   -1.9290 C   0  0  0  0  0  0  0  0  0  0  0  0
    0.9490    3.6400   -2.4120 C   0  0  0  0  0  0  0  0  0  0  0  0
   -0.6650    2.1860   -1.0010 C   0  0  0  0  0  0  0  0  0  0  0  0
   -0.2490    0.8550   -1.6940 C   0  0  0  0  0  0  0  0  0  0  0  0
   -0.2830   -0.3780   -0.7750 C   0  0  0  0  0  0  0  0  0  0  0  0
    0.4990   -0.1200    0.5070 C   0  0  0  0  0  0  0  0  0  0  0  0
    2.0110   -0.0200    0.2370 C   0  0  0  0  0  0  0  0  0  0  0  0
   -2.6960    6.6630   -3.5430 O   0  0  0  0  0  0  0  0  0  0  0  0
   -0.2000    5.9560    0.7140 O   0  0  0  0  0  0  0  0  0  0  0  0
    1.0570   -0.7950    3.6330 H   0  0  0  0  0  1  0  0  0  0  0  0
   -0.7270   -0.6680    3.4270 H   0  0  0  0  0  1  0  0  0  0  0  0
    1.4330    1.3530    2.6890 H   0  0  0  0  0  1  0  0  0  0  0  0
   -0.1900    1.6520    3.3240 H   0  0  0  0  0  1  0  0  0  0  0  0
   -1.2290    0.9120    1.2830 H   0  0  0  0  0  1  0  0  0  0  0  0
    1.1000    2.5690    0.2300 H   0  0  0  0  0  1  0  0  0  0  0  0
    0.0560    3.8030    2.0200 H   0  0  0  0  0  1  0  0  0  0  0  0
   -2.1500    4.1380    2.0740 H   0  0  0  0  0  1  0  0  0  0  0  0
   -1.8860    6.6110   -1.1120 H   0  0  0  0  0  1  0  0  0  0  0  0
   -0.6830    4.8510   -4.4830 H   0  0  0  0  0  1  0  0  0  0  0  0
   -2.3790    4.4050   -4.7400 H   0  0  0  0  0  1  0  0  0  0  0  0
   -1.0600    2.5060   -3.8350 H   0  0  0  0  0  1  0  0  0  0  0  0
   -2.4320    2.9590   -2.8330 H   0  0  0  0  0  1  0  0  0  0  0  0
    1.0780    4.5860   -2.9510 H   0  0  0  0  0  1  0  0  0  0  0  0
    1.2550    2.8440   -3.0980 H   0  0  0  0  0  1  0  0  0  0  0  0
    1.6620    3.6570   -1.5820 H   0  0  0  0  0  1  0  0  0  0  0  0
   -1.7410    2.0770   -0.7920 H   0  0  0  0  0  1  0  0  0  0  0  0
    0.7590    0.9450   -2.1110 H   0  0  0  0  0  1  0  0  0  0  0  0
   -0.9140    0.6560   -2.5420 H   0  0  0  0  0  1  0  0  0  0  0  0
    0.1230   -1.2470   -1.3080 H   0  0  0  0  0  1  0  0  0  0  0  0
   -1.3260   -0.6290   -0.5420 H   0  0  0  0  0  1  0  0  0  0  0  0
    2.5920    0.1040    1.1580 H   0  0  0  0  0  1  0  0  0  0  0  0
    2.2710    0.8090   -0.4270 H   0  0  0  0  0  1  0  0  0  0  0  0
    2.3730   -0.9410   -0.2340 H   0  0  0  0  0  1  0  0  0  0  0  0
  1  2  2  0
  2  3  1  0
  2 20  1  0
  3  4  1  0
  3 24  1  0
  3 25  1  0
  4  5  1  0
  4 26  1  0
  4 27  1  0
  5  6  1  0
  5 20  1  0
  5 28  1  0
  6  7  1  0
  6 17  1  0
  6 29  1  0
  7  8  1  0
  7  9  1  0
  7 30  1  0
  8 31  1  0
  9 10  1  0
  9 23  2  0
 10 11  2  0
 10 15  1  0
 11 12  1  0
 11 32  1  0
 12 13  1  0
 12 22  2  0
 13 14  1  0
 13 33  1  0
 13 34  1  0
 14 15  1  0
 14 35  1  0
 14 36  1  0
 15 16  1  0
 15 17  1  0
 16 37  1  0
 16 38  1  0
 16 39  1  0
 17 18  1  0
 17 40  1  0
 18 19  1  0
 18 41  1  0
 18 42  1  0
 19 20  1  0
 19 43  1  0
 19 44  1  0
 20 21  1  0
 21 45  1  0
 21 46  1  0
 21 47  1  0
M  END
>  <Class>  (38) 
Steroid

>  <Fingerprint>  (38) 
0 1 0 1 0 0 1 0 1.372

>  <Referenec>  (38) 
Numazawa M, Tachibana M (1994) A- or B-ring-substituted derivatives of androst-4-ene-3,6,17-trione as aromatase inhibitors. Structure-activity relationships. Steroids 59:579-585

>  <Type>  (38) 
Training

>  <pIC50_cal>  (38) 
5.623

>  <pIC50_exp>  (38) 
4.959

$$$$
39
     RDKit          3D

 52 55  0  0  0  0  0  0  0  0999 V2000
    1.5401    3.6415   -2.4857 O   0  0  0  0  0  0  0  0  0  1  0  0
    1.4953    2.7881   -1.5997 C   0  0  0  0  0  0  0  0  0  2  0  0
    2.6964    2.1402   -0.9341 C   0  0  0  0  0  0  0  0  0  3  0  0
    2.0819    1.7352    0.4694 C   0  0  0  0  0  0  0  0  0  4  0  0
    0.7905    1.1608   -0.0941 C   0  0  0  0  0  0  0  0  0  5  0  0
   -0.2839    0.6023    0.8556 C   0  0  0  0  0  0  0  0  0  6  0  0
    0.3140   -0.6300    1.5818 C   0  0  0  0  0  0  0  0  0  7  0  0
   -0.6963   -1.4290    2.3664 C   0  0  0  0  0  0  0  0  0  8  0  0
   -2.0785   -1.5364    1.8881 C   0  0  0  0  0  0  0  0  0  9  0  0
   -2.7946   -2.6102    2.2794 C   0  0  0  0  0  0  0  0  0 10  0  0
   -4.2163   -2.8577    1.8531 C   0  0  0  0  0  0  0  0  0 11  0  0
   -4.9348   -1.8905    0.9833 C   0  0  0  0  0  0  0  0  0 12  0  0
   -5.8761   -2.6085    0.0098 C   0  0  0  0  0  0  0  0  0 13  0  0
   -5.9164   -1.0856    1.8802 C   0  0  0  0  0  0  0  0  0 14  0  0
   -3.8329   -1.1060    0.1581 C   0  0  0  0  0  0  0  0  0 15  0  0
   -2.6601   -0.4550    0.9980 C   0  0  0  0  0  0  0  0  0 16  0  0
   -3.1240    0.7285    1.9569 C   0  0  0  0  0  0  0  0  0 17  0  0
   -1.5156    0.1302    0.0028 C   0  0  0  0  0  0  0  0  0 18  0  0
   -2.0651    1.3381   -0.8940 C   0  0  0  0  0  0  0  0  0 19  0  0
   -0.9010    1.8809   -1.8047 C   0  0  0  0  0  0  0  0  0 20  0  0
    0.2696    2.3662   -0.9087 C   0  0  0  0  0  0  0  0  0 21  0  0
   -0.2203    3.6312   -0.0868 C   0  0  0  0  0  0  0  0  0 22  0  0
   -4.8140   -3.8550    2.2587 O   0  0  0  0  0  0  0  0  0 23  0  0
   -0.3043   -2.2157    3.2241 O   0  0  0  0  0  0  0  0  0 24  0  0
    3.6025    2.7655   -0.8930 H   0  0  0  0  0  1  0  0  0 25  0  0
    2.9176    1.2223   -1.4974 H   0  0  0  0  0  1  0  0  0 26  0  0
    1.8627    2.6063    1.0896 H   0  0  0  0  0  1  0  0  0 27  0  0
    2.7082    1.0257    1.0290 H   0  0  0  0  0  1  0  0  0 28  0  0
    1.0834    0.3628   -0.7906 H   0  0  0  0  0  1  0  0  0 29  0  0
   -0.5965    1.3749    1.5629 H   0  0  0  0  0  1  0  0  0 30  0  0
    1.1828   -0.3720    2.2069 H   0  0  0  0  0  1  0  0  0 31  0  0
    0.6633   -1.3118    0.7922 H   0  0  0  0  0  1  0  0  0 32  0  0
   -2.3210   -3.3241    2.9106 H   0  0  0  0  0  1  0  0  0 33  0  0
   -6.4051   -1.8648   -0.6029 H   0  0  0  0  0  1  0  0  0 34  0  0
   -6.6062   -3.2001    0.5823 H   0  0  0  0  0  1  0  0  0 35  0  0
   -5.2934   -3.2749   -0.6404 H   0  0  0  0  0  1  0  0  0 36  0  0
   -6.6150   -1.7902    2.3567 H   0  0  0  0  0  1  0  0  0 37  0  0
   -6.4792   -0.3726    1.2645 H   0  0  0  0  0  1  0  0  0 38  0  0
   -5.3779   -0.5551    2.6558 H   0  0  0  0  0  1  0  0  0 39  0  0
   -4.3101   -0.3645   -0.4935 H   0  0  0  0  0  1  0  0  0 40  0  0
   -3.3427   -1.8710   -0.4606 H   0  0  0  0  0  1  0  0  0 41  0  0
   -3.8516    0.3694    2.6673 H   0  0  0  0  0  1  0  0  0 42  0  0
   -3.5680    1.5362    1.3685 H   0  0  0  0  0  1  0  0  0 43  0  0
   -2.2742    1.1174    2.5212 H   0  0  0  0  0  1  0  0  0 44  0  0
   -1.1635   -0.6664   -0.6667 H   0  0  0  0  0  1  0  0  0 45  0  0
   -2.4236    2.1486   -0.2530 H   0  0  0  0  0  1  0  0  0 46  0  0
   -2.8931    0.9913   -1.5266 H   0  0  0  0  0  1  0  0  0 47  0  0
   -1.2514    2.7090   -2.4408 H   0  0  0  0  0  1  0  0  0 48  0  0
   -0.5462    1.0564   -2.4399 H   0  0  0  0  0  1  0  0  0 49  0  0
    0.5853    4.0008    0.5588 H   0  0  0  0  0  1  0  0  0 50  0  0
   -1.0858    3.3838    0.5351 H   0  0  0  0  0  1  0  0  0 51  0  0
   -0.4994    4.4246   -0.7964 H   0  0  0  0  0  1  0  0  0 52  0  0
  1  2  2  0
  2  3  1  0
  2 21  1  0
  3  4  1  0
  3 25  1  0
  3 26  1  0
  4  5  1  0
  4 27  1  0
  4 28  1  0
  5  6  1  0
  5 21  1  0
  5 29  1  0
  6  7  1  0
  6 18  1  0
  6 30  1  0
  7  8  1  0
  7 31  1  0
  7 32  1  0
  8  9  1  0
  8 24  2  0
  9 10  2  0
  9 16  1  0
 10 11  1  0
 10 33  1  0
 11 12  1  0
 11 23  2  0
 12 13  1  0
 12 14  1  0
 12 15  1  0
 13 34  1  0
 13 35  1  0
 13 36  1  0
 14 37  1  0
 14 38  1  0
 14 39  1  0
 15 16  1  0
 15 40  1  0
 15 41  1  0
 16 17  1  0
 16 18  1  0
 17 42  1  0
 17 43  1  0
 17 44  1  0
 18 19  1  0
 18 45  1  0
 19 20  1  0
 19 46  1  0
 19 47  1  0
 20 21  1  0
 20 48  1  0
 20 49  1  0
 21 22  1  0
 22 50  1  0
 22 51  1  0
 22 52  1  0
M  END
>  <Class>  (39) 
Steroid

>  <Fingerprint>  (39) 
0 1 0 1 0 0 1 0 1.803

>  <Referenec>  (39) 
Numazawa M, Tachibana M (1994) A- or B-ring-substituted derivatives of androst-4-ene-3,6,17-trione as aromatase inhibitors. Structure-activity relationships. Steroids 59:579-585

>  <Type>  (39) 
Training

>  <pIC50_cal>  (39) 
6.472

>  <pIC50_exp>  (39) 
6.523

$$$$
40
     RDKit          3D

 56 59  0  0  1  0  0  0  0  0999 V2000
    5.4660   -0.5040   -4.3440 O   0  0  0  0  0  0  0  0  0  0  0  0
    4.7860    0.3300   -3.7620 C   0  0  0  0  0  0  0  0  0  0  0  0
    5.2330    1.7580   -3.4970 C   0  0  0  0  0  0  0  0  0  0  0  0
    4.0310    2.3650   -2.7550 C   0  0  0  0  0  0  0  0  0  0  0  0
    3.3790    1.1430   -2.1160 C   0  0  0  0  0  0  0  0  0  0  0  0
    2.0040    1.2660   -1.4560 C   0  0  0  0  0  0  0  0  0  0  0  0
    1.9810    2.3760   -0.4020 C   0  0  0  0  0  0  0  0  0  0  0  0
    0.6650    2.3720    0.3340 C   0  0  0  0  0  0  0  0  0  0  0  0
    0.2550    1.0590    0.9160 C   0  0  0  0  0  0  0  0  0  0  0  0
   -0.0010    1.0150    2.2360 C   0  0  0  0  0  0  0  0  0  0  0  0
    0.0870    2.1440    3.0330 O   0  0  0  0  0  0  0  0  0  0  0  0
    1.1870    2.0760    3.9380 C   0  0  0  0  0  0  0  0  0  0  0  0
   -0.4760   -0.2670    2.8600 C   0  0  0  0  0  0  0  0  0  0  0  0
   -0.8270   -1.4400    1.9450 C   0  0  0  0  0  0  0  0  0  0  0  0
   -2.3140   -1.3380    1.5820 C   0  0  0  0  0  0  0  0  0  0  0  0
   -0.6070   -2.7640    2.7070 C   0  0  0  0  0  0  0  0  0  0  0  0
    0.1100   -1.4440    0.7200 C   0  0  0  0  0  0  0  0  0  0  0  0
    0.2570   -0.1050   -0.0580 C   0  0  0  0  0  0  0  0  0  0  0  0
   -0.9130    0.0640   -1.0550 C   0  0  0  0  0  0  0  0  0  0  0  0
    1.6450   -0.1180   -0.8170 C   0  0  0  0  0  0  0  0  0  0  0  0
    1.7890   -1.2840   -1.8350 C   0  0  0  0  0  0  0  0  0  0  0  0
    3.1270   -1.2770   -2.5980 C   0  0  0  0  0  0  0  0  0  0  0  0
    3.3840    0.0840   -3.2370 C   0  0  0  0  0  0  0  0  0  0  0  0
    2.4220    0.3410   -4.4110 C   0  0  0  0  0  0  0  0  0  0  0  0
   -0.6390   -0.3360    4.0780 O   0  0  0  0  0  0  0  0  0  0  0  0
   -0.0240    3.3800    0.4510 O   0  0  0  0  0  0  0  0  0  0  0  0
    5.4380    2.2850   -4.4310 H   0  0  0  0  0  1  0  0  0  0  0  0
    6.1200    1.7380   -2.8580 H   0  0  0  0  0  1  0  0  0  0  0  0
    3.3520    2.8690   -3.4510 H   0  0  0  0  0  1  0  0  0  0  0  0
    4.3580    3.1030   -2.0160 H   0  0  0  0  0  1  0  0  0  0  0  0
    4.0790    0.8200   -1.3260 H   0  0  0  0  0  1  0  0  0  0  0  0
    1.2610    1.5220   -2.2190 H   0  0  0  0  0  1  0  0  0  0  0  0
    2.1060    3.3540   -0.8790 H   0  0  0  0  0  1  0  0  0  0  0  0
    2.7860    2.2580    0.3320 H   0  0  0  0  0  1  0  0  0  0  0  0
    1.3240    3.0710    4.3720 H   0  0  0  0  0  1  0  0  0  0  0  0
    2.1130    1.8020    3.4190 H   0  0  0  0  0  1  0  0  0  0  0  0
    0.9900    1.3790    4.7570 H   0  0  0  0  0  1  0  0  0  0  0  0
   -2.9450   -1.6030    2.4390 H   0  0  0  0  0  1  0  0  0  0  0  0
   -2.5720   -2.0140    0.7610 H   0  0  0  0  0  1  0  0  0  0  0  0
   -2.6060   -0.3220    1.3060 H   0  0  0  0  0  1  0  0  0  0  0  0
   -1.2570   -2.8370    3.5870 H   0  0  0  0  0  1  0  0  0  0  0  0
    0.4260   -2.8500    3.0640 H   0  0  0  0  0  1  0  0  0  0  0  0
   -0.8180   -3.6280    2.0660 H   0  0  0  0  0  1  0  0  0  0  0  0
   -0.1970   -2.2440    0.0330 H   0  0  0  0  0  1  0  0  0  0  0  0
    1.1080   -1.7350    1.0800 H   0  0  0  0  0  1  0  0  0  0  0  0
   -1.8530    0.3080   -0.5550 H   0  0  0  0  0  1  0  0  0  0  0  0
   -1.0810   -0.8490   -1.6360 H   0  0  0  0  0  1  0  0  0  0  0  0
   -0.7390    0.8760   -1.7680 H   0  0  0  0  0  1  0  0  0  0  0  0
    2.4170   -0.3010   -0.0510 H   0  0  0  0  0  1  0  0  0  0  0  0
    0.9690   -1.2530   -2.5600 H   0  0  0  0  0  1  0  0  0  0  0  0
    1.7070   -2.2460   -1.3180 H   0  0  0  0  0  1  0  0  0  0  0  0
    3.1220   -2.0680   -3.3570 H   0  0  0  0  0  1  0  0  0  0  0  0
    3.9390   -1.5310   -1.9050 H   0  0  0  0  0  1  0  0  0  0  0  0
    2.6350    1.2830   -4.9280 H   0  0  0  0  0  1  0  0  0  0  0  0
    1.3730    0.3670   -4.1040 H   0  0  0  0  0  1  0  0  0  0  0  0
    2.5220   -0.4510   -5.1630 H   0  0  0  0  0  1  0  0  0  0  0  0
  1  2  2  0
  2  3  1  0
  2 23  1  0
  3  4  1  0
  3 27  1  0
  3 28  1  0
  4  5  1  0
  4 29  1  0
  4 30  1  0
  5  6  1  0
  5 23  1  0
  5 31  1  0
  6  7  1  0
  6 20  1  0
  6 32  1  0
  7  8  1  0
  7 33  1  0
  7 34  1  0
  8  9  1  0
  8 26  2  0
  9 10  2  0
  9 18  1  0
 10 11  1  0
 10 13  1  0
 11 12  1  0
 12 35  1  0
 12 36  1  0
 12 37  1  0
 13 14  1  0
 13 25  2  0
 14 15  1  0
 14 16  1  0
 14 17  1  0
 15 38  1  0
 15 39  1  0
 15 40  1  0
 16 41  1  0
 16 42  1  0
 16 43  1  0
 17 18  1  0
 17 44  1  0
 17 45  1  0
 18 19  1  0
 18 20  1  0
 19 46  1  0
 19 47  1  0
 19 48  1  0
 20 21  1  0
 20 49  1  0
 21 22  1  0
 21 50  1  0
 21 51  1  0
 22 23  1  0
 22 52  1  0
 22 53  1  0
 23 24  1  0
 24 54  1  0
 24 55  1  0
 24 56  1  0
M  END
>  <Class>  (40) 
Steroid

>  <Fingerprint>  (40) 
0 1 0 1 0 0 1 0 1.535

>  <Referenec>  (40) 
Numazawa M, Tachibana M (1994) A- or B-ring-substituted derivatives of androst-4-ene-3,6,17-trione as aromatase inhibitors. Structure-activity relationships. Steroids 59:579-585

>  <Type>  (40) 
Training

>  <pIC50_cal>  (40) 
5.944

>  <pIC50_exp>  (40) 
5.721

$$$$
41
     RDKit          3D

 53 56  0  0  1  0  0  0  0  0999 V2000
   -2.9960    2.7250   -0.2970 O   0  0  0  0  0  0  0  0  0  0  0  0
   -1.8390    3.1020   -0.1610 C   0  0  0  0  0  0  0  0  0  0  0  0
   -0.9960    3.6760   -1.2880 C   0  0  0  0  0  0  0  0  0  0  0  0
    0.3350    4.0020   -0.5940 C   0  0  0  0  0  0  0  0  0  0  0  0
    0.3510    3.0200    0.5710 C   0  0  0  0  0  0  0  0  0  0  0  0
    1.4130    3.1440    1.6660 C   0  0  0  0  0  0  0  0  0  0  0  0
    2.8310    3.1820    1.0830 C   0  0  0  0  0  0  0  0  0  0  0  0
    3.8220    3.1440    2.2180 C   0  0  0  0  0  0  0  0  0  0  0  0
    3.6870    1.9400    3.1020 C   0  0  0  0  0  0  0  0  0  0  0  0
    4.6850    1.0270    3.0700 C   0  0  0  0  0  0  0  0  0  0  0  0
    5.7700    1.0170    2.4220 O   0  0  0  0  0  0  0  0  0  0  0  0
    4.4170   -0.2100    3.9370 C   0  0  0  0  0  0  0  0  0  0  0  0
    3.4680   -0.0490    5.1300 C   0  0  0  0  0  0  0  0  0  0  0  0
    3.1340   -1.4280    5.7370 C   0  0  0  0  0  0  0  0  0  0  0  0
    4.1490    0.7880    6.2210 C   0  0  0  0  0  0  0  0  0  0  0  0
    2.1660    0.5550    4.5820 C   0  0  0  0  0  0  0  0  0  0  0  0
    2.3280    1.8770    3.7860 C   0  0  0  0  0  0  0  0  0  0  0  0
    2.1740    3.0730    4.7580 C   0  0  0  0  0  0  0  0  0  0  0  0
    1.2290    1.9310    2.6480 C   0  0  0  0  0  0  0  0  0  0  0  0
   -0.2300    1.8390    3.1740 C   0  0  0  0  0  0  0  0  0  0  0  0
   -1.2860    1.8820    2.0530 C   0  0  0  0  0  0  0  0  0  0  0  0
   -1.0770    3.0940    1.1510 C   0  0  0  0  0  0  0  0  0  0  0  0
   -1.4410    4.4010    1.8790 C   0  0  0  0  0  0  0  0  0  0  0  0
    4.9390   -1.3030    3.7010 O   0  0  0  0  0  0  0  0  0  0  0  0
    4.5860    4.0740    2.4600 O   0  0  0  0  0  0  0  0  0  0  0  0
   -1.4530    4.5760   -1.7000 H   0  0  0  0  0  1  0  0  0  0  0  0
   -0.8540    2.9440   -2.0830 H   0  0  0  0  0  1  0  0  0  0  0  0
    0.3520    5.0330   -0.2400 H   0  0  0  0  0  1  0  0  0  0  0  0
    1.1790    3.8330   -1.2630 H   0  0  0  0  0  1  0  0  0  0  0  0
    0.6530    2.0550    0.1630 H   0  0  0  0  0  1  0  0  0  0  0  0
    1.2840    4.0850    2.2010 H   0  0  0  0  0  1  0  0  0  0  0  0
    2.9670    4.0980    0.5080 H   0  0  0  0  0  1  0  0  0  0  0  0
    2.9840    2.3200    0.4340 H   0  0  0  0  0  1  0  0  0  0  0  0
    5.9130    1.7810    1.8590 H   0  0  0  0  0  1  0  0  0  0  0  0
    4.0430   -1.8800    6.1340 H   0  0  0  0  0  1  0  0  0  0  0  0
    2.7150   -2.0730    4.9650 H   0  0  0  0  0  1  0  0  0  0  0  0
    2.4080   -1.3050    6.5410 H   0  0  0  0  0  1  0  0  0  0  0  0
    5.0590    0.2860    6.5490 H   0  0  0  0  0  1  0  0  0  0  0  0
    3.4720    0.9020    7.0680 H   0  0  0  0  0  1  0  0  0  0  0  0
    4.3990    1.7710    5.8220 H   0  0  0  0  0  1  0  0  0  0  0  0
    1.5040    0.7500    5.4260 H   0  0  0  0  0  1  0  0  0  0  0  0
    1.7060   -0.1800    3.9220 H   0  0  0  0  0  1  0  0  0  0  0  0
    2.9400    3.0140    5.5310 H   0  0  0  0  0  1  0  0  0  0  0  0
    1.1880    3.0400    5.2210 H   0  0  0  0  0  1  0  0  0  0  0  0
    2.2860    4.0060    4.2060 H   0  0  0  0  0  1  0  0  0  0  0  0
    1.4000    1.0230    2.0690 H   0  0  0  0  0  1  0  0  0  0  0  0
   -0.4080    2.6760    3.8490 H   0  0  0  0  0  1  0  0  0  0  0  0
   -0.3430    0.9020    3.7200 H   0  0  0  0  0  1  0  0  0  0  0  0
   -2.2780    1.9370    2.5000 H   0  0  0  0  0  1  0  0  0  0  0  0
   -1.2070    0.9740    1.4540 H   0  0  0  0  0  1  0  0  0  0  0  0
   -1.2810    5.2460    1.2100 H   0  0  0  0  0  1  0  0  0  0  0  0
   -0.8120    4.5130    2.7620 H   0  0  0  0  0  1  0  0  0  0  0  0
   -2.4880    4.3690    2.1810 H   0  0  0  0  0  1  0  0  0  0  0  0
  1  2  2  0
  2  3  1  0
  2 22  1  0
  3  4  1  0
  3 26  1  0
  3 27  1  0
  4  5  1  0
  4 28  1  0
  4 29  1  0
  5  6  1  0
  5 22  1  0
  5 30  1  0
  6  7  1  0
  6 19  1  0
  6 31  1  0
  7  8  1  0
  7 32  1  0
  7 33  1  0
  8  9  1  0
  8 25  2  0
  9 10  2  0
  9 17  1  0
 10 11  1  0
 10 12  1  0
 11 34  1  0
 12 13  1  0
 12 24  2  0
 13 14  1  0
 13 15  1  0
 13 16  1  0
 14 35  1  0
 14 36  1  0
 14 37  1  0
 15 38  1  0
 15 39  1  0
 15 40  1  0
 16 17  1  0
 16 41  1  0
 16 42  1  0
 17 18  1  0
 17 19  1  0
 18 43  1  0
 18 44  1  0
 18 45  1  0
 19 20  1  0
 19 46  1  0
 20 21  1  0
 20 47  1  0
 20 48  1  0
 21 22  1  0
 21 49  1  0
 21 50  1  0
 22 23  1  0
 23 51  1  0
 23 52  1  0
 23 53  1  0
M  END
>  <Class>  (41) 
Steroid

>  <Fingerprint>  (41) 
0 1 0 1 0 0 1 0 1.612

>  <Referenec>  (41) 
Numazawa M, Tachibana M (1994) A- or B-ring-substituted derivatives of androst-4-ene-3,6,17-trione as aromatase inhibitors. Structure-activity relationships. Steroids 59:579-585

>  <Type>  (41) 
Training

>  <pIC50_cal>  (41) 
6.096

>  <pIC50_exp>  (41) 
6.357

$$$$
42
     RDKit          3D

 45 48  0  0  1  0  0  0  0  0999 V2000
    5.1660   -3.1870    1.9410 O   0  0  0  0  0  0  0  0  0  0  0  0
    4.3430   -3.0960    1.0410 C   0  0  0  0  0  0  0  0  0  0  0  0
    4.6420   -3.4060   -0.4170 C   0  0  0  0  0  0  0  0  0  0  0  0
    3.2940   -3.1520   -1.1080 C   0  0  0  0  0  0  0  0  0  0  0  0
    2.6250   -2.1420   -0.1810 C   0  0  0  0  0  0  0  0  0  0  0  0
    1.1520   -1.7760   -0.3850 C   0  0  0  0  0  0  0  0  0  0  0  0
    0.8890   -1.3250   -1.8260 C   0  0  0  0  0  0  0  0  0  0  0  0
   -0.4860   -0.7280   -2.0070 C   0  0  0  0  0  0  0  0  0  0  0  0
   -0.9450    0.2000   -0.9410 C   0  0  0  0  0  0  0  0  0  0  0  0
   -1.4420    1.3750   -1.3530 C   0  0  0  0  0  0  0  0  0  0  0  0
   -1.8030    2.4030   -0.3620 C   0  0  0  0  0  0  0  0  0  0  0  0
   -1.5550    2.1050    1.0710 C   0  0  0  0  0  0  0  0  0  0  0  0
   -1.8650    3.0860    1.9890 O   0  0  0  0  0  0  0  0  0  0  0  0
   -1.0630    0.9210    1.4510 C   0  0  0  0  0  0  0  0  0  0  0  0
   -0.7290   -0.2220    0.5020 C   0  0  0  0  0  0  0  0  0  0  0  0
   -1.7220   -1.3600    0.8270 C   0  0  0  0  0  0  0  0  0  0  0  0
    0.7720   -0.6620    0.6530 C   0  0  0  0  0  0  0  0  0  0  0  0
    1.1800   -1.0570    2.1020 C   0  0  0  0  0  0  0  0  0  0  0  0
    2.6250   -1.5720    2.2290 C   0  0  0  0  0  0  0  0  0  0  0  0
    2.8920   -2.6940    1.2330 C   0  0  0  0  0  0  0  0  0  0  0  0
    2.1260   -3.9750    1.6120 C   0  0  0  0  0  0  0  0  0  0  0  0
   -2.2760    3.4880   -0.6850 O   0  0  0  0  0  0  0  0  0  0  0  0
   -1.1550   -0.9150   -3.0200 O   0  0  0  0  0  0  0  0  0  0  0  0
    4.9680   -4.4410   -0.5390 H   0  0  0  0  0  1  0  0  0  0  0  0
    5.4060   -2.7100   -0.7760 H   0  0  0  0  0  1  0  0  0  0  0  0
    2.7110   -4.0760   -1.1870 H   0  0  0  0  0  1  0  0  0  0  0  0
    3.4390   -2.7620   -2.1200 H   0  0  0  0  0  1  0  0  0  0  0  0
    3.1990   -1.2070   -0.3050 H   0  0  0  0  0  1  0  0  0  0  0  0
    0.5350   -2.6630   -0.2030 H   0  0  0  0  0  1  0  0  0  0  0  0
    0.9760   -2.1840   -2.5010 H   0  0  0  0  0  1  0  0  0  0  0  0
    1.6200   -0.5720   -2.1460 H   0  0  0  0  0  1  0  0  0  0  0  0
   -1.5680    1.6370   -2.3980 H   0  0  0  0  0  1  0  0  0  0  0  0
   -2.2210    3.8290    1.4580 H   0  0  0  0  0  1  0  0  0  0  0  0
   -0.9350    0.7520    2.5180 H   0  0  0  0  0  1  0  0  0  0  0  0
   -2.7600   -1.0300    0.6880 H   0  0  0  0  0  1  0  0  0  0  0  0
   -1.6350   -1.6960    1.8660 H   0  0  0  0  0  1  0  0  0  0  0  0
   -1.5850   -2.2360    0.1850 H   0  0  0  0  0  1  0  0  0  0  0  0
    1.3890    0.2180    0.4060 H   0  0  0  0  0  1  0  0  0  0  0  0
    0.4980   -1.8190    2.4920 H   0  0  0  0  0  1  0  0  0  0  0  0
    1.0850   -0.1900    2.7660 H   0  0  0  0  0  1  0  0  0  0  0  0
    2.8060   -1.9130    3.2550 H   0  0  0  0  0  1  0  0  0  0  0  0
    3.3220   -0.7400    2.0610 H   0  0  0  0  0  1  0  0  0  0  0  0
    2.3580   -4.8130    0.9460 H   0  0  0  0  0  1  0  0  0  0  0  0
    1.0410   -3.8400    1.6010 H   0  0  0  0  0  1  0  0  0  0  0  0
    2.4050   -4.2980    2.6220 H   0  0  0  0  0  1  0  0  0  0  0  0
  1  2  2  0
  2  3  1  0
  2 20  1  0
  3  4  1  0
  3 24  1  0
  3 25  1  0
  4  5  1  0
  4 26  1  0
  4 27  1  0
  5  6  1  0
  5 20  1  0
  5 28  1  0
  6  7  1  0
  6 17  1  0
  6 29  1  0
  7  8  1  0
  7 30  1  0
  7 31  1  0
  8  9  1  0
  8 23  2  0
  9 10  2  0
  9 15  1  0
 10 11  1  0
 10 32  1  0
 11 12  1  0
 11 22  2  0
 12 13  1  0
 12 14  2  0
 13 33  1  0
 14 15  1  0
 14 34  1  0
 15 16  1  0
 15 17  1  0
 16 35  1  0
 16 36  1  0
 16 37  1  0
 17 18  1  0
 17 38  1  0
 18 19  1  0
 18 39  1  0
 18 40  1  0
 19 20  1  0
 19 41  1  0
 19 42  1  0
 20 21  1  0
 21 43  1  0
 21 44  1  0
 21 45  1  0
M  END
>  <Class>  (42) 
Steroid

>  <Fingerprint>  (42) 
0 1 0 1 0 0 1 0 1.416

>  <Referenec>  (42) 
Numazawa M, Tachibana M (1994) A- or B-ring-substituted derivatives of androst-4-ene-3,6,17-trione as aromatase inhibitors. Structure-activity relationships. Steroids 59:579-585

>  <Type>  (42) 
Test

>  <pIC50_cal>  (42) 
5.710

>  <pIC50_exp>  (42) 
5.252

$$$$
43
     RDKit          3D

 52 55  0  0  1  0  0  0  0  0999 V2000
   -2.6720    1.1990   -0.8230 O   0  0  0  0  0  0  0  0  0  0  0  0
   -2.5120    0.0790   -0.3560 C   0  0  0  0  0  0  0  0  0  0  0  0
   -2.8670   -0.3060    1.0700 C   0  0  0  0  0  0  0  0  0  0  0  0
   -2.4900   -1.7950    1.1300 C   0  0  0  0  0  0  0  0  0  0  0  0
   -1.4070   -1.9120    0.0620 C   0  0  0  0  0  0  0  0  0  0  0  0
   -0.9030   -3.2930   -0.3670 C   0  0  0  0  0  0  0  0  0  0  0  0
   -0.4100   -4.1010    0.8360 C   0  0  0  0  0  0  0  0  0  0  0  0
    0.2550   -5.3930    0.4290 C   0  0  0  0  0  0  0  0  0  0  0  0
    1.1930   -5.3390   -0.7320 C   0  0  0  0  0  0  0  0  0  0  0  0
    2.3130   -6.0670   -0.6130 C   0  0  0  0  0  0  0  0  0  0  0  0
    3.3080   -6.1030   -1.7110 C   0  0  0  0  0  0  0  0  0  0  0  0
    2.9340   -5.4460   -3.0360 C   0  0  0  0  0  0  0  0  0  0  0  0
    4.1110   -5.0100   -3.7450 O   0  0  0  0  0  0  0  0  0  0  0  0
    4.8520   -5.8050   -4.5540 C   0  0  0  0  0  0  0  0  0  0  0  0
    4.3370   -7.1850   -4.8360 C   0  0  0  0  0  0  0  0  0  0  0  0
    5.8840   -5.3880   -5.0740 O   0  0  0  0  0  0  0  0  0  0  0  0
    2.0910   -4.1980   -2.7700 C   0  0  0  0  0  0  0  0  0  0  0  0
    0.8200   -4.4690   -1.9190 C   0  0  0  0  0  0  0  0  0  0  0  0
   -0.2040   -5.2510   -2.7740 C   0  0  0  0  0  0  0  0  0  0  0  0
    0.2430   -3.0970   -1.4110 C   0  0  0  0  0  0  0  0  0  0  0  0
   -0.1560   -2.1260   -2.5590 C   0  0  0  0  0  0  0  0  0  0  0  0
   -0.8060   -0.8190   -2.0760 C   0  0  0  0  0  0  0  0  0  0  0  0
   -1.9650   -1.1060   -1.1280 C   0  0  0  0  0  0  0  0  0  0  0  0
   -3.1560   -1.7390   -1.8700 C   0  0  0  0  0  0  0  0  0  0  0  0
    4.3720   -6.6920   -1.5310 O   0  0  0  0  0  0  0  0  0  0  0  0
    0.0990   -6.4300    1.0710 O   0  0  0  0  0  0  0  0  0  0  0  0
   -3.9300   -0.1520    1.2660 H   0  0  0  0  0  1  0  0  0  0  0  0
   -2.2530    0.2830    1.7580 H   0  0  0  0  0  1  0  0  0  0  0  0
   -3.3530   -2.4290    0.9020 H   0  0  0  0  0  1  0  0  0  0  0  0
   -2.1290   -2.0680    2.1270 H   0  0  0  0  0  1  0  0  0  0  0  0
   -0.5340   -1.3730    0.4700 H   0  0  0  0  0  1  0  0  0  0  0  0
   -1.7270   -3.8510   -0.8260 H   0  0  0  0  0  1  0  0  0  0  0  0
   -1.2580   -4.3490    1.4840 H   0  0  0  0  0  1  0  0  0  0  0  0
    0.3110   -3.5290    1.4320 H   0  0  0  0  0  1  0  0  0  0  0  0
    2.5470   -6.6610    0.2650 H   0  0  0  0  0  1  0  0  0  0  0  0
    2.3650   -6.1590   -3.6390 H   0  0  0  0  0  1  0  0  0  0  0  0
    4.2180   -7.7600   -3.9170 H   0  0  0  0  0  1  0  0  0  0  0  0
    5.0670   -7.7140   -5.4570 H   0  0  0  0  0  1  0  0  0  0  0  0
    3.4010   -7.1310   -5.3960 H   0  0  0  0  0  1  0  0  0  0  0  0
    1.8260   -3.7480   -3.7360 H   0  0  0  0  0  1  0  0  0  0  0  0
    2.7250   -3.4520   -2.2680 H   0  0  0  0  0  1  0  0  0  0  0  0
    0.1610   -6.2530   -3.0280 H   0  0  0  0  0  1  0  0  0  0  0  0
   -0.4140   -4.7420   -3.7200 H   0  0  0  0  0  1  0  0  0  0  0  0
   -1.1570   -5.3940   -2.2540 H   0  0  0  0  0  1  0  0  0  0  0  0
    1.0610   -2.5910   -0.8710 H   0  0  0  0  0  1  0  0  0  0  0  0
   -0.8430   -2.6220   -3.2520 H   0  0  0  0  0  1  0  0  0  0  0  0
    0.7310   -1.8580   -3.1440 H   0  0  0  0  0  1  0  0  0  0  0  0
   -1.1470   -0.2350   -2.9400 H   0  0  0  0  0  1  0  0  0  0  0  0
   -0.0500   -0.2000   -1.5760 H   0  0  0  0  0  1  0  0  0  0  0  0
   -4.0230   -1.8880   -1.2170 H   0  0  0  0  0  1  0  0  0  0  0  0
   -2.9130   -2.7060   -2.3180 H   0  0  0  0  0  1  0  0  0  0  0  0
   -3.4910   -1.0790   -2.6800 H   0  0  0  0  0  1  0  0  0  0  0  0
  1  2  2  0
  2  3  1  0
  2 23  1  0
  3  4  1  0
  3 27  1  0
  3 28  1  0
  4  5  1  0
  4 29  1  0
  4 30  1  0
  5  6  1  0
  5 23  1  0
  5 31  1  0
  6  7  1  0
  6 20  1  0
  6 32  1  0
  7  8  1  0
  7 33  1  0
  7 34  1  0
  8  9  1  0
  8 26  2  0
  9 10  2  0
  9 18  1  0
 10 11  1  0
 10 35  1  0
 11 12  1  0
 11 25  2  0
 12 13  1  0
 12 17  1  0
 12 36  1  0
 13 14  1  0
 14 15  1  0
 14 16  2  0
 15 37  1  0
 15 38  1  0
 15 39  1  0
 17 18  1  0
 17 40  1  0
 17 41  1  0
 18 19  1  0
 18 20  1  0
 19 42  1  0
 19 43  1  0
 19 44  1  0
 20 21  1  0
 20 45  1  0
 21 22  1  0
 21 46  1  0
 21 47  1  0
 22 23  1  0
 22 48  1  0
 22 49  1  0
 23 24  1  0
 24 50  1  0
 24 51  1  0
 24 52  1  0
M  END
>  <Class>  (43) 
Steroid

>  <Fingerprint>  (43) 
0 1 0 1 0 0 0 0 1.49

>  <Referenec>  (43) 
Numazawa M, Tachibana M (1994) A- or B-ring-substituted derivatives of androst-4-ene-3,6,17-trione as aromatase inhibitors. Structure-activity relationships. Steroids 59:579-585

>  <Type>  (43) 
Training

>  <pIC50_cal>  (43) 
5.132

>  <pIC50_exp>  (43) 
4.620

$$$$
44
     RDKit          3D

 50 53  0  0  1  0  0  0  0  0999 V2000
    6.6930    1.4250   -0.5390 O   0  0  0  0  0  0  0  0  0  0  0  0
    5.6780    0.8150   -0.8450 C   0  0  0  0  0  0  0  0  0  0  0  0
    5.5610   -0.0850   -2.0640 C   0  0  0  0  0  0  0  0  0  0  0  0
    4.1130   -0.5930   -1.9810 C   0  0  0  0  0  0  0  0  0  0  0  0
    3.4120    0.5110   -1.1960 C   0  0  0  0  0  0  0  0  0  0  0  0
    1.9820    0.3000   -0.6900 C   0  0  0  0  0  0  0  0  0  0  0  0
    1.0380   -0.0820   -1.8320 C   0  0  0  0  0  0  0  0  0  0  0  0
   -0.3820   -0.1650   -1.3360 C   0  0  0  0  0  0  0  0  0  0  0  0
   -0.8830    1.0210   -0.5790 C   0  0  0  0  0  0  0  0  0  0  0  0
   -2.0710    1.5380   -0.9420 C   0  0  0  0  0  0  0  0  0  0  0  0
   -2.7560    1.0910   -2.0580 O   0  0  0  0  0  0  0  0  0  0  0  0
   -3.9860    0.4610   -1.7060 C   0  0  0  0  0  0  0  0  0  0  0  0
   -2.6230    2.6950   -0.1660 C   0  0  0  0  0  0  0  0  0  0  0  0
   -1.9420    3.0610    1.1300 C   0  0  0  0  0  0  0  0  0  0  0  0
   -0.4340    2.9360    0.9880 C   0  0  0  0  0  0  0  0  0  0  0  0
    0.0250    1.5230    0.5360 C   0  0  0  0  0  0  0  0  0  0  0  0
   -0.1010    0.5480    1.7280 C   0  0  0  0  0  0  0  0  0  0  0  0
    1.5050    1.6200    0.0000 C   0  0  0  0  0  0  0  0  0  0  0  0
    2.5240    2.1300    1.0580 C   0  0  0  0  0  0  0  0  0  0  0  0
    3.9760    2.1750    0.5510 C   0  0  0  0  0  0  0  0  0  0  0  0
    4.3870    0.8340   -0.0470 C   0  0  0  0  0  0  0  0  0  0  0  0
    4.5270   -0.2470    1.0410 C   0  0  0  0  0  0  0  0  0  0  0  0
   -3.6290    3.2940   -0.5420 O   0  0  0  0  0  0  0  0  0  0  0  0
   -1.0870   -1.1510   -1.5350 O   0  0  0  0  0  0  0  0  0  0  0  0
    6.2790   -0.9060   -2.0160 H   0  0  0  0  0  1  0  0  0  0  0  0
    5.7150    0.5170   -2.9640 H   0  0  0  0  0  1  0  0  0  0  0  0
    4.0620   -1.5550   -1.4600 H   0  0  0  0  0  1  0  0  0  0  0  0
    3.6890   -0.7330   -2.9800 H   0  0  0  0  0  1  0  0  0  0  0  0
    3.3770    1.3780   -1.8790 H   0  0  0  0  0  1  0  0  0  0  0  0
    1.9720   -0.5170    0.0400 H   0  0  0  0  0  1  0  0  0  0  0  0
    1.3150   -1.0600   -2.2410 H   0  0  0  0  0  1  0  0  0  0  0  0
    1.0740    0.6440   -2.6520 H   0  0  0  0  0  1  0  0  0  0  0  0
   -4.3580   -0.0630   -2.5910 H   0  0  0  0  0  1  0  0  0  0  0  0
   -4.7390    1.1970   -1.4110 H   0  0  0  0  0  1  0  0  0  0  0  0
   -3.8450   -0.2780   -0.9080 H   0  0  0  0  0  1  0  0  0  0  0  0
   -2.3360    2.4240    1.9280 H   0  0  0  0  0  1  0  0  0  0  0  0
   -2.1940    4.0990    1.3730 H   0  0  0  0  0  1  0  0  0  0  0  0
    0.0310    3.2080    1.9430 H   0  0  0  0  0  1  0  0  0  0  0  0
   -0.1000    3.6840    0.2540 H   0  0  0  0  0  1  0  0  0  0  0  0
   -1.1470    0.4050    2.0230 H   0  0  0  0  0  1  0  0  0  0  0  0
    0.4300    0.9180    2.6110 H   0  0  0  0  0  1  0  0  0  0  0  0
    0.2960   -0.4460    1.4960 H   0  0  0  0  0  1  0  0  0  0  0  0
    1.4990    2.3870   -0.7920 H   0  0  0  0  0  1  0  0  0  0  0  0
    2.4840    1.5000    1.9530 H   0  0  0  0  0  1  0  0  0  0  0  0
    2.2530    3.1410    1.3810 H   0  0  0  0  0  1  0  0  0  0  0  0
    4.6450    2.4540    1.3750 H   0  0  0  0  0  1  0  0  0  0  0  0
    4.0740    2.9720   -0.1980 H   0  0  0  0  0  1  0  0  0  0  0  0
    4.8890   -1.1990    0.6390 H   0  0  0  0  0  1  0  0  0  0  0  0
    3.5880   -0.4480    1.5630 H   0  0  0  0  0  1  0  0  0  0  0  0
    5.2590    0.0680    1.7940 H   0  0  0  0  0  1  0  0  0  0  0  0
  1  2  2  0
  2  3  1  0
  2 21  1  0
  3  4  1  0
  3 25  1  0
  3 26  1  0
  4  5  1  0
  4 27  1  0
  4 28  1  0
  5  6  1  0
  5 21  1  0
  5 29  1  0
  6  7  1  0
  6 18  1  0
  6 30  1  0
  7  8  1  0
  7 31  1  0
  7 32  1  0
  8  9  1  0
  8 24  2  0
  9 10  2  0
  9 16  1  0
 10 11  1  0
 10 13  1  0
 11 12  1  0
 12 33  1  0
 12 34  1  0
 12 35  1  0
 13 14  1  0
 13 23  2  0
 14 15  1  0
 14 36  1  0
 14 37  1  0
 15 16  1  0
 15 38  1  0
 15 39  1  0
 16 17  1  0
 16 18  1  0
 17 40  1  0
 17 41  1  0
 17 42  1  0
 18 19  1  0
 18 43  1  0
 19 20  1  0
 19 44  1  0
 19 45  1  0
 20 21  1  0
 20 46  1  0
 20 47  1  0
 21 22  1  0
 22 48  1  0
 22 49  1  0
 22 50  1  0
M  END
>  <Class>  (44) 
Steroid

>  <Fingerprint>  (44) 
0 1 0 1 0 0 1 0 1.329

>  <Referenec>  (44) 
Numazawa M, Tachibana M (1994) A- or B-ring-substituted derivatives of androst-4-ene-3,6,17-trione as aromatase inhibitors. Structure-activity relationships. Steroids 59:579-585

>  <Type>  (44) 
Training

>  <pIC50_cal>  (44) 
5.539

>  <pIC50_exp>  (44) 
5.699

$$$$
45
     RDKit          3D

 53 56  0  0  1  0  0  0  0  0999 V2000
    1.3700    6.7360    0.2060 O   0  0  0  0  0  0  0  0  0  0  0  0
    1.2080    5.7100   -0.4410 C   0  0  0  0  0  0  0  0  0  0  0  0
    0.2400    5.5830   -1.6050 C   0  0  0  0  0  0  0  0  0  0  0  0
    0.4370    4.1290   -2.0610 C   0  0  0  0  0  0  0  0  0  0  0  0
    0.9210    3.4400   -0.7900 C   0  0  0  0  0  0  0  0  0  0  0  0
    1.4550    2.0070   -0.8540 C   0  0  0  0  0  0  0  0  0  0  0  0
    0.4360    1.0600   -1.4930 C   0  0  0  0  0  0  0  0  0  0  0  0
    0.9410   -0.3580   -1.4440 C   0  0  0  0  0  0  0  0  0  0  0  0
    1.3810   -0.8500   -0.1040 C   0  0  0  0  0  0  0  0  0  0  0  0
    0.9020   -2.0360    0.3140 C   0  0  0  0  0  0  0  0  0  0  0  0
   -0.0640   -2.7280   -0.3940 O   0  0  0  0  0  0  0  0  0  0  0  0
    0.4430   -3.9560   -0.9250 C   0  0  0  0  0  0  0  0  0  0  0  0
   -0.5330   -4.4490   -1.9770 C   0  0  0  0  0  0  0  0  0  0  0  0
    1.3660   -2.5800    1.6310 C   0  0  0  0  0  0  0  0  0  0  0  0
    2.5250   -1.8910    2.3070 C   0  0  0  0  0  0  0  0  0  0  0  0
    2.4170   -0.3840    2.1390 C   0  0  0  0  0  0  0  0  0  0  0  0
    2.3360    0.0630    0.6530 C   0  0  0  0  0  0  0  0  0  0  0  0
    3.7350   -0.0730    0.0090 C   0  0  0  0  0  0  0  0  0  0  0  0
    1.7970    1.5440    0.6010 C   0  0  0  0  0  0  0  0  0  0  0  0
    2.7010    2.5670    1.3460 C   0  0  0  0  0  0  0  0  0  0  0  0
    2.2080    4.0210    1.2460 C   0  0  0  0  0  0  0  0  0  0  0  0
    1.9650    4.4150   -0.2070 C   0  0  0  0  0  0  0  0  0  0  0  0
    3.2880    4.5290   -0.9860 C   0  0  0  0  0  0  0  0  0  0  0  0
    0.8560   -3.5860    2.1200 O   0  0  0  0  0  0  0  0  0  0  0  0
    0.9970   -1.0670   -2.4450 O   0  0  0  0  0  0  0  0  0  0  0  0
    0.4850    6.2910   -2.3990 H   0  0  0  0  0  1  0  0  0  0  0  0
   -0.7770    5.7450   -1.2370 H   0  0  0  0  0  1  0  0  0  0  0  0
    1.1800    4.0650   -2.8640 H   0  0  0  0  0  1  0  0  0  0  0  0
   -0.4990    3.7070   -2.4390 H   0  0  0  0  0  1  0  0  0  0  0  0
    0.0460    3.4200   -0.1170 H   0  0  0  0  0  1  0  0  0  0  0  0
    2.3620    1.9830   -1.4680 H   0  0  0  0  0  1  0  0  0  0  0  0
    0.2730    1.3300   -2.5430 H   0  0  0  0  0  1  0  0  0  0  0  0
   -0.5340    1.1000   -0.9850 H   0  0  0  0  0  1  0  0  0  0  0  0
    0.5290   -4.7050   -0.1300 H   0  0  0  0  0  1  0  0  0  0  0  0
    1.4270   -3.8060   -1.3850 H   0  0  0  0  0  1  0  0  0  0  0  0
   -1.5250   -4.6030   -1.5400 H   0  0  0  0  0  1  0  0  0  0  0  0
   -0.1900   -5.3890   -2.4180 H   0  0  0  0  0  1  0  0  0  0  0  0
   -0.6480   -3.7070   -2.7740 H   0  0  0  0  0  1  0  0  0  0  0  0
    3.4590   -2.2860    1.8960 H   0  0  0  0  0  1  0  0  0  0  0  0
    2.4980   -2.1340    3.3750 H   0  0  0  0  0  1  0  0  0  0  0  0
    3.2720    0.0860    2.6390 H   0  0  0  0  0  1  0  0  0  0  0  0
    1.5180   -0.0460    2.6740 H   0  0  0  0  0  1  0  0  0  0  0  0
    4.0500   -1.1210   -0.0510 H   0  0  0  0  0  1  0  0  0  0  0  0
    4.4990    0.4560    0.5880 H   0  0  0  0  0  1  0  0  0  0  0  0
    3.7620    0.3210   -1.0120 H   0  0  0  0  0  1  0  0  0  0  0  0
    0.8410    1.5470    1.1490 H   0  0  0  0  0  1  0  0  0  0  0  0
    3.7240    2.5160    0.9610 H   0  0  0  0  0  1  0  0  0  0  0  0
    2.7590    2.3080    2.4090 H   0  0  0  0  0  1  0  0  0  0  0  0
    2.9410    4.6920    1.7120 H   0  0  0  0  0  1  0  0  0  0  0  0
    1.2850    4.1330    1.8300 H   0  0  0  0  0  1  0  0  0  0  0  0
    3.1390    4.8830   -2.0130 H   0  0  0  0  0  1  0  0  0  0  0  0
    3.8320    3.5830   -1.0420 H   0  0  0  0  0  1  0  0  0  0  0  0
    3.9500    5.2580   -0.5030 H   0  0  0  0  0  1  0  0  0  0  0  0
  1  2  2  0
  2  3  1  0
  2 22  1  0
  3  4  1  0
  3 26  1  0
  3 27  1  0
  4  5  1  0
  4 28  1  0
  4 29  1  0
  5  6  1  0
  5 22  1  0
  5 30  1  0
  6  7  1  0
  6 19  1  0
  6 31  1  0
  7  8  1  0
  7 32  1  0
  7 33  1  0
  8  9  1  0
  8 25  2  0
  9 10  2  0
  9 17  1  0
 10 11  1  0
 10 14  1  0
 11 12  1  0
 12 13  1  0
 12 34  1  0
 12 35  1  0
 13 36  1  0
 13 37  1  0
 13 38  1  0
 14 15  1  0
 14 24  2  0
 15 16  1  0
 15 39  1  0
 15 40  1  0
 16 17  1  0
 16 41  1  0
 16 42  1  0
 17 18  1  0
 17 19  1  0
 18 43  1  0
 18 44  1  0
 18 45  1  0
 19 20  1  0
 19 46  1  0
 20 21  1  0
 20 47  1  0
 20 48  1  0
 21 22  1  0
 21 49  1  0
 21 50  1  0
 22 23  1  0
 23 51  1  0
 23 52  1  0
 23 53  1  0
M  END
>  <Class>  (45) 
Steroid

>  <Fingerprint>  (45) 
0 1 0 1 0 0 1 0 1.333

>  <Referenec>  (45) 
Numazawa M, Tachibana M (1994) A- or B-ring-substituted derivatives of androst-4-ene-3,6,17-trione as aromatase inhibitors. Structure-activity relationships. Steroids 59:579-585

>  <Type>  (45) 
Test

>  <pIC50_cal>  (45) 
5.547

>  <pIC50_exp>  (45) 
5.347

$$$$
46
     RDKit          3D

 47 50  0  0  1  0  0  0  0  0999 V2000
   -1.4190    5.8390   -0.1980 O   0  0  0  0  0  0  0  0  0  0  0  0
   -0.8980    4.7760   -0.5070 C   0  0  0  0  0  0  0  0  0  0  0  0
   -1.0730    4.1080   -1.8610 C   0  0  0  0  0  0  0  0  0  0  0  0
   -0.2120    2.8410   -1.7360 C   0  0  0  0  0  0  0  0  0  0  0  0
   -0.2130    2.5850   -0.2330 C   0  0  0  0  0  0  0  0  0  0  0  0
    0.7190    1.5290    0.3630 C   0  0  0  0  0  0  0  0  0  0  0  0
    0.5390    0.1670   -0.3130 C   0  0  0  0  0  0  0  0  0  0  0  0
    1.4150   -0.8340    0.3910 C   0  0  0  0  0  0  0  0  0  0  0  0
    1.1250   -0.9910    1.8560 C   0  0  0  0  0  0  0  0  0  0  0  0
    0.6970   -2.2000    2.2890 C   0  0  0  0  0  0  0  0  0  0  0  0
    0.4520   -3.2610    1.6480 O   0  0  0  0  0  0  0  0  0  0  0  0
    0.4740   -2.2720    3.8040 C   0  0  0  0  0  0  0  0  0  0  0  0
    1.1060   -1.1950    4.6530 C   0  0  0  0  0  0  0  0  0  0  0  0
    0.7470    0.1560    4.0720 C   0  0  0  0  0  0  0  0  0  0  0  0
    1.2730    0.3190    2.6260 C   0  0  0  0  0  0  0  0  0  0  0  0
    2.7740    0.6860    2.6850 C   0  0  0  0  0  0  0  0  0  0  0  0
    0.4180    1.4300    1.8990 C   0  0  0  0  0  0  0  0  0  0  0  0
    0.4730    2.8200    2.5910 C   0  0  0  0  0  0  0  0  0  0  0  0
   -0.3470    3.9030    1.8650 C   0  0  0  0  0  0  0  0  0  0  0  0
    0.0290    3.9750    0.3880 C   0  0  0  0  0  0  0  0  0  0  0  0
    1.4400    4.5630    0.1990 C   0  0  0  0  0  0  0  0  0  0  0  0
   -0.1610   -3.1740    4.3580 O   0  0  0  0  0  0  0  0  0  0  0  0
    2.3630   -1.3800   -0.1670 O   0  0  0  0  0  0  0  0  0  0  0  0
   -0.7110    4.7500   -2.6640 H   0  0  0  0  0  1  0  0  0  0  0  0
   -2.1180    3.8550   -2.0410 H   0  0  0  0  0  1  0  0  0  0  0  0
    0.7990    3.0140   -2.1050 H   0  0  0  0  0  1  0  0  0  0  0  0
   -0.6580    2.0070   -2.2770 H   0  0  0  0  0  1  0  0  0  0  0  0
   -1.1660    2.1140    0.0070 H   0  0  0  0  0  1  0  0  0  0  0  0
    1.7550    1.8250    0.1960 H   0  0  0  0  0  1  0  0  0  0  0  0
    0.8280    0.2360   -1.3620 H   0  0  0  0  0  1  0  0  0  0  0  0
   -0.5040   -0.1430   -0.2430 H   0  0  0  0  0  1  0  0  0  0  0  0
    0.5910   -3.2030    0.7000 H   0  0  0  0  0  1  0  0  0  0  0  0
    2.1890   -1.3170    4.6540 H   0  0  0  0  0  1  0  0  0  0  0  0
    0.7310   -1.2660    5.6740 H   0  0  0  0  0  1  0  0  0  0  0  0
    1.1840    0.9360    4.6960 H   0  0  0  0  0  1  0  0  0  0  0  0
   -0.3380    0.2600    4.0660 H   0  0  0  0  0  1  0  0  0  0  0  0
    3.3220   -0.1070    3.1940 H   0  0  0  0  0  1  0  0  0  0  0  0
    2.8980    1.6210    3.2310 H   0  0  0  0  0  1  0  0  0  0  0  0
    3.1600    0.8030    1.6720 H   0  0  0  0  0  1  0  0  0  0  0  0
   -0.6130    1.0890    1.9980 H   0  0  0  0  0  1  0  0  0  0  0  0
    1.5130    3.1440    2.6310 H   0  0  0  0  0  1  0  0  0  0  0  0
    0.0860    2.7160    3.6050 H   0  0  0  0  0  1  0  0  0  0  0  0
   -0.1520    4.8690    2.3300 H   0  0  0  0  0  1  0  0  0  0  0  0
   -1.4070    3.6650    1.9520 H   0  0  0  0  0  1  0  0  0  0  0  0
    1.6780    4.6010   -0.8640 H   0  0  0  0  0  1  0  0  0  0  0  0
    2.1670    3.9340    0.7120 H   0  0  0  0  0  1  0  0  0  0  0  0
    1.4730    5.5700    0.6150 H   0  0  0  0  0  1  0  0  0  0  0  0
  1  2  2  0
  2  3  1  0
  2 20  1  0
  3  4  1  0
  3 24  1  0
  3 25  1  0
  4  5  1  0
  4 26  1  0
  4 27  1  0
  5  6  1  0
  5 20  1  0
  5 28  1  0
  6  7  1  0
  6 17  1  0
  6 29  1  0
  7  8  1  0
  7 30  1  0
  7 31  1  0
  8  9  1  0
  8 23  2  0
  9 10  2  0
  9 15  1  0
 10 11  1  0
 10 12  1  0
 11 32  1  0
 12 13  1  0
 12 22  2  0
 13 14  1  0
 13 33  1  0
 13 34  1  0
 14 15  1  0
 14 35  1  0
 14 36  1  0
 15 16  1  0
 15 17  1  0
 16 37  1  0
 16 38  1  0
 16 39  1  0
 17 18  1  0
 17 40  1  0
 18 19  1  0
 18 41  1  0
 18 42  1  0
 19 20  1  0
 19 43  1  0
 19 44  1  0
 20 21  1  0
 21 45  1  0
 21 46  1  0
 21 47  1  0
M  END
>  <Class>  (46) 
Steroid

>  <Fingerprint>  (46) 
0 2 0 1 0 0 1 0 1.376

>  <Referenec>  (46) 
Numazawa M, Tachibana M (1994) A- or B-ring-substituted derivatives of androst-4-ene-3,6,17-trione as aromatase inhibitors. Structure-activity relationships. Steroids 59:579-585

>  <Type>  (46) 
Training

>  <pIC50_cal>  (46) 
6.253

>  <pIC50_exp>  (46) 
6.337

$$$$
47
     RDKit          3D

 46 49  0  0  1  0  0  0  0  0999 V2000
   -5.0840    1.2370   -3.2160 C   0  0  0  0  0  0  0  0  0  0  0  0
   -3.6590    0.7120   -3.1790 C   0  0  0  0  0  0  0  0  0  0  0  0
   -3.0100    0.1450   -4.2070 C   0  0  0  0  0  0  0  0  0  0  0  0
   -3.6870   -0.0580   -5.5070 C   0  0  0  0  0  0  0  0  0  0  0  0
   -5.1390    0.3310   -5.6300 C   0  0  0  0  0  0  0  0  0  0  0  0
   -5.4870    1.4870   -4.6980 C   0  0  0  0  0  0  0  0  0  0  0  0
   -2.8910    0.8170   -1.9050 C   0  0  0  0  0  0  0  0  0  0  0  0
   -3.0880    2.0640   -1.0790 C   0  0  0  0  0  0  0  0  0  0  0  0
   -4.5580    2.4800   -0.9940 C   0  0  0  0  0  0  0  0  0  0  0  0
   -5.1800    2.5930   -2.4230 C   0  0  0  0  0  0  0  0  0  0  0  0
   -6.6100    3.2060   -2.4020 C   0  0  0  0  0  0  0  0  0  0  0  0
   -6.7410    4.4760   -1.5430 C   0  0  0  0  0  0  0  0  0  0  0  0
   -6.1880    4.2430   -0.1410 C   0  0  0  0  0  0  0  0  0  0  0  0
   -4.7100    3.8320   -0.2870 C   0  0  0  0  0  0  0  0  0  0  0  0
   -4.1300    4.0270    1.1100 C   0  0  0  0  0  0  0  0  0  0  0  0
   -4.7120    5.3850    1.5350 C   0  0  0  0  0  0  0  0  0  0  0  0
   -5.9940    5.4750    0.7250 C   0  0  0  0  0  0  0  0  0  0  0  0
   -6.7780    6.4130    0.7860 O   0  0  0  0  0  0  0  0  0  0  0  0
   -2.0700   -0.0410   -1.5860 O   0  0  0  0  0  0  0  0  0  0  0  0
   -3.0730   -0.5840   -6.4320 O   0  0  0  0  0  0  0  0  0  0  0  0
   -6.0030    0.1470   -2.6180 C   0  0  0  0  0  0  0  0  0  0  0  0
   -7.0780    3.2770    0.6620 C   0  0  0  0  0  0  0  0  0  0  0  0
   -1.9880   -0.2170   -4.1400 H   0  0  0  0  0  1  0  0  0  0  0  0
   -5.7540   -0.5510   -5.4230 H   0  0  0  0  0  1  0  0  0  0  0  0
   -5.3270    0.6400   -6.6650 H   0  0  0  0  0  1  0  0  0  0  0  0
   -4.9780    2.3880   -5.0670 H   0  0  0  0  0  1  0  0  0  0  0  0
   -6.5630    1.6820   -4.7790 H   0  0  0  0  0  1  0  0  0  0  0  0
   -2.4720    2.8570   -1.5190 H   0  0  0  0  0  1  0  0  0  0  0  0
   -2.7050    1.8630   -0.0720 H   0  0  0  0  0  1  0  0  0  0  0  0
   -5.0880    1.7120   -0.4210 H   0  0  0  0  0  1  0  0  0  0  0  0
   -4.5580    3.3230   -2.9670 H   0  0  0  0  0  1  0  0  0  0  0  0
   -7.3320    2.4670   -2.0400 H   0  0  0  0  0  1  0  0  0  0  0  0
   -6.9190    3.4610   -3.4220 H   0  0  0  0  0  1  0  0  0  0  0  0
   -7.7930    4.7840   -1.4990 H   0  0  0  0  0  1  0  0  0  0  0  0
   -6.2060    5.3000   -2.0310 H   0  0  0  0  0  1  0  0  0  0  0  0
   -4.2010    4.5780   -0.9220 H   0  0  0  0  0  1  0  0  0  0  0  0
   -3.0360    4.0520    1.1120 H   0  0  0  0  0  1  0  0  0  0  0  0
   -4.4460    3.2320    1.7940 H   0  0  0  0  0  1  0  0  0  0  0  0
   -4.0510    6.2050    1.2420 H   0  0  0  0  0  1  0  0  0  0  0  0
   -4.9210    5.4160    2.6060 H   0  0  0  0  0  1  0  0  0  0  0  0
   -5.8460   -0.8250   -3.1020 H   0  0  0  0  0  1  0  0  0  0  0  0
   -7.0610    0.3950   -2.7450 H   0  0  0  0  0  1  0  0  0  0  0  0
   -5.8220   -0.0080   -1.5490 H   0  0  0  0  0  1  0  0  0  0  0  0
   -7.1390    2.2820    0.2140 H   0  0  0  0  0  1  0  0  0  0  0  0
   -8.1010    3.6690    0.7260 H   0  0  0  0  0  1  0  0  0  0  0  0
   -6.7320    3.1510    1.6940 H   0  0  0  0  0  1  0  0  0  0  0  0
  1  2  1  0
  1  6  1  0
  1 10  1  0
  1 21  1  0
  2  3  2  0
  2  7  1  0
  3  4  1  0
  3 23  1  0
  4  5  1  0
  4 20  2  0
  5  6  1  0
  5 24  1  0
  5 25  1  0
  6 26  1  0
  6 27  1  0
  7  8  1  0
  7 19  2  0
  8  9  1  0
  8 28  1  0
  8 29  1  0
  9 10  1  0
  9 14  1  0
  9 30  1  0
 10 11  1  0
 10 31  1  0
 11 12  1  0
 11 32  1  0
 11 33  1  0
 12 13  1  0
 12 34  1  0
 12 35  1  0
 13 14  1  0
 13 17  1  0
 13 22  1  0
 14 15  1  0
 14 36  1  0
 15 16  1  0
 15 37  1  0
 15 38  1  0
 16 17  1  0
 16 39  1  0
 16 40  1  0
 17 18  2  0
 21 41  1  0
 21 42  1  0
 21 43  1  0
 22 44  1  0
 22 45  1  0
 22 46  1  0
M  END
>  <Class>  (47) 
Steroid

>  <Fingerprint>  (47) 
0 1 0 1 0 0 1 0 1.613

>  <Referenec>  (47) 
Numazawa M, Tachibana M (1994) A- or B-ring-substituted derivatives of androst-4-ene-3,6,17-trione as aromatase inhibitors. Structure-activity relationships. Steroids 59:579-585

>  <Type>  (47) 
Training

>  <pIC50_cal>  (47) 
6.098

>  <pIC50_exp>  (47) 
6.553

$$$$
48
     RDKit          3D

 48 51  0  0  1  0  0  0  0  0999 V2000
    3.4040   -0.9530   -0.7380 C   0  0  0  0  0  0  0  0  0  0  0  0
    2.1280   -0.5830    0.0430 C   0  0  0  0  0  0  0  0  0  0  0  0
    0.8210   -0.5610   -0.7810 C   0  0  0  0  0  0  0  0  0  0  0  0
    0.9900    0.6710   -1.6720 C   0  0  0  0  0  0  0  0  0  0  0  0
    1.5330    1.7320   -0.7020 C   0  0  0  0  0  0  0  0  0  0  0  0
    2.2290    0.8980    0.3550 C   0  0  0  0  0  0  0  0  0  0  0  0
    2.8200    1.3680    1.3180 O   0  0  0  0  0  0  0  0  0  0  0  0
    0.5220   -1.9310   -1.4040 C   0  0  0  0  0  0  0  0  0  0  0  0
   -0.7940   -1.9380   -2.1740 C   0  0  0  0  0  0  0  0  0  0  0  0
   -1.4860   -3.2330   -2.3640 C   0  0  0  0  0  0  0  0  0  0  0  0
   -1.0570   -4.3740   -1.7980 C   0  0  0  0  0  0  0  0  0  0  0  0
   -1.7940   -5.6620   -2.0930 C   0  0  0  0  0  0  0  0  0  0  0  0
   -2.1500   -6.4150   -0.8190 C   0  0  0  0  0  0  0  0  0  0  0  0
   -0.9120   -6.6850    0.0230 C   0  0  0  0  0  0  0  0  0  0  0  0
   -0.1730   -5.3900    0.3560 C   0  0  0  0  0  0  0  0  0  0  0  0
    0.1520   -4.4500   -0.8480 C   0  0  0  0  0  0  0  0  0  0  0  0
    1.3950   -4.9670   -1.6380 C   0  0  0  0  0  0  0  0  0  0  0  0
    1.2540   -6.3070   -2.0960 O   0  0  0  0  0  0  0  0  0  0  0  0
    0.4250   -2.9990   -0.2700 C   0  0  0  0  0  0  0  0  0  0  0  0
    1.5930   -2.9310    0.7550 C   0  0  0  0  0  0  0  0  0  0  0  0
    1.9170   -1.5080    1.2330 C   0  0  0  0  0  0  0  0  0  0  0  0
   -1.2800   -0.9400   -2.6990 O   0  0  0  0  0  0  0  0  0  0  0  0
    3.6360   -0.2300   -1.5280 H   0  0  0  0  0  1  0  0  0  0  0  0
    3.3450   -1.9390   -1.2070 H   0  0  0  0  0  1  0  0  0  0  0  0
    4.2710   -0.9600   -0.0660 H   0  0  0  0  0  1  0  0  0  0  0  0
   -0.0220   -0.3260   -0.1080 H   0  0  0  0  0  1  0  0  0  0  0  0
    0.0540    1.0170   -2.1170 H   0  0  0  0  0  1  0  0  0  0  0  0
    1.6960    0.4850   -2.4890 H   0  0  0  0  0  1  0  0  0  0  0  0
    0.7190    2.2900   -0.2320 H   0  0  0  0  0  1  0  0  0  0  0  0
    2.2350    2.4070   -1.1960 H   0  0  0  0  0  1  0  0  0  0  0  0
    1.3070   -2.1850   -2.1230 H   0  0  0  0  0  1  0  0  0  0  0  0
   -2.3510   -3.2020   -3.0180 H   0  0  0  0  0  1  0  0  0  0  0  0
   -1.1790   -6.2950   -2.7420 H   0  0  0  0  0  1  0  0  0  0  0  0
   -2.7190   -5.4680   -2.6500 H   0  0  0  0  0  1  0  0  0  0  0  0
   -2.6340   -7.3650   -1.0760 H   0  0  0  0  0  1  0  0  0  0  0  0
   -2.8750   -5.8360   -0.2340 H   0  0  0  0  0  1  0  0  0  0  0  0
   -0.2510   -7.3870   -0.4960 H   0  0  0  0  0  1  0  0  0  0  0  0
   -1.2090   -7.1800    0.9550 H   0  0  0  0  0  1  0  0  0  0  0  0
    0.7510   -5.6500    0.8880 H   0  0  0  0  0  1  0  0  0  0  0  0
   -0.7970   -4.8460    1.0780 H   0  0  0  0  0  1  0  0  0  0  0  0
    2.2900   -4.9530   -1.0110 H   0  0  0  0  0  1  0  0  0  0  0  0
    1.5910   -4.3450   -2.5170 H   0  0  0  0  0  1  0  0  0  0  0  0
    2.0730   -6.5330   -2.5680 H   0  0  0  0  0  1  0  0  0  0  0  0
   -0.4710   -2.7280    0.3150 H   0  0  0  0  0  1  0  0  0  0  0  0
    2.5020   -3.3670    0.3340 H   0  0  0  0  0  1  0  0  0  0  0  0
    1.3480   -3.5320    1.6370 H   0  0  0  0  0  1  0  0  0  0  0  0
    1.0980   -1.1390    1.8650 H   0  0  0  0  0  1  0  0  0  0  0  0
    2.8070   -1.5270    1.8740 H   0  0  0  0  0  1  0  0  0  0  0  0
  1  2  1  0
  1 23  1  0
  1 24  1  0
  1 25  1  0
  2  3  1  0
  2  6  1  0
  2 21  1  0
  3  4  1  0
  3  8  1  0
  3 26  1  0
  4  5  1  0
  4 27  1  0
  4 28  1  0
  5  6  1  0
  5 29  1  0
  5 30  1  0
  6  7  2  0
  8  9  1  0
  8 19  1  0
  8 31  1  0
  9 10  1  0
  9 22  2  0
 10 11  2  0
 10 32  1  0
 11 12  1  0
 11 16  1  0
 12 13  1  0
 12 33  1  0
 12 34  1  0
 13 14  1  0
 13 35  1  0
 13 36  1  0
 14 15  1  0
 14 37  1  0
 14 38  1  0
 15 16  1  0
 15 39  1  0
 15 40  1  0
 16 17  1  0
 16 19  1  0
 17 18  1  0
 17 41  1  0
 17 42  1  0
 18 43  1  0
 19 20  1  0
 19 44  1  0
 20 21  1  0
 20 45  1  0
 20 46  1  0
 21 47  1  0
 21 48  1  0
M  END
>  <Class>  (48) 
Steroid

>  <Fingerprint>  (48) 
0 0 0 1 0 0 0 0 1.515

>  <Referenec>  (48) 
Numazawa M, Mutsumi A, Hoshi K et al (1992) Androst-5-ene-7,17-dione: a novel class of suicide substrate of aromatase. Biochem Biophys Res Commun 186:32-39

>  <Type>  (48) 
Test

>  <pIC50_cal>  (48) 
4.559

>  <pIC50_exp>  (48) 
3.870

$$$$
49
     RDKit          3D

 50 53  0  0  1  0  0  0  0  0999 V2000
    3.0860    2.8200   -0.7160 C   0  0  0  0  0  0  0  0  0  0  0  0
    2.9560    1.2860   -0.6770 C   0  0  0  0  0  0  0  0  0  0  0  0
    2.3960    0.6910    0.6310 C   0  0  0  0  0  0  0  0  0  0  0  0
    0.9890    1.2140    0.9310 C   0  0  0  0  0  0  0  0  0  0  0  0
    0.4530    0.6760    2.2630 C   0  0  0  0  0  0  0  0  0  0  0  0
   -0.9610    1.1760    2.5290 C   0  0  0  0  0  0  0  0  0  0  0  0
   -1.9030    0.8510    1.3930 C   0  0  0  0  0  0  0  0  0  0  0  0
   -3.0790    0.2550    1.6570 C   0  0  0  0  0  0  0  0  0  0  0  0
   -4.0890    0.0110    0.6010 C   0  0  0  0  0  0  0  0  0  0  0  0
   -3.8410    0.6200   -0.7660 C   0  0  0  0  0  0  0  0  0  0  0  0
   -4.6470   -0.1060   -1.8420 C   0  0  0  0  0  0  0  0  0  0  0  0
   -2.3450    0.5570   -1.0840 C   0  0  0  0  0  0  0  0  0  0  0  0
   -1.4480    1.2530   -0.0160 C   0  0  0  0  0  0  0  0  0  0  0  0
    0.0430    0.7880   -0.2380 C   0  0  0  0  0  0  0  0  0  0  0  0
    0.6210    1.1680   -1.6310 C   0  0  0  0  0  0  0  0  0  0  0  0
    2.0960    0.7720   -1.8260 C   0  0  0  0  0  0  0  0  0  0  0  0
   -1.6000    2.7850   -0.1540 C   0  0  0  0  0  0  0  0  0  0  0  0
   -5.1110   -0.6080    0.8900 O   0  0  0  0  0  0  0  0  0  0  0  0
    3.5180    0.8960    1.6440 C   0  0  0  0  0  0  0  0  0  0  0  0
    4.7700    0.4780    0.8570 C   0  0  0  0  0  0  0  0  0  0  0  0
    4.3670    0.7330   -0.5860 C   0  0  0  0  0  0  0  0  0  0  0  0
    5.1010    0.5370   -1.5460 O   0  0  0  0  0  0  0  0  0  0  0  0
    2.1260    3.3310   -0.6130 H   0  0  0  0  0  1  0  0  0  0  0  0
    3.5240    3.1380   -1.6690 H   0  0  0  0  0  1  0  0  0  0  0  0
    3.7470    3.2030    0.0690 H   0  0  0  0  0  1  0  0  0  0  0  0
    2.3080   -0.4030    0.5100 H   0  0  0  0  0  1  0  0  0  0  0  0
    1.0210    2.3070    1.0040 H   0  0  0  0  0  1  0  0  0  0  0  0
    1.1000    0.9980    3.0880 H   0  0  0  0  0  1  0  0  0  0  0  0
    0.4630   -0.4210    2.2600 H   0  0  0  0  0  1  0  0  0  0  0  0
   -0.9450    2.2630    2.6760 H   0  0  0  0  0  1  0  0  0  0  0  0
   -1.3150    0.7440    3.4730 H   0  0  0  0  0  1  0  0  0  0  0  0
   -3.3730   -0.0360    2.6600 H   0  0  0  0  0  1  0  0  0  0  0  0
   -4.1810    1.6610   -0.7280 H   0  0  0  0  0  1  0  0  0  0  0  0
   -4.3950   -1.1710   -1.8780 H   0  0  0  0  0  1  0  0  0  0  0  0
   -4.4580    0.3260   -2.8300 H   0  0  0  0  0  1  0  0  0  0  0  0
   -5.7220   -0.0280   -1.6430 H   0  0  0  0  0  1  0  0  0  0  0  0
   -2.1740    1.0070   -2.0710 H   0  0  0  0  0  1  0  0  0  0  0  0
   -2.0510   -0.4990   -1.1710 H   0  0  0  0  0  1  0  0  0  0  0  0
    0.0280   -0.3150   -0.2220 H   0  0  0  0  0  1  0  0  0  0  0  0
    0.5250    2.2460   -1.7960 H   0  0  0  0  0  1  0  0  0  0  0  0
    0.0400    0.6820   -2.4210 H   0  0  0  0  0  1  0  0  0  0  0  0
    2.1710   -0.3210   -1.8980 H   0  0  0  0  0  1  0  0  0  0  0  0
    2.4580    1.1600   -2.7860 H   0  0  0  0  0  1  0  0  0  0  0  0
   -2.6010    3.1200    0.1450 H   0  0  0  0  0  1  0  0  0  0  0  0
   -1.4520    3.1140   -1.1880 H   0  0  0  0  0  1  0  0  0  0  0  0
   -0.8870    3.3320    0.4700 H   0  0  0  0  0  1  0  0  0  0  0  0
    3.3950    0.2800    2.5390 H   0  0  0  0  0  1  0  0  0  0  0  0
    3.5860    1.9410    1.9660 H   0  0  0  0  0  1  0  0  0  0  0  0
    4.9750   -0.5880    0.9830 H   0  0  0  0  0  1  0  0  0  0  0  0
    5.6380    1.0790    1.1340 H   0  0  0  0  0  1  0  0  0  0  0  0
  1  2  1  0
  1 23  1  0
  1 24  1  0
  1 25  1  0
  2  3  1  0
  2 16  1  0
  2 21  1  0
  3  4  1  0
  3 19  1  0
  3 26  1  0
  4  5  1  0
  4 14  1  0
  4 27  1  0
  5  6  1  0
  5 28  1  0
  5 29  1  0
  6  7  1  0
  6 30  1  0
  6 31  1  0
  7  8  2  0
  7 13  1  0
  8  9  1  0
  8 32  1  0
  9 10  1  0
  9 18  2  0
 10 11  1  0
 10 12  1  0
 10 33  1  0
 11 34  1  0
 11 35  1  0
 11 36  1  0
 12 13  1  0
 12 37  1  0
 12 38  1  0
 13 14  1  0
 13 17  1  0
 14 15  1  0
 14 39  1  0
 15 16  1  0
 15 40  1  0
 15 41  1  0
 16 42  1  0
 16 43  1  0
 17 44  1  0
 17 45  1  0
 17 46  1  0
 19 20  1  0
 19 47  1  0
 19 48  1  0
 20 21  1  0
 20 49  1  0
 20 50  1  0
 21 22  2  0
M  END
>  <Class>  (49) 
Steroid

>  <Fingerprint>  (49) 
0 1 0 1 0 0 1 0 1.796

>  <Referenec>  (49) 
Takahashi M, Handa W, Umeta H et al (2009) Aromatase inactivation by 2-substituted derivatives of the suicide substrate androsta-1,4-diene-3,17-dione. J Steroid Biochem Mole Biol 116:191-199

>  <Type>  (49) 
Test

>  <pIC50_cal>  (49) 
6.458

>  <pIC50_exp>  (49) 
6.337

$$$$
50
     RDKit          3D

 53 56  0  0  1  0  0  0  0  0999 V2000
   -2.5220   -3.4480   -2.9030 C   0  0  0  0  0  0  0  0  0  0  0  0
   -2.0580   -3.9050   -1.5070 C   0  0  0  0  0  0  0  0  0  0  0  0
   -0.5700   -3.6700   -1.1810 C   0  0  0  0  0  0  0  0  0  0  0  0
   -0.2030   -2.1850   -1.2410 C   0  0  0  0  0  0  0  0  0  0  0  0
    1.2910   -1.9590   -0.9810 C   0  0  0  0  0  0  0  0  0  0  0  0
    1.6340   -0.4750   -0.9920 C   0  0  0  0  0  0  0  0  0  0  0  0
    0.7880    0.3080   -0.0160 C   0  0  0  0  0  0  0  0  0  0  0  0
    1.3820    1.1290    0.8660 C   0  0  0  0  0  0  0  0  0  0  0  0
    0.6030    1.9950    1.7800 C   0  0  0  0  0  0  0  0  0  0  0  0
   -0.8990    2.0940    1.5600 C   0  0  0  0  0  0  0  0  0  0  0  0
   -1.5890    2.6300    2.8280 C   0  0  0  0  0  0  0  0  0  0  0  0
   -3.0810    2.8770    2.6570 C   0  0  0  0  0  0  0  0  0  0  0  0
   -1.4290    0.7160    1.1480 C   0  0  0  0  0  0  0  0  0  0  0  0
   -0.7290    0.1170   -0.1110 C   0  0  0  0  0  0  0  0  0  0  0  0
   -1.0560   -1.4250   -0.1730 C   0  0  0  0  0  0  0  0  0  0  0  0
   -2.5730   -1.7450   -0.3030 C   0  0  0  0  0  0  0  0  0  0  0  0
   -2.8860   -3.2490   -0.4070 C   0  0  0  0  0  0  0  0  0  0  0  0
   -1.2330    0.8650   -1.3670 C   0  0  0  0  0  0  0  0  0  0  0  0
    1.2080    2.6480    2.6280 O   0  0  0  0  0  0  0  0  0  0  0  0
    0.1680   -4.6740   -2.0600 C   0  0  0  0  0  0  0  0  0  0  0  0
   -0.6620   -5.9550   -1.8830 C   0  0  0  0  0  0  0  0  0  0  0  0
   -2.0410   -5.4220   -1.5300 C   0  0  0  0  0  0  0  0  0  0  0  0
   -3.0140   -6.1320   -1.3160 O   0  0  0  0  0  0  0  0  0  0  0  0
   -2.4020   -2.3730   -3.0610 H   0  0  0  0  0  1  0  0  0  0  0  0
   -3.5840   -3.6820   -3.0440 H   0  0  0  0  0  1  0  0  0  0  0  0
   -1.9850   -3.9590   -3.7100 H   0  0  0  0  0  1  0  0  0  0  0  0
   -0.3830   -3.9980   -0.1430 H   0  0  0  0  0  1  0  0  0  0  0  0
   -0.4290   -1.7980   -2.2400 H   0  0  0  0  0  1  0  0  0  0  0  0
    1.8880   -2.4630   -1.7490 H   0  0  0  0  0  1  0  0  0  0  0  0
    1.5770   -2.3970   -0.0160 H   0  0  0  0  0  1  0  0  0  0  0  0
    1.4830   -0.0700   -2.0000 H   0  0  0  0  0  1  0  0  0  0  0  0
    2.7030   -0.3600   -0.7730 H   0  0  0  0  0  1  0  0  0  0  0  0
    2.4600    1.2340    0.9310 H   0  0  0  0  0  1  0  0  0  0  0  0
   -1.0560    2.8180    0.7510 H   0  0  0  0  0  1  0  0  0  0  0  0
   -1.1230    3.5790    3.1210 H   0  0  0  0  0  1  0  0  0  0  0  0
   -1.4290    1.9390    3.6660 H   0  0  0  0  0  1  0  0  0  0  0  0
   -3.2770    3.5200    1.7940 H   0  0  0  0  0  1  0  0  0  0  0  0
   -3.4830    3.3730    3.5470 H   0  0  0  0  0  1  0  0  0  0  0  0
   -3.6320    1.9410    2.5280 H   0  0  0  0  0  1  0  0  0  0  0  0
   -2.5070    0.7820    0.9620 H   0  0  0  0  0  1  0  0  0  0  0  0
   -1.3010    0.0290    1.9970 H   0  0  0  0  0  1  0  0  0  0  0  0
   -0.7550   -1.8440    0.8010 H   0  0  0  0  0  1  0  0  0  0  0  0
   -2.9900   -1.2390   -1.1800 H   0  0  0  0  0  1  0  0  0  0  0  0
   -3.1140   -1.3530    0.5650 H   0  0  0  0  0  1  0  0  0  0  0  0
   -2.6800   -3.7290    0.5590 H   0  0  0  0  0  1  0  0  0  0  0  0
   -3.9580   -3.3910   -0.5900 H   0  0  0  0  0  1  0  0  0  0  0  0
   -0.8820    1.9030   -1.3850 H   0  0  0  0  0  1  0  0  0  0  0  0
   -2.3270    0.8990   -1.4040 H   0  0  0  0  0  1  0  0  0  0  0  0
   -0.8890    0.3980   -2.2950 H   0  0  0  0  0  1  0  0  0  0  0  0
    1.2030   -4.8310   -1.7430 H   0  0  0  0  0  1  0  0  0  0  0  0
    0.1850   -4.3570   -3.1090 H   0  0  0  0  0  1  0  0  0  0  0  0
   -0.2890   -6.5510   -1.0450 H   0  0  0  0  0  1  0  0  0  0  0  0
   -0.6920   -6.5460   -2.8000 H   0  0  0  0  0  1  0  0  0  0  0  0
  1  2  1  0
  1 24  1  0
  1 25  1  0
  1 26  1  0
  2  3  1  0
  2 17  1  0
  2 22  1  0
  3  4  1  0
  3 20  1  0
  3 27  1  0
  4  5  1  0
  4 15  1  0
  4 28  1  0
  5  6  1  0
  5 29  1  0
  5 30  1  0
  6  7  1  0
  6 31  1  0
  6 32  1  0
  7  8  2  0
  7 14  1  0
  8  9  1  0
  8 33  1  0
  9 10  1  0
  9 19  2  0
 10 11  1  0
 10 13  1  0
 10 34  1  0
 11 12  1  0
 11 35  1  0
 11 36  1  0
 12 37  1  0
 12 38  1  0
 12 39  1  0
 13 14  1  0
 13 40  1  0
 13 41  1  0
 14 15  1  0
 14 18  1  0
 15 16  1  0
 15 42  1  0
 16 17  1  0
 16 43  1  0
 16 44  1  0
 17 45  1  0
 17 46  1  0
 18 47  1  0
 18 48  1  0
 18 49  1  0
 20 21  1  0
 20 50  1  0
 20 51  1  0
 21 22  1  0
 21 52  1  0
 21 53  1  0
 22 23  2  0
M  END
>  <Class>  (50) 
Steroid

>  <Fingerprint>  (50) 
0 1 0 1 0 0 1 0 1.729

>  <Referenec>  (50) 
Takahashi M, Handa W, Umeta H et al (2009) Aromatase inactivation by 2-substituted derivatives of the suicide substrate androsta-1,4-diene-3,17-dione. J Steroid Biochem Mole Biol 116:191-199

>  <Type>  (50) 
Training

>  <pIC50_cal>  (50) 
6.327

>  <pIC50_exp>  (50) 
6.319

$$$$
51
     RDKit          3D

 56 59  0  0  1  0  0  0  0  0999 V2000
   -1.7490   -4.2190    0.6720 C   0  0  0  0  0  0  0  0  0  0  0  0
   -0.5320   -3.2770    0.7320 C   0  0  0  0  0  0  0  0  0  0  0  0
   -0.3030   -2.3910   -0.5080 C   0  0  0  0  0  0  0  0  0  0  0  0
   -1.4930   -1.4630   -0.7690 C   0  0  0  0  0  0  0  0  0  0  0  0
   -1.2930   -0.6280   -2.0390 C   0  0  0  0  0  0  0  0  0  0  0  0
   -2.4560    0.3310   -2.2600 C   0  0  0  0  0  0  0  0  0  0  0  0
   -2.6930    1.2140   -1.0570 C   0  0  0  0  0  0  0  0  0  0  0  0
   -2.7600    2.5460   -1.2130 C   0  0  0  0  0  0  0  0  0  0  0  0
   -3.0710    3.4510   -0.0810 C   0  0  0  0  0  0  0  0  0  0  0  0
   -3.5900    2.8190    1.2040 C   0  0  0  0  0  0  0  0  0  0  0  0
   -3.4810    3.7740    2.4120 C   0  0  0  0  0  0  0  0  0  0  0  0
   -4.7820    4.5230    2.7340 C   0  0  0  0  0  0  0  0  0  0  0  0
   -5.2400    5.4890    1.6540 C   0  0  0  0  0  0  0  0  0  0  0  0
   -2.7690    1.5460    1.4560 C   0  0  0  0  0  0  0  0  0  0  0  0
   -2.8450    0.5070    0.2950 C   0  0  0  0  0  0  0  0  0  0  0  0
   -1.6670   -0.5260    0.4710 C   0  0  0  0  0  0  0  0  0  0  0  0
   -1.7220   -1.3250    1.8040 C   0  0  0  0  0  0  0  0  0  0  0  0
   -0.5960   -2.3650    1.9520 C   0  0  0  0  0  0  0  0  0  0  0  0
   -4.2280   -0.1830    0.3320 C   0  0  0  0  0  0  0  0  0  0  0  0
   -2.9530    4.6610   -0.2520 O   0  0  0  0  0  0  0  0  0  0  0  0
    0.1500   -3.3690   -1.5870 C   0  0  0  0  0  0  0  0  0  0  0  0
    1.1610   -4.2530   -0.8410 C   0  0  0  0  0  0  0  0  0  0  0  0
    0.7010   -4.1530    0.6040 C   0  0  0  0  0  0  0  0  0  0  0  0
    1.2460   -4.7260    1.5370 O   0  0  0  0  0  0  0  0  0  0  0  0
   -2.6970   -3.6830    0.5750 H   0  0  0  0  0  1  0  0  0  0  0  0
   -1.8060   -4.8210    1.5870 H   0  0  0  0  0  1  0  0  0  0  0  0
   -1.6870   -4.9290   -0.1590 H   0  0  0  0  0  1  0  0  0  0  0  0
    0.5680   -1.7400   -0.3180 H   0  0  0  0  0  1  0  0  0  0  0  0
   -2.3960   -2.0670   -0.9080 H   0  0  0  0  0  1  0  0  0  0  0  0
   -1.2080   -1.2840   -2.9130 H   0  0  0  0  0  1  0  0  0  0  0  0
   -0.3540   -0.0610   -1.9750 H   0  0  0  0  0  1  0  0  0  0  0  0
   -3.3690   -0.2390   -2.4710 H   0  0  0  0  0  1  0  0  0  0  0  0
   -2.2540    0.9290   -3.1570 H   0  0  0  0  0  1  0  0  0  0  0  0
   -2.6200    3.0300   -2.1740 H   0  0  0  0  0  1  0  0  0  0  0  0
   -4.6420    2.5550    1.0440 H   0  0  0  0  0  1  0  0  0  0  0  0
   -2.6670    4.4950    2.2740 H   0  0  0  0  0  1  0  0  0  0  0  0
   -3.2270    3.1980    3.3120 H   0  0  0  0  0  1  0  0  0  0  0  0
   -4.6320    5.0880    3.6620 H   0  0  0  0  0  1  0  0  0  0  0  0
   -5.5820    3.8010    2.9340 H   0  0  0  0  0  1  0  0  0  0  0  0
   -4.4620    6.2250    1.4290 H   0  0  0  0  0  1  0  0  0  0  0  0
   -6.1290    6.0330    1.9900 H   0  0  0  0  0  1  0  0  0  0  0  0
   -5.5050    4.9630    0.7320 H   0  0  0  0  0  1  0  0  0  0  0  0
   -3.1120    1.0820    2.3900 H   0  0  0  0  0  1  0  0  0  0  0  0
   -1.7210    1.8360    1.6200 H   0  0  0  0  0  1  0  0  0  0  0  0
   -0.7400    0.0690    0.5280 H   0  0  0  0  0  1  0  0  0  0  0  0
   -2.6860   -1.8350    1.8970 H   0  0  0  0  0  1  0  0  0  0  0  0
   -1.6530   -0.6380    2.6550 H   0  0  0  0  0  1  0  0  0  0  0  0
    0.3610   -1.8450    2.0890 H   0  0  0  0  0  1  0  0  0  0  0  0
   -0.7530   -2.9500    2.8670 H   0  0  0  0  0  1  0  0  0  0  0  0
   -5.0320    0.5110    0.0610 H   0  0  0  0  0  1  0  0  0  0  0  0
   -4.4610   -0.5660    1.3310 H   0  0  0  0  0  1  0  0  0  0  0  0
   -4.2910   -1.0250   -0.3630 H   0  0  0  0  0  1  0  0  0  0  0  0
    0.6220   -2.8680   -2.4390 H   0  0  0  0  0  1  0  0  0  0  0  0
   -0.6860   -3.9630   -1.9710 H   0  0  0  0  0  1  0  0  0  0  0  0
    2.1730   -3.8460   -0.9180 H   0  0  0  0  0  1  0  0  0  0  0  0
    1.1280   -5.2860   -1.1920 H   0  0  0  0  0  1  0  0  0  0  0  0
  1  2  1  0
  1 25  1  0
  1 26  1  0
  1 27  1  0
  2  3  1  0
  2 18  1  0
  2 23  1  0
  3  4  1  0
  3 21  1  0
  3 28  1  0
  4  5  1  0
  4 16  1  0
  4 29  1  0
  5  6  1  0
  5 30  1  0
  5 31  1  0
  6  7  1  0
  6 32  1  0
  6 33  1  0
  7  8  2  0
  7 15  1  0
  8  9  1  0
  8 34  1  0
  9 10  1  0
  9 20  2  0
 10 11  1  0
 10 14  1  0
 10 35  1  0
 11 12  1  0
 11 36  1  0
 11 37  1  0
 12 13  1  0
 12 38  1  0
 12 39  1  0
 13 40  1  0
 13 41  1  0
 13 42  1  0
 14 15  1  0
 14 43  1  0
 14 44  1  0
 15 16  1  0
 15 19  1  0
 16 17  1  0
 16 45  1  0
 17 18  1  0
 17 46  1  0
 17 47  1  0
 18 48  1  0
 18 49  1  0
 19 50  1  0
 19 51  1  0
 19 52  1  0
 21 22  1  0
 21 53  1  0
 21 54  1  0
 22 23  1  0
 22 55  1  0
 22 56  1  0
 23 24  2  0
M  END
>  <Class>  (51) 
Steroid

>  <Fingerprint>  (51) 
0 1 0 1 0 0 0 0 1.805

>  <Referenec>  (51) 
Takahashi M, Handa W, Umeta H et al (2009) Aromatase inactivation by 2-substituted derivatives of the suicide substrate androsta-1,4-diene-3,17-dione. J Steroid Biochem Mole Biol 116:191-199

>  <Type>  (51) 
Training

>  <pIC50_cal>  (51) 
5.752

>  <pIC50_exp>  (51) 
5.836

$$$$
52
     RDKit          3D

 59 62  0  0  1  0  0  0  0  0999 V2000
   -2.7380   -4.9000   -0.0270 C   0  0  0  0  0  0  0  0  0  0  0  0
   -1.5270   -4.1310    0.5340 C   0  0  0  0  0  0  0  0  0  0  0  0
   -0.7760   -3.2320   -0.4690 C   0  0  0  0  0  0  0  0  0  0  0  0
   -1.6860   -2.1460   -1.0480 C   0  0  0  0  0  0  0  0  0  0  0  0
   -0.9560   -1.2940   -2.0940 C   0  0  0  0  0  0  0  0  0  0  0  0
   -1.8530   -0.1830   -2.6240 C   0  0  0  0  0  0  0  0  0  0  0  0
   -2.4080    0.6760   -1.5120 C   0  0  0  0  0  0  0  0  0  0  0  0
   -2.2870    2.0120   -1.5830 C   0  0  0  0  0  0  0  0  0  0  0  0
   -2.8970    2.9090   -0.5750 C   0  0  0  0  0  0  0  0  0  0  0  0
   -3.8530    2.2960    0.4390 C   0  0  0  0  0  0  0  0  0  0  0  0
   -4.0220    3.2420    1.6460 C   0  0  0  0  0  0  0  0  0  0  0  0
   -5.0700    2.7670    2.6580 C   0  0  0  0  0  0  0  0  0  0  0  0
   -5.2940    3.7550    3.8070 C   0  0  0  0  0  0  0  0  0  0  0  0
   -5.9590    5.0530    3.3730 C   0  0  0  0  0  0  0  0  0  0  0  0
   -3.3230    0.9160    0.8430 C   0  0  0  0  0  0  0  0  0  0  0  0
   -3.1010   -0.0560   -0.3580 C   0  0  0  0  0  0  0  0  0  0  0  0
   -2.1850   -1.2450    0.1280 C   0  0  0  0  0  0  0  0  0  0  0  0
   -2.7980   -2.0830    1.2860 C   0  0  0  0  0  0  0  0  0  0  0  0
   -1.9220   -3.2690    1.7280 C   0  0  0  0  0  0  0  0  0  0  0  0
   -4.4770   -0.5540   -0.8570 C   0  0  0  0  0  0  0  0  0  0  0  0
   -2.6620    4.1140   -0.6440 O   0  0  0  0  0  0  0  0  0  0  0  0
   -0.0760   -4.2160   -1.4000 C   0  0  0  0  0  0  0  0  0  0  0  0
    0.5000   -5.2560   -0.4250 C   0  0  0  0  0  0  0  0  0  0  0  0
   -0.4330   -5.1560    0.7700 C   0  0  0  0  0  0  0  0  0  0  0  0
   -0.3230   -5.8350    1.7820 O   0  0  0  0  0  0  0  0  0  0  0  0
   -3.5270   -4.2400   -0.3970 H   0  0  0  0  0  1  0  0  0  0  0  0
   -3.1800   -5.5310    0.7540 H   0  0  0  0  0  1  0  0  0  0  0  0
   -2.4620   -5.5740   -0.8460 H   0  0  0  0  0  1  0  0  0  0  0  0
    0.0350   -2.7100    0.0680 H   0  0  0  0  0  1  0  0  0  0  0  0
   -2.5420   -2.6180   -1.5430 H   0  0  0  0  0  1  0  0  0  0  0  0
   -0.6380   -1.9210   -2.9350 H   0  0  0  0  0  1  0  0  0  0  0  0
   -0.0470   -0.8600   -1.6590 H   0  0  0  0  0  1  0  0  0  0  0  0
   -2.6870   -0.6200   -3.1880 H   0  0  0  0  0  1  0  0  0  0  0  0
   -1.2800    0.4180   -3.3410 H   0  0  0  0  0  1  0  0  0  0  0  0
   -1.7720    2.5090   -2.3980 H   0  0  0  0  0  1  0  0  0  0  0  0
   -4.8250    2.1990   -0.0590 H   0  0  0  0  0  1  0  0  0  0  0  0
   -4.3110    4.2310    1.2720 H   0  0  0  0  0  1  0  0  0  0  0  0
   -3.0570    3.3750    2.1520 H   0  0  0  0  0  1  0  0  0  0  0  0
   -4.7490    1.8180    3.1010 H   0  0  0  0  0  1  0  0  0  0  0  0
   -6.0220    2.5760    2.1470 H   0  0  0  0  0  1  0  0  0  0  0  0
   -4.3410    3.9780    4.3000 H   0  0  0  0  0  1  0  0  0  0  0  0
   -5.9340    3.2740    4.5560 H   0  0  0  0  0  1  0  0  0  0  0  0
   -5.3080    5.6400    2.7180 H   0  0  0  0  0  1  0  0  0  0  0  0
   -6.1860    5.6690    4.2490 H   0  0  0  0  0  1  0  0  0  0  0  0
   -6.8970    4.8580    2.8450 H   0  0  0  0  0  1  0  0  0  0  0  0
   -4.0170    0.4530    1.5530 H   0  0  0  0  0  1  0  0  0  0  0  0
   -2.3730    1.0540    1.3800 H   0  0  0  0  0  1  0  0  0  0  0  0
   -1.2800   -0.7820    0.5530 H   0  0  0  0  0  1  0  0  0  0  0  0
   -3.7830   -2.4630    0.9950 H   0  0  0  0  0  1  0  0  0  0  0  0
   -2.9600   -1.4470    2.1630 H   0  0  0  0  0  1  0  0  0  0  0  0
   -1.0250   -2.8880    2.2340 H   0  0  0  0  0  1  0  0  0  0  0  0
   -2.4580   -3.8650    2.4760 H   0  0  0  0  0  1  0  0  0  0  0  0
   -5.0550    0.2560   -1.3190 H   0  0  0  0  0  1  0  0  0  0  0  0
   -5.0850   -0.9500   -0.0380 H   0  0  0  0  0  1  0  0  0  0  0  0
   -4.3860   -1.3440   -1.6090 H   0  0  0  0  0  1  0  0  0  0  0  0
    0.7200   -3.7480   -1.9870 H   0  0  0  0  0  1  0  0  0  0  0  0
   -0.7780   -4.6800   -2.1010 H   0  0  0  0  0  1  0  0  0  0  0  0
    1.5100   -4.9810   -0.1090 H   0  0  0  0  0  1  0  0  0  0  0  0
    0.4840   -6.2600   -0.8530 H   0  0  0  0  0  1  0  0  0  0  0  0
  1  2  1  0
  1 26  1  0
  1 27  1  0
  1 28  1  0
  2  3  1  0
  2 19  1  0
  2 24  1  0
  3  4  1  0
  3 22  1  0
  3 29  1  0
  4  5  1  0
  4 17  1  0
  4 30  1  0
  5  6  1  0
  5 31  1  0
  5 32  1  0
  6  7  1  0
  6 33  1  0
  6 34  1  0
  7  8  2  0
  7 16  1  0
  8  9  1  0
  8 35  1  0
  9 10  1  0
  9 21  2  0
 10 11  1  0
 10 15  1  0
 10 36  1  0
 11 12  1  0
 11 37  1  0
 11 38  1  0
 12 13  1  0
 12 39  1  0
 12 40  1  0
 13 14  1  0
 13 41  1  0
 13 42  1  0
 14 43  1  0
 14 44  1  0
 14 45  1  0
 15 16  1  0
 15 46  1  0
 15 47  1  0
 16 17  1  0
 16 20  1  0
 17 18  1  0
 17 48  1  0
 18 19  1  0
 18 49  1  0
 18 50  1  0
 19 51  1  0
 19 52  1  0
 20 53  1  0
 20 54  1  0
 20 55  1  0
 22 23  1  0
 22 56  1  0
 22 57  1  0
 23 24  1  0
 23 58  1  0
 23 59  1  0
 24 25  2  0
M  END
>  <Class>  (52) 
Steroid

>  <Fingerprint>  (52) 
0 0 0 1 0 0 0 0 1.777

>  <Referenec>  (52) 
Takahashi M, Handa W, Umeta H et al (2009) Aromatase inactivation by 2-substituted derivatives of the suicide substrate androsta-1,4-diene-3,17-dione. J Steroid Biochem Mole Biol 116:191-199

>  <Type>  (52) 
Training

>  <pIC50_cal>  (52) 
5.075

>  <pIC50_exp>  (52) 
5.714

$$$$
53
     RDKit          3D

 62 65  0  0  1  0  0  0  0  0999 V2000
    2.9080   -3.5620   -0.7290 C   0  0  0  0  0  0  0  0  0  0  0  0
    2.6390   -2.9160   -2.1010 C   0  0  0  0  0  0  0  0  0  0  0  0
    1.3420   -2.0910   -2.2160 C   0  0  0  0  0  0  0  0  0  0  0  0
    1.3270   -0.9190   -1.2300 C   0  0  0  0  0  0  0  0  0  0  0  0
    0.0090   -0.1380   -1.2990 C   0  0  0  0  0  0  0  0  0  0  0  0
    0.0260    1.0590   -0.3540 C   0  0  0  0  0  0  0  0  0  0  0  0
    1.2100    1.9610   -0.6110 C   0  0  0  0  0  0  0  0  0  0  0  0
    1.0140    3.2760   -0.8020 C   0  0  0  0  0  0  0  0  0  0  0  0
    2.1460    4.2170   -0.9750 C   0  0  0  0  0  0  0  0  0  0  0  0
    3.5440    3.7050   -0.6560 C   0  0  0  0  0  0  0  0  0  0  0  0
    4.6480    4.6000   -1.2600 C   0  0  0  0  0  0  0  0  0  0  0  0
    5.2540    5.6060   -0.2680 C   0  0  0  0  0  0  0  0  0  0  0  0
    4.2730    6.6650    0.2380 C   0  0  0  0  0  0  0  0  0  0  0  0
    4.9040    7.6550    1.2210 C   0  0  0  0  0  0  0  0  0  0  0  0
    5.9610    8.5500    0.5940 C   0  0  0  0  0  0  0  0  0  0  0  0
    3.6520    2.2780   -1.2140 C   0  0  0  0  0  0  0  0  0  0  0  0
    2.5900    1.2930   -0.6360 C   0  0  0  0  0  0  0  0  0  0  0  0
    2.5300    0.0220   -1.5660 C   0  0  0  0  0  0  0  0  0  0  0  0
    3.8730   -0.7570   -1.6580 C   0  0  0  0  0  0  0  0  0  0  0  0
    3.7990   -2.0240   -2.5300 C   0  0  0  0  0  0  0  0  0  0  0  0
    2.9810    0.9290    0.8150 C   0  0  0  0  0  0  0  0  0  0  0  0
    1.8970    5.3740   -1.3080 O   0  0  0  0  0  0  0  0  0  0  0  0
    0.2310   -3.1350   -2.1750 C   0  0  0  0  0  0  0  0  0  0  0  0
    0.7580   -4.2290   -3.1150 C   0  0  0  0  0  0  0  0  0  0  0  0
    2.2650   -4.0430   -3.0450 C   0  0  0  0  0  0  0  0  0  0  0  0
    3.0680   -4.7350   -3.6570 O   0  0  0  0  0  0  0  0  0  0  0  0
    3.0130   -2.8280    0.0740 H   0  0  0  0  0  1  0  0  0  0  0  0
    3.8360   -4.1460   -0.7620 H   0  0  0  0  0  1  0  0  0  0  0  0
    2.1160   -4.2600   -0.4340 H   0  0  0  0  0  1  0  0  0  0  0  0
    1.2940   -1.6520   -3.2280 H   0  0  0  0  0  1  0  0  0  0  0  0
    1.4310   -1.3050   -0.2100 H   0  0  0  0  0  1  0  0  0  0  0  0
   -0.8300   -0.7880   -1.0260 H   0  0  0  0  0  1  0  0  0  0  0  0
   -0.1740    0.2050   -2.3250 H   0  0  0  0  0  1  0  0  0  0  0  0
    0.0610    0.7080    0.6840 H   0  0  0  0  0  1  0  0  0  0  0  0
   -0.9200    1.6040   -0.4620 H   0  0  0  0  0  1  0  0  0  0  0  0
    0.0270    3.7250   -0.8100 H   0  0  0  0  0  1  0  0  0  0  0  0
    3.6500    3.6840    0.4350 H   0  0  0  0  0  1  0  0  0  0  0  0
    4.2840    5.1340   -2.1460 H   0  0  0  0  0  1  0  0  0  0  0  0
    5.4790    3.9710   -1.6060 H   0  0  0  0  0  1  0  0  0  0  0  0
    6.0930    6.0970   -0.7730 H   0  0  0  0  0  1  0  0  0  0  0  0
    5.6780    5.0610    0.5850 H   0  0  0  0  0  1  0  0  0  0  0  0
    3.4410    6.1740    0.7540 H   0  0  0  0  0  1  0  0  0  0  0  0
    3.8490    7.2140   -0.6120 H   0  0  0  0  0  1  0  0  0  0  0  0
    5.3400    7.1130    2.0690 H   0  0  0  0  0  1  0  0  0  0  0  0
    4.1090    8.2910    1.6280 H   0  0  0  0  0  1  0  0  0  0  0  0
    6.8380    7.9770    0.2800 H   0  0  0  0  0  1  0  0  0  0  0  0
    6.2980    9.2970    1.3200 H   0  0  0  0  0  1  0  0  0  0  0  0
    5.5610    9.0800   -0.2770 H   0  0  0  0  0  1  0  0  0  0  0  0
    4.6600    1.8930   -1.0110 H   0  0  0  0  0  1  0  0  0  0  0  0
    3.5510    2.3250   -2.3080 H   0  0  0  0  0  1  0  0  0  0  0  0
    2.3410    0.3940   -2.5870 H   0  0  0  0  0  1  0  0  0  0  0  0
    4.2120   -1.0400   -0.6560 H   0  0  0  0  0  1  0  0  0  0  0  0
    4.6520   -0.1110   -2.0760 H   0  0  0  0  0  1  0  0  0  0  0  0
    3.6840   -1.7320   -3.5830 H   0  0  0  0  0  1  0  0  0  0  0  0
    4.7500   -2.5680   -2.4720 H   0  0  0  0  0  1  0  0  0  0  0  0
    2.8760    1.7880    1.4880 H   0  0  0  0  0  1  0  0  0  0  0  0
    4.0230    0.5990    0.8800 H   0  0  0  0  0  1  0  0  0  0  0  0
    2.3590    0.1290    1.2250 H   0  0  0  0  0  1  0  0  0  0  0  0
   -0.7280   -2.7430   -2.5290 H   0  0  0  0  0  1  0  0  0  0  0  0
    0.0790   -3.5240   -1.1630 H   0  0  0  0  0  1  0  0  0  0  0  0
    0.4280   -4.0570   -4.1440 H   0  0  0  0  0  1  0  0  0  0  0  0
    0.4700   -5.2260   -2.7750 H   0  0  0  0  0  1  0  0  0  0  0  0
  1  2  1  0
  1 27  1  0
  1 28  1  0
  1 29  1  0
  2  3  1  0
  2 20  1  0
  2 25  1  0
  3  4  1  0
  3 23  1  0
  3 30  1  0
  4  5  1  0
  4 18  1  0
  4 31  1  0
  5  6  1  0
  5 32  1  0
  5 33  1  0
  6  7  1  0
  6 34  1  0
  6 35  1  0
  7  8  2  0
  7 17  1  0
  8  9  1  0
  8 36  1  0
  9 10  1  0
  9 22  2  0
 10 11  1  0
 10 16  1  0
 10 37  1  0
 11 12  1  0
 11 38  1  0
 11 39  1  0
 12 13  1  0
 12 40  1  0
 12 41  1  0
 13 14  1  0
 13 42  1  0
 13 43  1  0
 14 15  1  0
 14 44  1  0
 14 45  1  0
 15 46  1  0
 15 47  1  0
 15 48  1  0
 16 17  1  0
 16 49  1  0
 16 50  1  0
 17 18  1  0
 17 21  1  0
 18 19  1  0
 18 51  1  0
 19 20  1  0
 19 52  1  0
 19 53  1  0
 20 54  1  0
 20 55  1  0
 21 56  1  0
 21 57  1  0
 21 58  1  0
 23 24  1  0
 23 59  1  0
 23 60  1  0
 24 25  1  0
 24 61  1  0
 24 62  1  0
 25 26  2  0
M  END
>  <Class>  (53) 
Steroid

>  <Fingerprint>  (53) 
0 1 0 1 0 0 0 0 1.759

>  <Referenec>  (53) 
Takahashi M, Handa W, Umeta H et al (2009) Aromatase inactivation by 2-substituted derivatives of the suicide substrate androsta-1,4-diene-3,17-dione. J Steroid Biochem Mole Biol 116:191-199

>  <Type>  (53) 
Training

>  <pIC50_cal>  (53) 
5.661

>  <pIC50_exp>  (53) 
5.893

$$$$
54
     RDKit          3D

 65 68  0  0  1  0  0  0  0  0999 V2000
    0.4640    4.0080   -0.0030 C   0  0  0  0  0  0  0  0  0  0  0  0
    0.0790    2.5980   -0.4870 C   0  0  0  0  0  0  0  0  0  0  0  0
   -0.9760    1.8590    0.3600 C   0  0  0  0  0  0  0  0  0  0  0  0
   -2.3020    2.6240    0.4090 C   0  0  0  0  0  0  0  0  0  0  0  0
   -3.3340    1.9150    1.2940 C   0  0  0  0  0  0  0  0  0  0  0  0
   -4.6640    2.6590    1.2980 C   0  0  0  0  0  0  0  0  0  0  0  0
   -5.2000    2.8820   -0.0980 C   0  0  0  0  0  0  0  0  0  0  0  0
   -6.4710    2.5470   -0.3800 C   0  0  0  0  0  0  0  0  0  0  0  0
   -7.0940    2.8510   -1.6910 C   0  0  0  0  0  0  0  0  0  0  0  0
   -6.2990    3.6980   -2.6710 C   0  0  0  0  0  0  0  0  0  0  0  0
   -6.8340    3.6390   -4.1180 C   0  0  0  0  0  0  0  0  0  0  0  0
   -6.3830    2.4700   -5.0050 C   0  0  0  0  0  0  0  0  0  0  0  0
   -6.8840    1.0830   -4.5990 C   0  0  0  0  0  0  0  0  0  0  0  0
   -8.3830    0.8940   -4.8480 C   0  0  0  0  0  0  0  0  0  0  0  0
   -8.8340   -0.5170   -4.4680 C   0  0  0  0  0  0  0  0  0  0  0  0
  -10.3210   -0.7120   -4.7200 C   0  0  0  0  0  0  0  0  0  0  0  0
   -4.8100    3.3570   -2.5540 C   0  0  0  0  0  0  0  0  0  0  0  0
   -4.2370    3.5090   -1.1120 C   0  0  0  0  0  0  0  0  0  0  0  0
   -2.8510    2.7580   -1.0490 C   0  0  0  0  0  0  0  0  0  0  0  0
   -1.7830    3.3190   -2.0300 C   0  0  0  0  0  0  0  0  0  0  0  0
   -0.4150    2.6210   -1.9290 C   0  0  0  0  0  0  0  0  0  0  0  0
   -4.0920    5.0130   -0.7830 C   0  0  0  0  0  0  0  0  0  0  0  0
   -8.2500    2.4860   -1.8910 O   0  0  0  0  0  0  0  0  0  0  0  0
   -0.2450    1.5200    1.6540 C   0  0  0  0  0  0  0  0  0  0  0  0
    1.1140    1.0080    1.1540 C   0  0  0  0  0  0  0  0  0  0  0  0
    1.2670    1.7000   -0.1900 C   0  0  0  0  0  0  0  0  0  0  0  0
    2.2380    1.5660   -0.9220 O   0  0  0  0  0  0  0  0  0  0  0  0
   -0.3810    4.7020    0.0010 H   0  0  0  0  0  1  0  0  0  0  0  0
    1.2330    4.4360   -0.6580 H   0  0  0  0  0  1  0  0  0  0  0  0
    0.8880    4.0030    1.0060 H   0  0  0  0  0  1  0  0  0  0  0  0
   -1.1910    0.8870   -0.1190 H   0  0  0  0  0  1  0  0  0  0  0  0
   -2.1260    3.6190    0.8340 H   0  0  0  0  0  1  0  0  0  0  0  0
   -2.9660    1.8490    2.3250 H   0  0  0  0  0  1  0  0  0  0  0  0
   -3.4880    0.8860    0.9450 H   0  0  0  0  0  1  0  0  0  0  0  0
   -4.5380    3.6320    1.7890 H   0  0  0  0  0  1  0  0  0  0  0  0
   -5.3780    2.0960    1.9120 H   0  0  0  0  0  1  0  0  0  0  0  0
   -7.1290    2.0900    0.3510 H   0  0  0  0  0  1  0  0  0  0  0  0
   -6.4560    4.7330   -2.3370 H   0  0  0  0  0  1  0  0  0  0  0  0
   -6.4910    4.5550   -4.6200 H   0  0  0  0  0  1  0  0  0  0  0  0
   -7.9280    3.7020   -4.1190 H   0  0  0  0  0  1  0  0  0  0  0  0
   -5.2880    2.4500   -5.0560 H   0  0  0  0  0  1  0  0  0  0  0  0
   -6.7160    2.6740   -6.0310 H   0  0  0  0  0  1  0  0  0  0  0  0
   -6.6380    0.8720   -3.5540 H   0  0  0  0  0  1  0  0  0  0  0  0
   -6.3390    0.3410   -5.1970 H   0  0  0  0  0  1  0  0  0  0  0  0
   -8.6020    1.0730   -5.9070 H   0  0  0  0  0  1  0  0  0  0  0  0
   -8.9610    1.6250   -4.2750 H   0  0  0  0  0  1  0  0  0  0  0  0
   -8.6200   -0.7030   -3.4090 H   0  0  0  0  0  1  0  0  0  0  0  0
   -8.2710   -1.2570   -5.0480 H   0  0  0  0  0  1  0  0  0  0  0  0
  -10.9150   -0.0140   -4.1230 H   0  0  0  0  0  1  0  0  0  0  0  0
  -10.6190   -1.7300   -4.4490 H   0  0  0  0  0  1  0  0  0  0  0  0
  -10.5630   -0.5570   -5.7760 H   0  0  0  0  0  1  0  0  0  0  0  0
   -4.2480    3.9890   -3.2530 H   0  0  0  0  0  1  0  0  0  0  0  0
   -4.6590    2.3180   -2.8750 H   0  0  0  0  0  1  0  0  0  0  0  0
   -3.0420    1.7260   -1.3890 H   0  0  0  0  0  1  0  0  0  0  0  0
   -1.6430    4.3920   -1.8610 H   0  0  0  0  0  1  0  0  0  0  0  0
   -2.1330    3.2140   -3.0630 H   0  0  0  0  0  1  0  0  0  0  0  0
   -0.5000    1.5980   -2.3190 H   0  0  0  0  0  1  0  0  0  0  0  0
    0.3080    3.1300   -2.5790 H   0  0  0  0  0  1  0  0  0  0  0  0
   -5.0690    5.4990   -0.6810 H   0  0  0  0  0  1  0  0  0  0  0  0
   -3.5510    5.5480   -1.5690 H   0  0  0  0  0  1  0  0  0  0  0  0
   -3.5580    5.1830    0.1570 H   0  0  0  0  0  1  0  0  0  0  0  0
   -0.7600    0.7540    2.2410 H   0  0  0  0  0  1  0  0  0  0  0  0
   -0.1230    2.4030    2.2920 H   0  0  0  0  0  1  0  0  0  0  0  0
    1.0920   -0.0740    0.9940 H   0  0  0  0  0  1  0  0  0  0  0  0
    1.9240    1.2860    1.8330 H   0  0  0  0  0  1  0  0  0  0  0  0
  1  2  1  0
  1 28  1  0
  1 29  1  0
  1 30  1  0
  2  3  1  0
  2 21  1  0
  2 26  1  0
  3  4  1  0
  3 24  1  0
  3 31  1  0
  4  5  1  0
  4 19  1  0
  4 32  1  0
  5  6  1  0
  5 33  1  0
  5 34  1  0
  6  7  1  0
  6 35  1  0
  6 36  1  0
  7  8  2  0
  7 18  1  0
  8  9  1  0
  8 37  1  0
  9 10  1  0
  9 23  2  0
 10 11  1  0
 10 17  1  0
 10 38  1  0
 11 12  1  0
 11 39  1  0
 11 40  1  0
 12 13  1  0
 12 41  1  0
 12 42  1  0
 13 14  1  0
 13 43  1  0
 13 44  1  0
 14 15  1  0
 14 45  1  0
 14 46  1  0
 15 16  1  0
 15 47  1  0
 15 48  1  0
 16 49  1  0
 16 50  1  0
 16 51  1  0
 17 18  1  0
 17 52  1  0
 17 53  1  0
 18 19  1  0
 18 22  1  0
 19 20  1  0
 19 54  1  0
 20 21  1  0
 20 55  1  0
 20 56  1  0
 21 57  1  0
 21 58  1  0
 22 59  1  0
 22 60  1  0
 22 61  1  0
 24 25  1  0
 24 62  1  0
 24 63  1  0
 25 26  1  0
 25 64  1  0
 25 65  1  0
 26 27  2  0
M  END
>  <Class>  (54) 
Steroid

>  <Fingerprint>  (54) 
0 0 0 0 0 0 0 0 1.833

>  <Referenec>  (54) 
Takahashi M, Handa W, Umeta H et al (2009) Aromatase inactivation by 2-substituted derivatives of the suicide substrate androsta-1,4-diene-3,17-dione. J Steroid Biochem Mole Biol 116:191-199

>  <Type>  (54) 
Training

>  <pIC50_cal>  (54) 
4.365

>  <pIC50_exp>  (54) 
4.983

$$$$
55
     RDKit          3D

 48 51  0  0  1  0  0  0  0  0999 V2000
   -1.0610   -1.1760   -2.4270 C   0  0  0  0  0  0  0  0  0  0  0  0
    0.2770   -0.4440   -2.2150 C   0  0  0  0  0  0  0  0  0  0  0  0
    0.1800    1.0050   -1.6990 C   0  0  0  0  0  0  0  0  0  0  0  0
   -0.5000    1.0750   -0.3290 C   0  0  0  0  0  0  0  0  0  0  0  0
   -0.6850    2.5280    0.1350 C   0  0  0  0  0  0  0  0  0  0  0  0
   -1.2540    2.6040    1.5480 C   0  0  0  0  0  0  0  0  0  0  0  0
   -0.3960    1.8040    2.4960 C   0  0  0  0  0  0  0  0  0  0  0  0
    0.2070    2.4090    3.5320 C   0  0  0  0  0  0  0  0  0  0  0  0
    1.1300    1.6870    4.4300 C   0  0  0  0  0  0  0  0  0  0  0  0
    1.3700    0.2460    4.1650 C   0  0  0  0  0  0  0  0  0  0  0  0
    2.2940   -0.4680    5.1000 C   0  0  0  0  0  0  0  0  0  0  0  0
    0.7580   -0.3460    3.1260 C   0  0  0  0  0  0  0  0  0  0  0  0
   -0.2010    0.3260    2.1510 C   0  0  0  0  0  0  0  0  0  0  0  0
    0.3730    0.2610    0.6890 C   0  0  0  0  0  0  0  0  0  0  0  0
    0.6570   -1.1780    0.1710 C   0  0  0  0  0  0  0  0  0  0  0  0
    1.1900   -1.2200   -1.2730 C   0  0  0  0  0  0  0  0  0  0  0  0
   -1.5480   -0.4170    2.2950 C   0  0  0  0  0  0  0  0  0  0  0  0
    1.6760    2.2770    5.3560 O   0  0  0  0  0  0  0  0  0  0  0  0
   -0.3930    1.7840   -2.8780 C   0  0  0  0  0  0  0  0  0  0  0  0
    0.4180    1.2430   -4.0660 C   0  0  0  0  0  0  0  0  0  0  0  0
    0.8320   -0.1410   -3.5940 C   0  0  0  0  0  0  0  0  0  0  0  0
    1.5100   -0.9160   -4.2550 O   0  0  0  0  0  0  0  0  0  0  0  0
   -1.6350   -1.2870   -1.5030 H   0  0  0  0  0  1  0  0  0  0  0  0
   -0.8820   -2.1830   -2.8230 H   0  0  0  0  0  1  0  0  0  0  0  0
   -1.7040   -0.6700   -3.1550 H   0  0  0  0  0  1  0  0  0  0  0  0
    1.2030    1.3970   -1.5600 H   0  0  0  0  0  1  0  0  0  0  0  0
   -1.4970    0.6250   -0.3980 H   0  0  0  0  0  1  0  0  0  0  0  0
   -1.3620    3.0570   -0.5470 H   0  0  0  0  0  1  0  0  0  0  0  0
    0.2770    3.0560    0.0980 H   0  0  0  0  0  1  0  0  0  0  0  0
   -2.2820    2.2270    1.5650 H   0  0  0  0  0  1  0  0  0  0  0  0
   -1.3090    3.6570    1.8510 H   0  0  0  0  0  1  0  0  0  0  0  0
    0.0760    3.4630    3.7470 H   0  0  0  0  0  1  0  0  0  0  0  0
    1.9110   -0.4260    6.1250 H   0  0  0  0  0  1  0  0  0  0  0  0
    3.2890   -0.0100    5.0800 H   0  0  0  0  0  1  0  0  0  0  0  0
    2.4110   -1.5240    4.8330 H   0  0  0  0  0  1  0  0  0  0  0  0
    0.9370   -1.4090    2.9730 H   0  0  0  0  0  1  0  0  0  0  0  0
    1.3570    0.7580    0.7190 H   0  0  0  0  0  1  0  0  0  0  0  0
   -0.2510   -1.7860    0.2330 H   0  0  0  0  0  1  0  0  0  0  0  0
    1.4020   -1.6690    0.8070 H   0  0  0  0  0  1  0  0  0  0  0  0
    2.2040   -0.8000   -1.2960 H   0  0  0  0  0  1  0  0  0  0  0  0
    1.2890   -2.2620   -1.5990 H   0  0  0  0  0  1  0  0  0  0  0  0
   -1.9790   -0.2640    3.2930 H   0  0  0  0  0  1  0  0  0  0  0  0
   -1.4340   -1.4990    2.1600 H   0  0  0  0  0  1  0  0  0  0  0  0
   -2.2950   -0.0820    1.5690 H   0  0  0  0  0  1  0  0  0  0  0  0
   -0.2590    2.8660   -2.7740 H   0  0  0  0  0  1  0  0  0  0  0  0
   -1.4630    1.5920   -3.0100 H   0  0  0  0  0  1  0  0  0  0  0  0
    1.3170    1.8420   -4.2350 H   0  0  0  0  0  1  0  0  0  0  0  0
   -0.1880    1.1830   -4.9730 H   0  0  0  0  0  1  0  0  0  0  0  0
  1  2  1  0
  1 23  1  0
  1 24  1  0
  1 25  1  0
  2  3  1  0
  2 16  1  0
  2 21  1  0
  3  4  1  0
  3 19  1  0
  3 26  1  0
  4  5  1  0
  4 14  1  0
  4 27  1  0
  5  6  1  0
  5 28  1  0
  5 29  1  0
  6  7  1  0
  6 30  1  0
  6 31  1  0
  7  8  2  0
  7 13  1  0
  8  9  1  0
  8 32  1  0
  9 10  1  0
  9 18  2  0
 10 11  1  0
 10 12  2  0
 11 33  1  0
 11 34  1  0
 11 35  1  0
 12 13  1  0
 12 36  1  0
 13 14  1  0
 13 17  1  0
 14 15  1  0
 14 37  1  0
 15 16  1  0
 15 38  1  0
 15 39  1  0
 16 40  1  0
 16 41  1  0
 17 42  1  0
 17 43  1  0
 17 44  1  0
 19 20  1  0
 19 45  1  0
 19 46  1  0
 20 21  1  0
 20 47  1  0
 20 48  1  0
 21 22  2  0
M  END
>  <Class>  (55) 
Steroid

>  <Fingerprint>  (55) 
0 1 0 1 0 0 1 0 1.8

>  <Referenec>  (55) 
Takahashi M, Handa W, Umeta H et al (2009) Aromatase inactivation by 2-substituted derivatives of the suicide substrate androsta-1,4-diene-3,17-dione. J Steroid Biochem Mole Biol 116:191-199

>  <Type>  (55) 
Test

>  <pIC50_cal>  (55) 
6.466

>  <pIC50_exp>  (55) 
6.260

$$$$
56
     RDKit          3D

 51 54  0  0  1  0  0  0  0  0999 V2000
   -3.2820    0.0800    0.7600 C   0  0  0  0  0  0  0  0  0  0  0  0
   -2.2990    1.1290    1.3110 C   0  0  0  0  0  0  0  0  0  0  0  0
   -1.1200    0.5810    2.1380 C   0  0  0  0  0  0  0  0  0  0  0  0
   -0.2380   -0.3590    1.3140 C   0  0  0  0  0  0  0  0  0  0  0  0
    0.8770   -0.9830    2.1680 C   0  0  0  0  0  0  0  0  0  0  0  0
    1.8240   -1.8340    1.3280 C   0  0  0  0  0  0  0  0  0  0  0  0
    2.3680   -1.0250    0.1780 C   0  0  0  0  0  0  0  0  0  0  0  0
    3.6900   -0.8210    0.0620 C   0  0  0  0  0  0  0  0  0  0  0  0
    4.2600    0.0420   -0.9900 C   0  0  0  0  0  0  0  0  0  0  0  0
    3.3260    0.6950   -1.9510 C   0  0  0  0  0  0  0  0  0  0  0  0
    3.9840    1.5600   -3.0000 C   0  0  0  0  0  0  0  0  0  0  0  0
    3.0630    2.2640   -3.9900 C   0  0  0  0  0  0  0  0  0  0  0  0
    2.0070    0.4690   -1.8200 C   0  0  0  0  0  0  0  0  0  0  0  0
    1.3370   -0.4050   -0.7650 C   0  0  0  0  0  0  0  0  0  0  0  0
    0.3580    0.4580    0.1140 C   0  0  0  0  0  0  0  0  0  0  0  0
   -0.7580    1.1880   -0.6890 C   0  0  0  0  0  0  0  0  0  0  0  0
   -1.7280    1.9940    0.1930 C   0  0  0  0  0  0  0  0  0  0  0  0
    0.6090   -1.5270   -1.5370 C   0  0  0  0  0  0  0  0  0  0  0  0
    5.4740    0.2090   -1.0490 O   0  0  0  0  0  0  0  0  0  0  0  0
   -1.7660    0.0890    3.4290 C   0  0  0  0  0  0  0  0  0  0  0  0
   -2.7330    1.2300    3.7790 C   0  0  0  0  0  0  0  0  0  0  0  0
   -3.0220    1.8600    2.4270 C   0  0  0  0  0  0  0  0  0  0  0  0
   -3.7610    2.8200    2.2630 O   0  0  0  0  0  0  0  0  0  0  0  0
   -2.8110   -0.6210    0.0670 H   0  0  0  0  0  1  0  0  0  0  0  0
   -4.0990    0.5740    0.2190 H   0  0  0  0  0  1  0  0  0  0  0  0
   -3.7530   -0.5100    1.5540 H   0  0  0  0  0  1  0  0  0  0  0  0
   -0.4790    1.4290    2.4380 H   0  0  0  0  0  1  0  0  0  0  0  0
   -0.8510   -1.1810    0.9280 H   0  0  0  0  0  1  0  0  0  0  0  0
    0.4420   -1.6110    2.9540 H   0  0  0  0  0  1  0  0  0  0  0  0
    1.4460   -0.1910    2.6730 H   0  0  0  0  0  1  0  0  0  0  0  0
    1.3040   -2.7200    0.9490 H   0  0  0  0  0  1  0  0  0  0  0  0
    2.6310   -2.2060    1.9720 H   0  0  0  0  0  1  0  0  0  0  0  0
    4.4070   -1.2500    0.7530 H   0  0  0  0  0  1  0  0  0  0  0  0
    4.6860    0.9410   -3.5740 H   0  0  0  0  0  1  0  0  0  0  0  0
    4.5800    2.3300   -2.4930 H   0  0  0  0  0  1  0  0  0  0  0  0
    2.4840    1.5440   -4.5780 H   0  0  0  0  0  1  0  0  0  0  0  0
    3.6540    2.8650   -4.6890 H   0  0  0  0  0  1  0  0  0  0  0  0
    2.3670    2.9380   -3.4780 H   0  0  0  0  0  1  0  0  0  0  0  0
    1.3320    0.9250   -2.5400 H   0  0  0  0  0  1  0  0  0  0  0  0
    0.9670    1.2630    0.5600 H   0  0  0  0  0  1  0  0  0  0  0  0
   -1.3300    0.4640   -1.2780 H   0  0  0  0  0  1  0  0  0  0  0  0
   -0.3120    1.8870   -1.4050 H   0  0  0  0  0  1  0  0  0  0  0  0
   -1.2000    2.8590    0.6140 H   0  0  0  0  0  1  0  0  0  0  0  0
   -2.5330    2.4070   -0.4280 H   0  0  0  0  0  1  0  0  0  0  0  0
    1.3250   -2.1800   -2.0530 H   0  0  0  0  0  1  0  0  0  0  0  0
   -0.0630   -1.1260   -2.3040 H   0  0  0  0  0  1  0  0  0  0  0  0
    0.0060   -2.1660   -0.8850 H   0  0  0  0  0  1  0  0  0  0  0  0
   -1.0380   -0.0670    4.2320 H   0  0  0  0  0  1  0  0  0  0  0  0
   -2.3040   -0.8530    3.2790 H   0  0  0  0  0  1  0  0  0  0  0  0
   -2.2490    1.9730    4.4190 H   0  0  0  0  0  1  0  0  0  0  0  0
   -3.6490    0.8540    4.2410 H   0  0  0  0  0  1  0  0  0  0  0  0
  1  2  1  0
  1 24  1  0
  1 25  1  0
  1 26  1  0
  2  3  1  0
  2 17  1  0
  2 22  1  0
  3  4  1  0
  3 20  1  0
  3 27  1  0
  4  5  1  0
  4 15  1  0
  4 28  1  0
  5  6  1  0
  5 29  1  0
  5 30  1  0
  6  7  1  0
  6 31  1  0
  6 32  1  0
  7  8  2  0
  7 14  1  0
  8  9  1  0
  8 33  1  0
  9 10  1  0
  9 19  2  0
 10 11  1  0
 10 13  2  0
 11 12  1  0
 11 34  1  0
 11 35  1  0
 12 36  1  0
 12 37  1  0
 12 38  1  0
 13 14  1  0
 13 39  1  0
 14 15  1  0
 14 18  1  0
 15 16  1  0
 15 40  1  0
 16 17  1  0
 16 41  1  0
 16 42  1  0
 17 43  1  0
 17 44  1  0
 18 45  1  0
 18 46  1  0
 18 47  1  0
 20 21  1  0
 20 48  1  0
 20 49  1  0
 21 22  1  0
 21 50  1  0
 21 51  1  0
 22 23  2  0
M  END
>  <Class>  (56) 
Steroid

>  <Fingerprint>  (56) 
0 1 0 1 0 0 1 0 1.662

>  <Referenec>  (56) 
Takahashi M, Handa W, Umeta H et al (2009) Aromatase inactivation by 2-substituted derivatives of the suicide substrate androsta-1,4-diene-3,17-dione. J Steroid Biochem Mole Biol 116:191-199

>  <Type>  (56) 
Test

>  <pIC50_cal>  (56) 
6.195

>  <pIC50_exp>  (56) 
6.018

$$$$
57
     RDKit          3D

 54 57  0  0  1  0  0  0  0  0999 V2000
   -1.4180    1.0260    3.3240 C   0  0  0  0  0  0  0  0  0  0  0  0
   -0.1500    1.5710    2.6420 C   0  0  0  0  0  0  0  0  0  0  0  0
    1.0370    0.5920    2.5410 C   0  0  0  0  0  0  0  0  0  0  0  0
    0.6790   -0.6490    1.7210 C   0  0  0  0  0  0  0  0  0  0  0  0
    1.8260   -1.6690    1.7110 C   0  0  0  0  0  0  0  0  0  0  0  0
    1.5190   -2.8570    0.8050 C   0  0  0  0  0  0  0  0  0  0  0  0
    1.1700   -2.3760   -0.5810 C   0  0  0  0  0  0  0  0  0  0  0  0
    1.9130   -2.7530   -1.6320 C   0  0  0  0  0  0  0  0  0  0  0  0
    1.6690   -2.2340   -2.9910 C   0  0  0  0  0  0  0  0  0  0  0  0
    0.5530   -1.2630   -3.1860 C   0  0  0  0  0  0  0  0  0  0  0  0
    0.3680   -0.7800   -4.6070 C   0  0  0  0  0  0  0  0  0  0  0  0
   -0.7410    0.2510   -4.8480 C   0  0  0  0  0  0  0  0  0  0  0  0
   -0.8060    0.6610   -6.3120 C   0  0  0  0  0  0  0  0  0  0  0  0
   -0.1820   -0.9060   -2.1190 C   0  0  0  0  0  0  0  0  0  0  0  0
    0.0020   -1.3960   -0.6860 C   0  0  0  0  0  0  0  0  0  0  0  0
    0.3190   -0.1840    0.2660 C   0  0  0  0  0  0  0  0  0  0  0  0
   -0.7670    0.9300    0.2780 C   0  0  0  0  0  0  0  0  0  0  0  0
   -0.4530    2.0890    1.2410 C   0  0  0  0  0  0  0  0  0  0  0  0
   -1.3090   -2.1200   -0.3090 C   0  0  0  0  0  0  0  0  0  0  0  0
    2.3820   -2.6000   -3.9200 O   0  0  0  0  0  0  0  0  0  0  0  0
    1.5250    0.4480    3.9780 C   0  0  0  0  0  0  0  0  0  0  0  0
    1.5200    1.8980    4.4840 C   0  0  0  0  0  0  0  0  0  0  0  0
    0.4730    2.5620    3.6070 C   0  0  0  0  0  0  0  0  0  0  0  0
    0.1600    3.7420    3.6880 O   0  0  0  0  0  0  0  0  0  0  0  0
   -1.8530    0.1750    2.7940 H   0  0  0  0  0  1  0  0  0  0  0  0
   -2.1870    1.8070    3.3720 H   0  0  0  0  0  1  0  0  0  0  0  0
   -1.2360    0.7120    4.3570 H   0  0  0  0  0  1  0  0  0  0  0  0
    1.8610    1.0950    2.0040 H   0  0  0  0  0  1  0  0  0  0  0  0
   -0.1900   -1.1410    2.1720 H   0  0  0  0  0  1  0  0  0  0  0  0
    2.0100   -2.0390    2.7270 H   0  0  0  0  0  1  0  0  0  0  0  0
    2.7540   -1.1850    1.3780 H   0  0  0  0  0  1  0  0  0  0  0  0
    0.6920   -3.4450    1.2160 H   0  0  0  0  0  1  0  0  0  0  0  0
    2.3900   -3.5240    0.7890 H   0  0  0  0  0  1  0  0  0  0  0  0
    2.7530   -3.4330   -1.5360 H   0  0  0  0  0  1  0  0  0  0  0  0
    0.1730   -1.6530   -5.2440 H   0  0  0  0  0  1  0  0  0  0  0  0
    1.3180   -0.3450   -4.9460 H   0  0  0  0  0  1  0  0  0  0  0  0
   -0.5640    1.1450   -4.2390 H   0  0  0  0  0  1  0  0  0  0  0  0
   -1.7130   -0.1630   -4.5550 H   0  0  0  0  0  1  0  0  0  0  0  0
    0.1380    1.1110   -6.6360 H   0  0  0  0  0  1  0  0  0  0  0  0
   -1.6030    1.3950   -6.4650 H   0  0  0  0  0  1  0  0  0  0  0  0
   -1.0120   -0.2030   -6.9530 H   0  0  0  0  0  1  0  0  0  0  0  0
   -1.0110   -0.2190   -2.2710 H   0  0  0  0  0  1  0  0  0  0  0  0
    1.2260    0.2990   -0.1370 H   0  0  0  0  0  1  0  0  0  0  0  0
   -1.7400    0.5030    0.5420 H   0  0  0  0  0  1  0  0  0  0  0  0
   -0.8780    1.3610   -0.7230 H   0  0  0  0  0  1  0  0  0  0  0  0
    0.4020    2.6590    0.8540 H   0  0  0  0  0  1  0  0  0  0  0  0
   -1.2960    2.7910    1.2600 H   0  0  0  0  0  1  0  0  0  0  0  0
   -1.4510   -3.0220   -0.9170 H   0  0  0  0  0  1  0  0  0  0  0  0
   -2.1880   -1.4850   -0.4730 H   0  0  0  0  0  1  0  0  0  0  0  0
   -1.3320   -2.4330    0.7390 H   0  0  0  0  0  1  0  0  0  0  0  0
    2.5280    0.0140    4.0410 H   0  0  0  0  0  1  0  0  0  0  0  0
    0.8530   -0.1800    4.5730 H   0  0  0  0  0  1  0  0  0  0  0  0
    2.4860    2.3800    4.3070 H   0  0  0  0  0  1  0  0  0  0  0  0
    1.2430    1.9560    5.5390 H   0  0  0  0  0  1  0  0  0  0  0  0
  1  2  1  0
  1 25  1  0
  1 26  1  0
  1 27  1  0
  2  3  1  0
  2 18  1  0
  2 23  1  0
  3  4  1  0
  3 21  1  0
  3 28  1  0
  4  5  1  0
  4 16  1  0
  4 29  1  0
  5  6  1  0
  5 30  1  0
  5 31  1  0
  6  7  1  0
  6 32  1  0
  6 33  1  0
  7  8  2  0
  7 15  1  0
  8  9  1  0
  8 34  1  0
  9 10  1  0
  9 20  2  0
 10 11  1  0
 10 14  2  0
 11 12  1  0
 11 35  1  0
 11 36  1  0
 12 13  1  0
 12 37  1  0
 12 38  1  0
 13 39  1  0
 13 40  1  0
 13 41  1  0
 14 15  1  0
 14 42  1  0
 15 16  1  0
 15 19  1  0
 16 17  1  0
 16 43  1  0
 17 18  1  0
 17 44  1  0
 17 45  1  0
 18 46  1  0
 18 47  1  0
 19 48  1  0
 19 49  1  0
 19 50  1  0
 21 22  1  0
 21 51  1  0
 21 52  1  0
 22 23  1  0
 22 53  1  0
 22 54  1  0
 23 24  2  0
M  END
>  <Class>  (57) 
Steroid

>  <Fingerprint>  (57) 
0 1 0 1 0 0 0 0 1.781

>  <Referenec>  (57) 
Takahashi M, Handa W, Umeta H et al (2009) Aromatase inactivation by 2-substituted derivatives of the suicide substrate androsta-1,4-diene-3,17-dione. J Steroid Biochem Mole Biol 116:191-199

>  <Type>  (57) 
Training

>  <pIC50_cal>  (57) 
5.705

>  <pIC50_exp>  (57) 
5.757

$$$$
58
     RDKit          3D

 57 60  0  0  1  0  0  0  0  0999 V2000
    1.3020   -3.5290   -0.5190 C   0  0  0  0  0  0  0  0  0  0  0  0
    0.0400   -3.6040    0.3600 C   0  0  0  0  0  0  0  0  0  0  0  0
   -0.0080   -2.6360    1.5580 C   0  0  0  0  0  0  0  0  0  0  0  0
    0.0480   -1.1740    1.1090 C   0  0  0  0  0  0  0  0  0  0  0  0
    0.1000   -0.2160    2.3070 C   0  0  0  0  0  0  0  0  0  0  0  0
    0.0570    1.2440    1.8660 C   0  0  0  0  0  0  0  0  0  0  0  0
   -1.1450    1.4910    0.9890 C   0  0  0  0  0  0  0  0  0  0  0  0
   -2.0670    2.3970    1.3520 C   0  0  0  0  0  0  0  0  0  0  0  0
   -3.3020    2.6150    0.5730 C   0  0  0  0  0  0  0  0  0  0  0  0
   -3.5050    1.7970   -0.6510 C   0  0  0  0  0  0  0  0  0  0  0  0
   -4.7730    2.0180   -1.4340 C   0  0  0  0  0  0  0  0  0  0  0  0
   -4.6970    3.2760   -2.3060 C   0  0  0  0  0  0  0  0  0  0  0  0
   -5.9360    3.4800   -3.1830 C   0  0  0  0  0  0  0  0  0  0  0  0
   -7.1970    3.7840   -2.3890 C   0  0  0  0  0  0  0  0  0  0  0  0
   -2.5770    0.8870   -0.9950 C   0  0  0  0  0  0  0  0  0  0  0  0
   -1.2710    0.6140   -0.2580 C   0  0  0  0  0  0  0  0  0  0  0  0
   -1.2070   -0.8870    0.2110 C   0  0  0  0  0  0  0  0  0  0  0  0
   -1.3370   -1.9300   -0.9370 C   0  0  0  0  0  0  0  0  0  0  0  0
   -1.2240   -3.3910   -0.4650 C   0  0  0  0  0  0  0  0  0  0  0  0
   -0.1400    0.9730   -1.2480 C   0  0  0  0  0  0  0  0  0  0  0  0
   -4.1240    3.4440    0.9490 O   0  0  0  0  0  0  0  0  0  0  0  0
    1.0430   -3.1810    2.5200 C   0  0  0  0  0  0  0  0  0  0  0  0
    0.7710   -4.6930    2.4980 C   0  0  0  0  0  0  0  0  0  0  0  0
    0.1290   -4.9040    1.1370 C   0  0  0  0  0  0  0  0  0  0  0  0
   -0.2460   -5.9910    0.7190 O   0  0  0  0  0  0  0  0  0  0  0  0
    1.4300   -2.5530   -0.9960 H   0  0  0  0  0  1  0  0  0  0  0  0
    1.2510   -4.2780   -1.3190 H   0  0  0  0  0  1  0  0  0  0  0  0
    2.2180   -3.7410    0.0430 H   0  0  0  0  0  1  0  0  0  0  0  0
   -0.9740   -2.7680    2.0770 H   0  0  0  0  0  1  0  0  0  0  0  0
    0.9600   -1.0140    0.5230 H   0  0  0  0  0  1  0  0  0  0  0  0
    1.0180   -0.3820    2.8830 H   0  0  0  0  0  1  0  0  0  0  0  0
   -0.7400   -0.4190    2.9840 H   0  0  0  0  0  1  0  0  0  0  0  0
    0.9730    1.5030    1.3230 H   0  0  0  0  0  1  0  0  0  0  0  0
    0.0390    1.8820    2.7580 H   0  0  0  0  0  1  0  0  0  0  0  0
   -1.9710    2.9970    2.2500 H   0  0  0  0  0  1  0  0  0  0  0  0
   -5.6190    2.0780   -0.7390 H   0  0  0  0  0  1  0  0  0  0  0  0
   -4.9730    1.1490   -2.0750 H   0  0  0  0  0  1  0  0  0  0  0  0
   -3.8220    3.2040   -2.9650 H   0  0  0  0  0  1  0  0  0  0  0  0
   -4.5450    4.1650   -1.6820 H   0  0  0  0  0  1  0  0  0  0  0  0
   -6.1010    2.5940   -3.8080 H   0  0  0  0  0  1  0  0  0  0  0  0
   -5.7440    4.3170   -3.8640 H   0  0  0  0  0  1  0  0  0  0  0  0
   -7.5010    2.9320   -1.7750 H   0  0  0  0  0  1  0  0  0  0  0  0
   -8.0230    4.0130   -3.0700 H   0  0  0  0  0  1  0  0  0  0  0  0
   -7.0500    4.6490   -1.7340 H   0  0  0  0  0  1  0  0  0  0  0  0
   -2.7480    0.3120   -1.9030 H   0  0  0  0  0  1  0  0  0  0  0  0
   -2.0900   -1.0510    0.8530 H   0  0  0  0  0  1  0  0  0  0  0  0
   -0.5750   -1.7430   -1.7010 H   0  0  0  0  0  1  0  0  0  0  0  0
   -2.3070   -1.8220   -1.4350 H   0  0  0  0  0  1  0  0  0  0  0  0
   -2.1110   -3.6500    0.1260 H   0  0  0  0  0  1  0  0  0  0  0  0
   -1.2370   -4.0610   -1.3340 H   0  0  0  0  0  1  0  0  0  0  0  0
   -0.1420    2.0470   -1.4770 H   0  0  0  0  0  1  0  0  0  0  0  0
   -0.2500    0.4460   -2.2030 H   0  0  0  0  0  1  0  0  0  0  0  0
    0.8540    0.7310   -0.8610 H   0  0  0  0  0  1  0  0  0  0  0  0
    0.9360   -2.7790    3.5320 H   0  0  0  0  0  1  0  0  0  0  0  0
    2.0590   -2.9580    2.1780 H   0  0  0  0  0  1  0  0  0  0  0  0
    0.0540   -4.9750    3.2740 H   0  0  0  0  0  1  0  0  0  0  0  0
    1.6930   -5.2700    2.5910 H   0  0  0  0  0  1  0  0  0  0  0  0
  1  2  1  0
  1 26  1  0
  1 27  1  0
  1 28  1  0
  2  3  1  0
  2 19  1  0
  2 24  1  0
  3  4  1  0
  3 22  1  0
  3 29  1  0
  4  5  1  0
  4 17  1  0
  4 30  1  0
  5  6  1  0
  5 31  1  0
  5 32  1  0
  6  7  1  0
  6 33  1  0
  6 34  1  0
  7  8  2  0
  7 16  1  0
  8  9  1  0
  8 35  1  0
  9 10  1  0
  9 21  2  0
 10 11  1  0
 10 15  2  0
 11 12  1  0
 11 36  1  0
 11 37  1  0
 12 13  1  0
 12 38  1  0
 12 39  1  0
 13 14  1  0
 13 40  1  0
 13 41  1  0
 14 42  1  0
 14 43  1  0
 14 44  1  0
 15 16  1  0
 15 45  1  0
 16 17  1  0
 16 20  1  0
 17 18  1  0
 17 46  1  0
 18 19  1  0
 18 47  1  0
 18 48  1  0
 19 49  1  0
 19 50  1  0
 20 51  1  0
 20 52  1  0
 20 53  1  0
 22 23  1  0
 22 54  1  0
 22 55  1  0
 23 24  1  0
 23 56  1  0
 23 57  1  0
 24 25  2  0
M  END
>  <Class>  (58) 
Steroid

>  <Fingerprint>  (58) 
0 1 0 1 0 0 0 0 1.839

>  <Referenec>  (58) 
Takahashi M, Handa W, Umeta H et al (2009) Aromatase inactivation by 2-substituted derivatives of the suicide substrate androsta-1,4-diene-3,17-dione. J Steroid Biochem Mole Biol 116:191-199

>  <Type>  (58) 
Training

>  <pIC50_cal>  (58) 
5.819

>  <pIC50_exp>  (58) 
5.735

$$$$
59
     RDKit          3D

 60 63  0  0  1  0  0  0  0  0999 V2000
    0.3100    0.8760    3.8660 C   0  0  0  0  0  0  0  0  0  0  0  0
   -0.2750    0.4140    2.5180 C   0  0  0  0  0  0  0  0  0  0  0  0
   -1.4090    1.2830    1.9410 C   0  0  0  0  0  0  0  0  0  0  0  0
   -0.9450    2.7160    1.6720 C   0  0  0  0  0  0  0  0  0  0  0  0
   -2.1040    3.6030    1.1910 C   0  0  0  0  0  0  0  0  0  0  0  0
   -1.6290    5.0000    0.8040 C   0  0  0  0  0  0  0  0  0  0  0  0
   -0.5150    4.9060   -0.2090 C   0  0  0  0  0  0  0  0  0  0  0  0
   -0.6640    5.4500   -1.4270 C   0  0  0  0  0  0  0  0  0  0  0  0
    0.3570    5.2970   -2.4830 C   0  0  0  0  0  0  0  0  0  0  0  0
    1.5780    4.5140   -2.1610 C   0  0  0  0  0  0  0  0  0  0  0  0
    2.6210    4.3690   -3.2380 C   0  0  0  0  0  0  0  0  0  0  0  0
    2.2520    3.3540   -4.3280 C   0  0  0  0  0  0  0  0  0  0  0  0
    2.1120    1.9230   -3.7990 C   0  0  0  0  0  0  0  0  0  0  0  0
    1.8500    0.9340   -4.9350 C   0  0  0  0  0  0  0  0  0  0  0  0
    1.7030   -0.4860   -4.4110 C   0  0  0  0  0  0  0  0  0  0  0  0
    1.7200    3.9960   -0.9300 C   0  0  0  0  0  0  0  0  0  0  0  0
    0.7130    4.0960    0.2080 C   0  0  0  0  0  0  0  0  0  0  0  0
    0.2080    2.6620    0.6090 C   0  0  0  0  0  0  0  0  0  0  0  0
    1.3330    1.6760    1.0350 C   0  0  0  0  0  0  0  0  0  0  0  0
    0.8120    0.2900    1.4560 C   0  0  0  0  0  0  0  0  0  0  0  0
    1.4390    4.8170    1.3640 C   0  0  0  0  0  0  0  0  0  0  0  0
    0.1790    5.8060   -3.5840 O   0  0  0  0  0  0  0  0  0  0  0  0
   -2.5900    1.0220    2.8710 C   0  0  0  0  0  0  0  0  0  0  0  0
   -2.5480   -0.5030    3.0520 C   0  0  0  0  0  0  0  0  0  0  0  0
   -1.0860   -0.8360    2.8000 C   0  0  0  0  0  0  0  0  0  0  0  0
   -0.6250   -1.9680    2.8420 O   0  0  0  0  0  0  0  0  0  0  0  0
    0.7720    1.8650    3.8110 H   0  0  0  0  0  1  0  0  0  0  0  0
    1.0820    0.1730    4.2030 H   0  0  0  0  0  1  0  0  0  0  0  0
   -0.4430    0.9090    4.6600 H   0  0  0  0  0  1  0  0  0  0  0  0
   -1.7100    0.8630    0.9650 H   0  0  0  0  0  1  0  0  0  0  0  0
   -0.5650    3.1520    2.6020 H   0  0  0  0  0  1  0  0  0  0  0  0
   -2.8600    3.6940    1.9800 H   0  0  0  0  0  1  0  0  0  0  0  0
   -2.6000    3.1340    0.3310 H   0  0  0  0  0  1  0  0  0  0  0  0
   -1.2840    5.5440    1.6900 H   0  0  0  0  0  1  0  0  0  0  0  0
   -2.4810    5.5670    0.4100 H   0  0  0  0  0  1  0  0  0  0  0  0
   -1.5530    6.0010   -1.7140 H   0  0  0  0  0  1  0  0  0  0  0  0
    3.5830    4.0790   -2.7950 H   0  0  0  0  0  1  0  0  0  0  0  0
    2.7970    5.3470   -3.7030 H   0  0  0  0  0  1  0  0  0  0  0  0
    3.0370    3.3780   -5.0950 H   0  0  0  0  0  1  0  0  0  0  0  0
    1.3220    3.6540   -4.8250 H   0  0  0  0  0  1  0  0  0  0  0  0
    1.2870    1.8680   -3.0790 H   0  0  0  0  0  1  0  0  0  0  0  0
    3.0280    1.6370   -3.2670 H   0  0  0  0  0  1  0  0  0  0  0  0
    2.6750    0.9680   -5.6560 H   0  0  0  0  0  1  0  0  0  0  0  0
    0.9370    1.2160   -5.4710 H   0  0  0  0  0  1  0  0  0  0  0  0
    2.6130   -0.8100   -3.8960 H   0  0  0  0  0  1  0  0  0  0  0  0
    1.5160   -1.1780   -5.2390 H   0  0  0  0  0  1  0  0  0  0  0  0
    0.8660   -0.5610   -3.7100 H   0  0  0  0  0  1  0  0  0  0  0  0
    2.6420    3.4580   -0.7120 H   0  0  0  0  0  1  0  0  0  0  0  0
   -0.2330    2.2210   -0.3020 H   0  0  0  0  0  1  0  0  0  0  0  0
    1.9160    2.1030    1.8570 H   0  0  0  0  0  1  0  0  0  0  0  0
    2.0330    1.5210    0.2060 H   0  0  0  0  0  1  0  0  0  0  0  0
    0.4220   -0.2330    0.5730 H   0  0  0  0  0  1  0  0  0  0  0  0
    1.6460   -0.3210    1.8230 H   0  0  0  0  0  1  0  0  0  0  0  0
    1.6870    5.8510    1.0910 H   0  0  0  0  0  1  0  0  0  0  0  0
    2.3830    4.3240    1.6250 H   0  0  0  0  0  1  0  0  0  0  0  0
    0.8390    4.8630    2.2780 H   0  0  0  0  0  1  0  0  0  0  0  0
   -3.5440    1.3390    2.4400 H   0  0  0  0  0  1  0  0  0  0  0  0
   -2.4710    1.5370    3.8310 H   0  0  0  0  0  1  0  0  0  0  0  0
   -3.1590   -1.0050    2.2970 H   0  0  0  0  0  1  0  0  0  0  0  0
   -2.8500   -0.7980    4.0590 H   0  0  0  0  0  1  0  0  0  0  0  0
  1  2  1  0
  1 27  1  0
  1 28  1  0
  1 29  1  0
  2  3  1  0
  2 20  1  0
  2 25  1  0
  3  4  1  0
  3 23  1  0
  3 30  1  0
  4  5  1  0
  4 18  1  0
  4 31  1  0
  5  6  1  0
  5 32  1  0
  5 33  1  0
  6  7  1  0
  6 34  1  0
  6 35  1  0
  7  8  2  0
  7 17  1  0
  8  9  1  0
  8 36  1  0
  9 10  1  0
  9 22  2  0
 10 11  1  0
 10 16  2  0
 11 12  1  0
 11 37  1  0
 11 38  1  0
 12 13  1  0
 12 39  1  0
 12 40  1  0
 13 14  1  0
 13 41  1  0
 13 42  1  0
 14 15  1  0
 14 43  1  0
 14 44  1  0
 15 45  1  0
 15 46  1  0
 15 47  1  0
 16 17  1  0
 16 48  1  0
 17 18  1  0
 17 21  1  0
 18 19  1  0
 18 49  1  0
 19 20  1  0
 19 50  1  0
 19 51  1  0
 20 52  1  0
 20 53  1  0
 21 54  1  0
 21 55  1  0
 21 56  1  0
 23 24  1  0
 23 57  1  0
 23 58  1  0
 24 25  1  0
 24 59  1  0
 24 60  1  0
 25 26  2  0
M  END
>  <Class>  (59) 
Steroid

>  <Fingerprint>  (59) 
0 1 0 1 0 0 0 0 1.898

>  <Referenec>  (59) 
Takahashi M, Handa W, Umeta H et al (2009) Aromatase inactivation by 2-substituted derivatives of the suicide substrate androsta-1,4-diene-3,17-dione. J Steroid Biochem Mole Biol 116:191-199

>  <Type>  (59) 
Training

>  <pIC50_cal>  (59) 
5.935

>  <pIC50_exp>  (59) 
6.129

$$$$
60
     RDKit          3D

 63 66  0  0  1  0  0  0  0  0999 V2000
   -0.8010    0.6500   -3.2590 C   0  0  0  0  0  0  0  0  0  0  0  0
   -1.7470   -0.0900   -2.2970 C   0  0  0  0  0  0  0  0  0  0  0  0
   -1.5450   -1.6150   -2.1910 C   0  0  0  0  0  0  0  0  0  0  0  0
   -0.1470   -1.9680   -1.6770 C   0  0  0  0  0  0  0  0  0  0  0  0
    0.0830   -3.4870   -1.6650 C   0  0  0  0  0  0  0  0  0  0  0  0
    1.4210   -3.8580   -1.0320 C   0  0  0  0  0  0  0  0  0  0  0  0
    1.5290   -3.2440    0.3410 C   0  0  0  0  0  0  0  0  0  0  0  0
    1.6530   -4.0270    1.4240 C   0  0  0  0  0  0  0  0  0  0  0  0
    1.6530   -3.4770    2.7950 C   0  0  0  0  0  0  0  0  0  0  0  0
    1.5360   -2.0030    2.9540 C   0  0  0  0  0  0  0  0  0  0  0  0
    1.5450   -1.4330    4.3500 C   0  0  0  0  0  0  0  0  0  0  0  0
    0.2580   -0.6880    4.7390 C   0  0  0  0  0  0  0  0  0  0  0  0
   -1.0320   -1.5110    4.6490 C   0  0  0  0  0  0  0  0  0  0  0  0
   -1.0790   -2.6760    5.6390 C   0  0  0  0  0  0  0  0  0  0  0  0
   -2.4130   -3.4180    5.5520 C   0  0  0  0  0  0  0  0  0  0  0  0
   -2.4730   -4.5740    6.5380 C   0  0  0  0  0  0  0  0  0  0  0  0
    1.4330   -1.2360    1.8560 C   0  0  0  0  0  0  0  0  0  0  0  0
    1.3910   -1.7240    0.4150 C   0  0  0  0  0  0  0  0  0  0  0  0
    0.0100   -1.3580   -0.2390 C   0  0  0  0  0  0  0  0  0  0  0  0
   -0.3330    0.1590   -0.2200 C   0  0  0  0  0  0  0  0  0  0  0  0
   -1.6770    0.4950   -0.8910 C   0  0  0  0  0  0  0  0  0  0  0  0
    2.5860   -1.0590   -0.3010 C   0  0  0  0  0  0  0  0  0  0  0  0
    1.7440   -4.2380    3.7520 O   0  0  0  0  0  0  0  0  0  0  0  0
   -2.0230   -2.1500   -3.5360 C   0  0  0  0  0  0  0  0  0  0  0  0
   -3.3270   -1.3700   -3.7650 C   0  0  0  0  0  0  0  0  0  0  0  0
   -3.1140   -0.1040   -2.9520 C   0  0  0  0  0  0  0  0  0  0  0  0
   -3.9370    0.7970   -2.8600 O   0  0  0  0  0  0  0  0  0  0  0  0
    0.2500    0.5660   -2.9690 H   0  0  0  0  0  1  0  0  0  0  0  0
   -1.0470    1.7190   -3.2840 H   0  0  0  0  0  1  0  0  0  0  0  0
   -0.8860    0.2920   -4.2900 H   0  0  0  0  0  1  0  0  0  0  0  0
   -2.2600   -2.0120   -1.4480 H   0  0  0  0  0  1  0  0  0  0  0  0
    0.6040   -1.5290   -2.3430 H   0  0  0  0  0  1  0  0  0  0  0  0
    0.0570   -3.8790   -2.6890 H   0  0  0  0  0  1  0  0  0  0  0  0
   -0.7290   -3.9820   -1.1160 H   0  0  0  0  0  1  0  0  0  0  0  0
    2.2490   -3.5160   -1.6630 H   0  0  0  0  0  1  0  0  0  0  0  0
    1.5020   -4.9510   -0.9890 H   0  0  0  0  0  1  0  0  0  0  0  0
    1.7210   -5.1070    1.3550 H   0  0  0  0  0  1  0  0  0  0  0  0
    2.3880   -0.7330    4.4310 H   0  0  0  0  0  1  0  0  0  0  0  0
    1.7500   -2.2080    5.0960 H   0  0  0  0  0  1  0  0  0  0  0  0
    0.1460    0.1980    4.1020 H   0  0  0  0  0  1  0  0  0  0  0  0
    0.3720   -0.3100    5.7630 H   0  0  0  0  0  1  0  0  0  0  0  0
   -1.1760   -1.8820    3.6270 H   0  0  0  0  0  1  0  0  0  0  0  0
   -1.8750   -0.8390    4.8530 H   0  0  0  0  0  1  0  0  0  0  0  0
   -0.9350   -2.2970    6.6580 H   0  0  0  0  0  1  0  0  0  0  0  0
   -0.2650   -3.3790    5.4370 H   0  0  0  0  0  1  0  0  0  0  0  0
   -2.5590   -3.8040    4.5360 H   0  0  0  0  0  1  0  0  0  0  0  0
   -3.2390   -2.7270    5.7590 H   0  0  0  0  0  1  0  0  0  0  0  0
   -1.6800   -5.3020    6.3370 H   0  0  0  0  0  1  0  0  0  0  0  0
   -3.4350   -5.0900    6.4600 H   0  0  0  0  0  1  0  0  0  0  0  0
   -2.3600   -4.2180    7.5670 H   0  0  0  0  0  1  0  0  0  0  0  0
    1.3820   -0.1570    1.9980 H   0  0  0  0  0  1  0  0  0  0  0  0
   -0.7650   -1.8360    0.3840 H   0  0  0  0  0  1  0  0  0  0  0  0
    0.4630    0.7300   -0.7090 H   0  0  0  0  0  1  0  0  0  0  0  0
   -0.3870    0.5210    0.8120 H   0  0  0  0  0  1  0  0  0  0  0  0
   -2.4970    0.1030   -0.2750 H   0  0  0  0  0  1  0  0  0  0  0  0
   -1.8140    1.5830   -0.9170 H   0  0  0  0  0  1  0  0  0  0  0  0
    3.5400   -1.4160    0.1090 H   0  0  0  0  0  1  0  0  0  0  0  0
    2.5780    0.0310   -0.1830 H   0  0  0  0  0  1  0  0  0  0  0  0
    2.6030   -1.2630   -1.3760 H   0  0  0  0  0  1  0  0  0  0  0  0
   -2.2100   -3.2280   -3.5180 H   0  0  0  0  0  1  0  0  0  0  0  0
   -1.2990   -1.9500   -4.3330 H   0  0  0  0  0  1  0  0  0  0  0  0
   -4.1860   -1.9110   -3.3580 H   0  0  0  0  0  1  0  0  0  0  0  0
   -3.4770   -1.1380   -4.8220 H   0  0  0  0  0  1  0  0  0  0  0  0
  1  2  1  0
  1 28  1  0
  1 29  1  0
  1 30  1  0
  2  3  1  0
  2 21  1  0
  2 26  1  0
  3  4  1  0
  3 24  1  0
  3 31  1  0
  4  5  1  0
  4 19  1  0
  4 32  1  0
  5  6  1  0
  5 33  1  0
  5 34  1  0
  6  7  1  0
  6 35  1  0
  6 36  1  0
  7  8  2  0
  7 18  1  0
  8  9  1  0
  8 37  1  0
  9 10  1  0
  9 23  2  0
 10 11  1  0
 10 17  2  0
 11 12  1  0
 11 38  1  0
 11 39  1  0
 12 13  1  0
 12 40  1  0
 12 41  1  0
 13 14  1  0
 13 42  1  0
 13 43  1  0
 14 15  1  0
 14 44  1  0
 14 45  1  0
 15 16  1  0
 15 46  1  0
 15 47  1  0
 16 48  1  0
 16 49  1  0
 16 50  1  0
 17 18  1  0
 17 51  1  0
 18 19  1  0
 18 22  1  0
 19 20  1  0
 19 52  1  0
 20 21  1  0
 20 53  1  0
 20 54  1  0
 21 55  1  0
 21 56  1  0
 22 57  1  0
 22 58  1  0
 22 59  1  0
 24 25  1  0
 24 60  1  0
 24 61  1  0
 25 26  1  0
 25 62  1  0
 25 63  1  0
 26 27  2  0
M  END
>  <Class>  (60) 
Steroid

>  <Fingerprint>  (60) 
0 1 0 1 0 0 0 0 1.844

>  <Referenec>  (60) 
Takahashi M, Handa W, Umeta H et al (2009) Aromatase inactivation by 2-substituted derivatives of the suicide substrate androsta-1,4-diene-3,17-dione. J Steroid Biochem Mole Biol 116:191-199

>  <Type>  (60) 
Training

>  <pIC50_cal>  (60) 
5.829

>  <pIC50_exp>  (60) 
6.526

$$$$
61
     RDKit          3D

 49 52  0  0  1  0  0  0  0  0999 V2000
   -3.4580   -3.4820   -1.9420 C   0  0  0  0  0  0  0  0  0  0  0  0
   -3.4630   -2.6140   -0.6700 C   0  0  0  0  0  0  0  0  0  0  0  0
   -2.6530   -3.1590    0.5230 C   0  0  0  0  0  0  0  0  0  0  0  0
   -1.1690   -3.3050    0.1810 C   0  0  0  0  0  0  0  0  0  0  0  0
   -0.3850   -3.9470    1.3360 C   0  0  0  0  0  0  0  0  0  0  0  0
    1.1140   -3.9800    1.0570 C   0  0  0  0  0  0  0  0  0  0  0  0
    1.6070   -2.5940    0.7240 C   0  0  0  0  0  0  0  0  0  0  0  0
    2.5230   -1.9990    1.5040 C   0  0  0  0  0  0  0  0  0  0  0  0
    2.9540   -0.6020    1.2870 C   0  0  0  0  0  0  0  0  0  0  0  0
    2.3840    0.1210    0.1110 C   0  0  0  0  0  0  0  0  0  0  0  0
    2.7470    1.4210   -0.2050 O   0  0  0  0  0  0  0  0  0  0  0  0
    4.1400    1.6950   -0.0930 C   0  0  0  0  0  0  0  0  0  0  0  0
    1.4590   -0.4880   -0.6440 C   0  0  0  0  0  0  0  0  0  0  0  0
    0.9330   -1.9030   -0.4610 C   0  0  0  0  0  0  0  0  0  0  0  0
   -0.6100   -1.8800   -0.1660 C   0  0  0  0  0  0  0  0  0  0  0  0
   -1.4670   -1.1830   -1.2610 C   0  0  0  0  0  0  0  0  0  0  0  0
   -2.9780   -1.1990   -0.9630 C   0  0  0  0  0  0  0  0  0  0  0  0
    1.2780   -2.6590   -1.7640 C   0  0  0  0  0  0  0  0  0  0  0  0
    3.7410   -0.0900    2.0760 O   0  0  0  0  0  0  0  0  0  0  0  0
   -3.4510   -4.3690    0.9960 C   0  0  0  0  0  0  0  0  0  0  0  0
   -4.8950   -3.8460    0.9800 C   0  0  0  0  0  0  0  0  0  0  0  0
   -4.8460   -2.7400   -0.0610 C   0  0  0  0  0  0  0  0  0  0  0  0
   -5.8110   -2.0590   -0.3800 O   0  0  0  0  0  0  0  0  0  0  0  0
   -2.4590   -3.6060   -2.3670 H   0  0  0  0  0  1  0  0  0  0  0  0
   -4.0870   -3.0230   -2.7150 H   0  0  0  0  0  1  0  0  0  0  0  0
   -3.8680   -4.4820   -1.7680 H   0  0  0  0  0  1  0  0  0  0  0  0
   -2.7130   -2.4290    1.3490 H   0  0  0  0  0  1  0  0  0  0  0  0
   -1.0620   -3.9620   -0.6890 H   0  0  0  0  0  1  0  0  0  0  0  0
   -0.7350   -4.9720    1.5040 H   0  0  0  0  0  1  0  0  0  0  0  0
   -0.5710   -3.3930    2.2660 H   0  0  0  0  0  1  0  0  0  0  0  0
    1.3340   -4.6650    0.2310 H   0  0  0  0  0  1  0  0  0  0  0  0
    1.6290   -4.3870    1.9360 H   0  0  0  0  0  1  0  0  0  0  0  0
    2.9640   -2.4950    2.3620 H   0  0  0  0  0  1  0  0  0  0  0  0
    4.3630    2.5550   -0.7320 H   0  0  0  0  0  1  0  0  0  0  0  0
    4.7550    0.8550   -0.4360 H   0  0  0  0  0  1  0  0  0  0  0  0
    4.3950    1.9750    0.9340 H   0  0  0  0  0  1  0  0  0  0  0  0
    1.0670    0.0770   -1.4880 H   0  0  0  0  0  1  0  0  0  0  0  0
   -0.7450   -1.2660    0.7410 H   0  0  0  0  0  1  0  0  0  0  0  0
   -1.2900   -1.6550   -2.2330 H   0  0  0  0  0  1  0  0  0  0  0  0
   -1.1660   -0.1350   -1.3660 H   0  0  0  0  0  1  0  0  0  0  0  0
   -3.1850   -0.5420   -0.1080 H   0  0  0  0  0  1  0  0  0  0  0  0
   -3.5250   -0.7690   -1.8110 H   0  0  0  0  0  1  0  0  0  0  0  0
    2.3640   -2.7580   -1.8870 H   0  0  0  0  0  1  0  0  0  0  0  0
    0.9040   -2.1350   -2.6510 H   0  0  0  0  0  1  0  0  0  0  0  0
    0.8600   -3.6700   -1.7900 H   0  0  0  0  0  1  0  0  0  0  0  0
   -3.1640   -4.6960    2.0010 H   0  0  0  0  0  1  0  0  0  0  0  0
   -3.3320   -5.2220    0.3210 H   0  0  0  0  0  1  0  0  0  0  0  0
   -5.1670   -3.4100    1.9460 H   0  0  0  0  0  1  0  0  0  0  0  0
   -5.6020   -4.6260    0.6910 H   0  0  0  0  0  1  0  0  0  0  0  0
  1  2  1  0
  1 24  1  0
  1 25  1  0
  1 26  1  0
  2  3  1  0
  2 17  1  0
  2 22  1  0
  3  4  1  0
  3 20  1  0
  3 27  1  0
  4  5  1  0
  4 15  1  0
  4 28  1  0
  5  6  1  0
  5 29  1  0
  5 30  1  0
  6  7  1  0
  6 31  1  0
  6 32  1  0
  7  8  2  0
  7 14  1  0
  8  9  1  0
  8 33  1  0
  9 10  1  0
  9 19  2  0
 10 11  1  0
 10 13  2  0
 11 12  1  0
 12 34  1  0
 12 35  1  0
 12 36  1  0
 13 14  1  0
 13 37  1  0
 14 15  1  0
 14 18  1  0
 15 16  1  0
 15 38  1  0
 16 17  1  0
 16 39  1  0
 16 40  1  0
 17 41  1  0
 17 42  1  0
 18 43  1  0
 18 44  1  0
 18 45  1  0
 20 21  1  0
 20 46  1  0
 20 47  1  0
 21 22  1  0
 21 48  1  0
 21 49  1  0
 22 23  2  0
M  END
>  <Class>  (61) 
Steroid

>  <Fingerprint>  (61) 
0 1 0 1 0 0 1 0 1.507

>  <Referenec>  (61) 
Takahashi M, Handa W, Umeta H et al (2009) Aromatase inactivation by 2-substituted derivatives of the suicide substrate androsta-1,4-diene-3,17-dione. J Steroid Biochem Mole Biol 116:191-199

>  <Type>  (61) 
Training

>  <pIC50_cal>  (61) 
5.889

>  <pIC50_exp>  (61) 
5.959

$$$$
62
     RDKit          3D

 52 55  0  0  1  0  0  0  0  0999 V2000
   -1.9080    1.8100    0.7970 C   0  0  0  0  0  0  0  0  0  0  0  0
   -0.6840    1.4720    1.6670 C   0  0  0  0  0  0  0  0  0  0  0  0
   -0.6800    0.0730    2.3140 C   0  0  0  0  0  0  0  0  0  0  0  0
   -0.7040   -1.0390    1.2630 C   0  0  0  0  0  0  0  0  0  0  0  0
   -0.8040   -2.4270    1.9120 C   0  0  0  0  0  0  0  0  0  0  0  0
   -0.7060   -3.5470    0.8800 C   0  0  0  0  0  0  0  0  0  0  0  0
    0.5470   -3.3850    0.0570 C   0  0  0  0  0  0  0  0  0  0  0  0
    1.4860   -4.3450    0.0610 C   0  0  0  0  0  0  0  0  0  0  0  0
    2.7750   -4.1890   -0.6460 C   0  0  0  0  0  0  0  0  0  0  0  0
    2.9860   -2.9300   -1.4180 C   0  0  0  0  0  0  0  0  0  0  0  0
    4.1580   -2.6970   -2.1200 O   0  0  0  0  0  0  0  0  0  0  0  0
    4.5160   -3.7580   -3.0080 C   0  0  0  0  0  0  0  0  0  0  0  0
    5.3800   -3.1710   -4.1100 C   0  0  0  0  0  0  0  0  0  0  0  0
    2.0440   -1.9780   -1.3960 C   0  0  0  0  0  0  0  0  0  0  0  0
    0.7050   -2.0540   -0.6810 C   0  0  0  0  0  0  0  0  0  0  0  0
    0.5940   -0.9100    0.3910 C   0  0  0  0  0  0  0  0  0  0  0  0
    0.7580    0.5280   -0.1790 C   0  0  0  0  0  0  0  0  0  0  0  0
    0.6140    1.6330    0.8830 C   0  0  0  0  0  0  0  0  0  0  0  0
   -0.3750   -1.9450   -1.7800 C   0  0  0  0  0  0  0  0  0  0  0  0
    3.6180   -5.0750   -0.5670 O   0  0  0  0  0  0  0  0  0  0  0  0
   -1.7730    0.1480    3.3750 C   0  0  0  0  0  0  0  0  0  0  0  0
   -1.5070    1.5090    4.0350 C   0  0  0  0  0  0  0  0  0  0  0  0
   -0.8110    2.2920    2.9360 C   0  0  0  0  0  0  0  0  0  0  0  0
   -0.4270    3.4470    3.0590 O   0  0  0  0  0  0  0  0  0  0  0  0
   -2.0110    1.1470   -0.0670 H   0  0  0  0  0  1  0  0  0  0  0  0
   -1.8290    2.8350    0.4140 H   0  0  0  0  0  1  0  0  0  0  0  0
   -2.8470    1.7640    1.3590 H   0  0  0  0  0  1  0  0  0  0  0  0
    0.2630   -0.0500    2.8770 H   0  0  0  0  0  1  0  0  0  0  0  0
   -1.5870   -0.9130    0.6260 H   0  0  0  0  0  1  0  0  0  0  0  0
   -1.7550   -2.5250    2.4480 H   0  0  0  0  0  1  0  0  0  0  0  0
   -0.0070   -2.5480    2.6580 H   0  0  0  0  0  1  0  0  0  0  0  0
   -1.5860   -3.5410    0.2280 H   0  0  0  0  0  1  0  0  0  0  0  0
   -0.7200   -4.5120    1.4020 H   0  0  0  0  0  1  0  0  0  0  0  0
    1.3680   -5.2690    0.6150 H   0  0  0  0  0  1  0  0  0  0  0  0
    3.6270   -4.2200   -3.4550 H   0  0  0  0  0  1  0  0  0  0  0  0
    5.0920   -4.5150   -2.4670 H   0  0  0  0  0  1  0  0  0  0  0  0
    4.8360   -2.3890   -4.6520 H   0  0  0  0  0  1  0  0  0  0  0  0
    5.6860   -3.9440   -4.8200 H   0  0  0  0  0  1  0  0  0  0  0  0
    6.2760   -2.7020   -3.6900 H   0  0  0  0  0  1  0  0  0  0  0  0
    2.2450   -1.0770   -1.9730 H   0  0  0  0  0  1  0  0  0  0  0  0
    1.4440   -1.0470    1.0810 H   0  0  0  0  0  1  0  0  0  0  0  0
    0.0270    0.7020   -0.9750 H   0  0  0  0  0  1  0  0  0  0  0  0
    1.7470    0.6430   -0.6360 H   0  0  0  0  0  1  0  0  0  0  0  0
    1.4750    1.5960    1.5630 H   0  0  0  0  0  1  0  0  0  0  0  0
    0.6560    2.6170    0.4000 H   0  0  0  0  0  1  0  0  0  0  0  0
   -0.3430   -2.8120   -2.4520 H   0  0  0  0  0  1  0  0  0  0  0  0
   -0.2340   -1.0550   -2.4050 H   0  0  0  0  0  1  0  0  0  0  0  0
   -1.3890   -1.8920   -1.3740 H   0  0  0  0  0  1  0  0  0  0  0  0
   -1.7060   -0.6630    4.1070 H   0  0  0  0  0  1  0  0  0  0  0  0
   -2.7730    0.1130    2.9290 H   0  0  0  0  0  1  0  0  0  0  0  0
   -0.8250    1.4080    4.8840 H   0  0  0  0  0  1  0  0  0  0  0  0
   -2.4360    1.9970    4.3370 H   0  0  0  0  0  1  0  0  0  0  0  0
  1  2  1  0
  1 25  1  0
  1 26  1  0
  1 27  1  0
  2  3  1  0
  2 18  1  0
  2 23  1  0
  3  4  1  0
  3 21  1  0
  3 28  1  0
  4  5  1  0
  4 16  1  0
  4 29  1  0
  5  6  1  0
  5 30  1  0
  5 31  1  0
  6  7  1  0
  6 32  1  0
  6 33  1  0
  7  8  2  0
  7 15  1  0
  8  9  1  0
  8 34  1  0
  9 10  1  0
  9 20  2  0
 10 11  1  0
 10 14  2  0
 11 12  1  0
 12 13  1  0
 12 35  1  0
 12 36  1  0
 13 37  1  0
 13 38  1  0
 13 39  1  0
 14 15  1  0
 14 40  1  0
 15 16  1  0
 15 19  1  0
 16 17  1  0
 16 41  1  0
 17 18  1  0
 17 42  1  0
 17 43  1  0
 18 44  1  0
 18 45  1  0
 19 46  1  0
 19 47  1  0
 19 48  1  0
 21 22  1  0
 21 49  1  0
 21 50  1  0
 22 23  1  0
 22 51  1  0
 22 52  1  0
 23 24  2  0
M  END
>  <Class>  (62) 
Steroid

>  <Fingerprint>  (62) 
0 1 0 1 0 0 1 0 1.491

>  <Referenec>  (62) 
Takahashi M, Handa W, Umeta H et al (2009) Aromatase inactivation by 2-substituted derivatives of the suicide substrate androsta-1,4-diene-3,17-dione. J Steroid Biochem Mole Biol 116:191-199

>  <Type>  (62) 
Test

>  <pIC50_cal>  (62) 
5.858

>  <pIC50_exp>  (62) 
4.754

$$$$
63
     RDKit          3D

 58 61  0  0  1  0  0  0  0  0999 V2000
   -3.4850   -1.5370   -2.9980 C   0  0  0  0  0  0  0  0  0  0  0  0
   -2.8920   -2.3070   -1.8040 C   0  0  0  0  0  0  0  0  0  0  0  0
   -1.4160   -2.7320   -1.9400 C   0  0  0  0  0  0  0  0  0  0  0  0
   -0.4880   -1.5240   -2.0930 C   0  0  0  0  0  0  0  0  0  0  0  0
    0.9670   -1.9580   -2.3310 C   0  0  0  0  0  0  0  0  0  0  0  0
    1.9240   -0.7710   -2.3430 C   0  0  0  0  0  0  0  0  0  0  0  0
    1.7570    0.0390   -1.0820 C   0  0  0  0  0  0  0  0  0  0  0  0
    2.7820    0.1790   -0.2270 C   0  0  0  0  0  0  0  0  0  0  0  0
    2.6380    0.8640    1.0760 C   0  0  0  0  0  0  0  0  0  0  0  0
    1.3060    1.4650    1.4010 C   0  0  0  0  0  0  0  0  0  0  0  0
    1.0300    2.1660    2.5650 O   0  0  0  0  0  0  0  0  0  0  0  0
    2.1260    2.6070    3.3660 C   0  0  0  0  0  0  0  0  0  0  0  0
    1.5670    3.5560    4.4250 C   0  0  0  0  0  0  0  0  0  0  0  0
    2.6340    4.1560    5.3390 C   0  0  0  0  0  0  0  0  0  0  0  0
    3.3350    3.1230    6.2080 C   0  0  0  0  0  0  0  0  0  0  0  0
    0.3020    1.3080    0.5260 C   0  0  0  0  0  0  0  0  0  0  0  0
    0.3570    0.5810   -0.8070 C   0  0  0  0  0  0  0  0  0  0  0  0
   -0.6190   -0.6500   -0.7950 C   0  0  0  0  0  0  0  0  0  0  0  0
   -2.1030   -0.2960   -0.4950 C   0  0  0  0  0  0  0  0  0  0  0  0
   -3.0400   -1.5180   -0.5080 C   0  0  0  0  0  0  0  0  0  0  0  0
   -0.0150    1.6260   -1.8820 C   0  0  0  0  0  0  0  0  0  0  0  0
    3.6050    0.8960    1.8300 O   0  0  0  0  0  0  0  0  0  0  0  0
   -1.4370   -3.8210   -3.0070 C   0  0  0  0  0  0  0  0  0  0  0  0
   -2.6440   -4.6760   -2.5900 C   0  0  0  0  0  0  0  0  0  0  0  0
   -3.5120   -3.6900   -1.8250 C   0  0  0  0  0  0  0  0  0  0  0  0
   -4.5860   -3.9790   -1.3150 O   0  0  0  0  0  0  0  0  0  0  0  0
   -2.9750   -0.5890   -3.1870 H   0  0  0  0  0  1  0  0  0  0  0  0
   -4.5420   -1.3080   -2.8130 H   0  0  0  0  0  1  0  0  0  0  0  0
   -3.4550   -2.1160   -3.9270 H   0  0  0  0  0  1  0  0  0  0  0  0
   -1.1120   -3.2430   -1.0100 H   0  0  0  0  0  1  0  0  0  0  0  0
   -0.7990   -0.9360   -2.9630 H   0  0  0  0  0  1  0  0  0  0  0  0
    1.0490   -2.4880   -3.2870 H   0  0  0  0  0  1  0  0  0  0  0  0
    1.2760   -2.6660   -1.5500 H   0  0  0  0  0  1  0  0  0  0  0  0
    1.7400   -0.1410   -3.2200 H   0  0  0  0  0  1  0  0  0  0  0  0
    2.9510   -1.1440   -2.4460 H   0  0  0  0  0  1  0  0  0  0  0  0
    3.7610   -0.2420   -0.4250 H   0  0  0  0  0  1  0  0  0  0  0  0
    2.8590    3.1420    2.7510 H   0  0  0  0  0  1  0  0  0  0  0  0
    2.5860    1.7420    3.8530 H   0  0  0  0  0  1  0  0  0  0  0  0
    0.8100    3.0330    5.0220 H   0  0  0  0  0  1  0  0  0  0  0  0
    1.0300    4.3710    3.9220 H   0  0  0  0  0  1  0  0  0  0  0  0
    2.1570    4.8960    5.9920 H   0  0  0  0  0  1  0  0  0  0  0  0
    3.3780    4.6950    4.7400 H   0  0  0  0  0  1  0  0  0  0  0  0
    2.6120    2.5410    6.7880 H   0  0  0  0  0  1  0  0  0  0  0  0
    4.0110    3.6210    6.9110 H   0  0  0  0  0  1  0  0  0  0  0  0
    3.9340    2.4330    5.6070 H   0  0  0  0  0  1  0  0  0  0  0  0
   -0.6490    1.7680    0.7890 H   0  0  0  0  0  1  0  0  0  0  0  0
   -0.2990   -1.2920    0.0430 H   0  0  0  0  0  1  0  0  0  0  0  0
   -2.4670    0.4410   -1.2180 H   0  0  0  0  0  1  0  0  0  0  0  0
   -2.1890    0.1690    0.4920 H   0  0  0  0  0  1  0  0  0  0  0  0
   -2.8110   -2.1580    0.3540 H   0  0  0  0  0  1  0  0  0  0  0  0
   -4.0770   -1.1880   -0.3700 H   0  0  0  0  0  1  0  0  0  0  0  0
    0.7430    2.4170   -1.9420 H   0  0  0  0  0  1  0  0  0  0  0  0
   -0.9700    2.1160   -1.6620 H   0  0  0  0  0  1  0  0  0  0  0  0
   -0.1040    1.1910   -2.8820 H   0  0  0  0  0  1  0  0  0  0  0  0
   -0.5200   -4.4180   -3.0180 H   0  0  0  0  0  1  0  0  0  0  0  0
   -1.5760   -3.4040   -4.0100 H   0  0  0  0  0  1  0  0  0  0  0  0
   -2.3420   -5.4800   -1.9120 H   0  0  0  0  0  1  0  0  0  0  0  0
   -3.1740   -5.0750   -3.4570 H   0  0  0  0  0  1  0  0  0  0  0  0
  1  2  1  0
  1 27  1  0
  1 28  1  0
  1 29  1  0
  2  3  1  0
  2 20  1  0
  2 25  1  0
  3  4  1  0
  3 23  1  0
  3 30  1  0
  4  5  1  0
  4 18  1  0
  4 31  1  0
  5  6  1  0
  5 32  1  0
  5 33  1  0
  6  7  1  0
  6 34  1  0
  6 35  1  0
  7  8  2  0
  7 17  1  0
  8  9  1  0
  8 36  1  0
  9 10  1  0
  9 22  2  0
 10 11  1  0
 10 16  2  0
 11 12  1  0
 12 13  1  0
 12 37  1  0
 12 38  1  0
 13 14  1  0
 13 39  1  0
 13 40  1  0
 14 15  1  0
 14 41  1  0
 14 42  1  0
 15 43  1  0
 15 44  1  0
 15 45  1  0
 16 17  1  0
 16 46  1  0
 17 18  1  0
 17 21  1  0
 18 19  1  0
 18 47  1  0
 19 20  1  0
 19 48  1  0
 19 49  1  0
 20 50  1  0
 20 51  1  0
 21 52  1  0
 21 53  1  0
 21 54  1  0
 23 24  1  0
 23 55  1  0
 23 56  1  0
 24 25  1  0
 24 57  1  0
 24 58  1  0
 25 26  2  0
M  END
>  <Class>  (63) 
Steroid

>  <Fingerprint>  (63) 
0 1 0 1 0 0 0 0 1.454

>  <Referenec>  (63) 
Takahashi M, Handa W, Umeta H et al (2009) Aromatase inactivation by 2-substituted derivatives of the suicide substrate androsta-1,4-diene-3,17-dione. J Steroid Biochem Mole Biol 116:191-199

>  <Type>  (63) 
Training

>  <pIC50_cal>  (63) 
5.061

>  <pIC50_exp>  (63) 
4.529

$$$$
64
     RDKit          3D

 45 48  0  0  1  0  0  0  0  0999 V2000
   -2.2970    2.7240   -3.1530 O   0  0  0  0  0  0  0  0  0  0  0  0
   -1.8540    1.6350   -2.8130 C   0  0  0  0  0  0  0  0  0  0  0  0
   -2.7060    0.3890   -2.6320 C   0  0  0  0  0  0  0  0  0  0  0  0
   -1.6810   -0.6680   -2.1940 C   0  0  0  0  0  0  0  0  0  0  0  0
   -0.5790    0.1760   -1.5620 C   0  0  0  0  0  0  0  0  0  0  0  0
    0.7570   -0.4670   -1.1820 C   0  0  0  0  0  0  0  0  0  0  0  0
    0.5550   -1.6930   -0.2780 C   0  0  0  0  0  0  0  0  0  0  0  0
    1.8830   -2.2680    0.2040 C   0  0  0  0  0  0  0  0  0  0  0  0
    2.7040   -1.1920    0.8700 C   0  0  0  0  0  0  0  0  0  0  0  0
    3.0620   -1.3190    2.1580 C   0  0  0  0  0  0  0  0  0  0  0  0
   -0.3900    1.3480   -2.5450 C   0  0  0  0  0  0  0  0  0  0  0  0
    0.2480    0.9950   -3.9010 C   0  0  0  0  0  0  0  0  0  0  0  0
    0.3950    2.4420   -1.8330 C   0  0  0  0  0  0  0  0  0  0  0  0
    1.7510    1.9130   -1.3330 C   0  0  0  0  0  0  0  0  0  0  0  0
    1.6360    0.6230   -0.4720 C   0  0  0  0  0  0  0  0  0  0  0  0
    3.0110    0.0460    0.0250 C   0  0  0  0  0  0  0  0  0  0  0  0
    3.9480   -0.3450   -1.1380 C   0  0  0  0  0  0  0  0  0  0  0  0
    3.7570    1.0960    0.8360 C   0  0  0  0  0  0  0  0  0  0  0  0
    4.1140    0.9840    2.1230 C   0  0  0  0  0  0  0  0  0  0  0  0
    5.0390    2.3430    3.0090 Br  0  0  0  0  0  0  0  0  0  0  0  0
    3.7820   -0.2510    2.8820 C   0  0  0  0  0  0  0  0  0  0  0  0
    4.0710   -0.4110    4.0630 O   0  0  0  0  0  0  0  0  0  0  0  0
   -3.1980    0.1110   -3.5670 H   0  0  0  0  0  1  0  0  0  0  0  0
   -3.4410    0.5750   -1.8440 H   0  0  0  0  0  1  0  0  0  0  0  0
   -1.3120   -1.2400   -3.0520 H   0  0  0  0  0  1  0  0  0  0  0  0
   -2.1260   -1.3760   -1.4890 H   0  0  0  0  0  1  0  0  0  0  0  0
   -1.0130    0.5700   -0.6270 H   0  0  0  0  0  1  0  0  0  0  0  0
    1.2640   -0.8100   -2.0910 H   0  0  0  0  0  1  0  0  0  0  0  0
    0.0090   -2.4730   -0.8200 H   0  0  0  0  0  1  0  0  0  0  0  0
   -0.0600   -1.4190    0.5890 H   0  0  0  0  0  1  0  0  0  0  0  0
    2.4400   -2.6970   -0.6370 H   0  0  0  0  0  1  0  0  0  0  0  0
    1.6800   -3.0990    0.8900 H   0  0  0  0  0  1  0  0  0  0  0  0
    2.8150   -2.1960    2.7450 H   0  0  0  0  0  1  0  0  0  0  0  0
   -0.3420    0.2640   -4.4640 H   0  0  0  0  0  1  0  0  0  0  0  0
    1.2600    0.5930   -3.8020 H   0  0  0  0  0  1  0  0  0  0  0  0
    0.3120    1.8890   -4.5330 H   0  0  0  0  0  1  0  0  0  0  0  0
   -0.1790    2.8280   -0.9800 H   0  0  0  0  0  1  0  0  0  0  0  0
    0.5560    3.3000   -2.4980 H   0  0  0  0  0  1  0  0  0  0  0  0
    2.2180    2.7160   -0.7530 H   0  0  0  0  0  1  0  0  0  0  0  0
    2.4030    1.7330   -2.1940 H   0  0  0  0  0  1  0  0  0  0  0  0
    1.0800    0.9260    0.4320 H   0  0  0  0  0  1  0  0  0  0  0  0
    3.4770   -1.0310   -1.8490 H   0  0  0  0  0  1  0  0  0  0  0  0
    4.8530   -0.8420   -0.7650 H   0  0  0  0  0  1  0  0  0  0  0  0
    4.2790    0.5300   -1.7090 H   0  0  0  0  0  1  0  0  0  0  0  0
    4.0400    2.0050    0.3070 H   0  0  0  0  0  1  0  0  0  0  0  0
  1  2  2  0
  2  3  1  0
  2 11  1  0
  3  4  1  0
  3 23  1  0
  3 24  1  0
  4  5  1  0
  4 25  1  0
  4 26  1  0
  5  6  1  0
  5 11  1  0
  5 27  1  0
  6  7  1  0
  6 15  1  0
  6 28  1  0
  7  8  1  0
  7 29  1  0
  7 30  1  0
  8  9  1  0
  8 31  1  0
  8 32  1  0
  9 10  2  0
  9 16  1  0
 10 21  1  0
 10 33  1  0
 11 12  1  0
 11 13  1  0
 12 34  1  0
 12 35  1  0
 12 36  1  0
 13 14  1  0
 13 37  1  0
 13 38  1  0
 14 15  1  0
 14 39  1  0
 14 40  1  0
 15 16  1  0
 15 41  1  0
 16 17  1  0
 16 18  1  0
 17 42  1  0
 17 43  1  0
 17 44  1  0
 18 19  2  0
 18 45  1  0
 19 20  1  0
 19 21  1  0
 21 22  2  0
M  END
>  <Class>  (64) 
Steroid

>  <Fingerprint>  (64) 
0 1 0 1 0 0 1 0 1.526

>  <Referenec>  (64) 
Takahashi M, Handa W, Umeta H et al (2009) Aromatase inactivation by 2-substituted derivatives of the suicide substrate androsta-1,4-diene-3,17-dione. J Steroid Biochem Mole Biol 116:191-199

>  <Type>  (64) 
Training

>  <pIC50_cal>  (64) 
5.927

>  <pIC50_exp>  (64) 
5.735

$$$$
65
     RDKit          3D

 45 48  0  0  1  0  0  0  0  0999 V2000
   -0.8000    5.6300   -0.5180 C   0  0  0  0  0  0  0  0  0  0  0  0
   -0.6620    4.8700    0.8140 C   0  0  0  0  0  0  0  0  0  0  0  0
   -1.7460    3.8130    1.1040 C   0  0  0  0  0  0  0  0  0  0  0  0
   -3.0050    4.6330    1.3680 C   0  0  0  0  0  0  0  0  0  0  0  0
   -2.4910    5.7550    2.2830 C   0  0  0  0  0  0  0  0  0  0  0  0
   -1.0200    5.8490    1.9150 C   0  0  0  0  0  0  0  0  0  0  0  0
   -0.2340    6.6320    2.4300 O   0  0  0  0  0  0  0  0  0  0  0  0
   -1.7580    2.7070    0.0460 C   0  0  0  0  0  0  0  0  0  0  0  0
   -2.9020    1.7110    0.2840 C   0  0  0  0  0  0  0  0  0  0  0  0
   -2.8520    0.5420   -0.6940 C   0  0  0  0  0  0  0  0  0  0  0  0
   -1.4980   -0.1200   -0.6450 C   0  0  0  0  0  0  0  0  0  0  0  0
   -1.3920   -1.4130   -0.2950 C   0  0  0  0  0  0  0  0  0  0  0  0
   -0.0800   -2.0710   -0.1440 C   0  0  0  0  0  0  0  0  0  0  0  0
    1.1240   -1.2610   -0.4000 C   0  0  0  0  0  0  0  0  0  0  0  0
    1.0190    0.0260   -0.7520 C   0  0  0  0  0  0  0  0  0  0  0  0
   -0.2910    0.7840   -0.9290 C   0  0  0  0  0  0  0  0  0  0  0  0
   -0.3280    1.2400   -2.4040 C   0  0  0  0  0  0  0  0  0  0  0  0
   -0.3630    1.9880    0.0800 C   0  0  0  0  0  0  0  0  0  0  0  0
    0.8070    3.0050   -0.0460 C   0  0  0  0  0  0  0  0  0  0  0  0
    0.6990    4.1930    0.9260 C   0  0  0  0  0  0  0  0  0  0  0  0
    0.0060   -3.2470    0.1890 O   0  0  0  0  0  0  0  0  0  0  0  0
   -1.7440    6.1810   -0.5900 H   0  0  0  0  0  1  0  0  0  0  0  0
   -0.7360    4.9740   -1.3900 H   0  0  0  0  0  1  0  0  0  0  0  0
   -0.0010    6.3760   -0.6120 H   0  0  0  0  0  1  0  0  0  0  0  0
   -1.5090    3.3240    2.0650 H   0  0  0  0  0  1  0  0  0  0  0  0
   -3.7890    4.0520    1.8630 H   0  0  0  0  0  1  0  0  0  0  0  0
   -3.4250    5.0400    0.4420 H   0  0  0  0  0  1  0  0  0  0  0  0
   -2.5740    5.4720    3.3370 H   0  0  0  0  0  1  0  0  0  0  0  0
   -3.0050    6.6990    2.0910 H   0  0  0  0  0  1  0  0  0  0  0  0
   -1.9150    3.1550   -0.9420 H   0  0  0  0  0  1  0  0  0  0  0  0
   -3.8690    2.2170    0.1790 H   0  0  0  0  0  1  0  0  0  0  0  0
   -2.8560    1.3290    1.3130 H   0  0  0  0  0  1  0  0  0  0  0  0
   -3.0620    0.8890   -1.7120 H   0  0  0  0  0  1  0  0  0  0  0  0
   -3.6520   -0.1650   -0.4420 H   0  0  0  0  0  1  0  0  0  0  0  0
   -2.2550   -2.0310   -0.0740 H   0  0  0  0  0  1  0  0  0  0  0  0
    2.0810   -1.7570   -0.2960 H   0  0  0  0  0  1  0  0  0  0  0  0
    1.9420    0.5660   -0.9510 H   0  0  0  0  0  1  0  0  0  0  0  0
   -0.3870    0.3790   -3.0820 H   0  0  0  0  0  1  0  0  0  0  0  0
    0.5730    1.8010   -2.6810 H   0  0  0  0  0  1  0  0  0  0  0  0
   -1.1850    1.8820   -2.6270 H   0  0  0  0  0  1  0  0  0  0  0  0
   -0.2640    1.5550    1.0890 H   0  0  0  0  0  1  0  0  0  0  0  0
    0.8640    3.3870   -1.0700 H   0  0  0  0  0  1  0  0  0  0  0  0
    1.7630    2.5070    0.1530 H   0  0  0  0  0  1  0  0  0  0  0  0
    0.8620    3.8370    1.9520 H   0  0  0  0  0  1  0  0  0  0  0  0
    1.5060    4.9080    0.7260 H   0  0  0  0  0  1  0  0  0  0  0  0
  1  2  1  0
  1 22  1  0
  1 23  1  0
  1 24  1  0
  2  3  1  0
  2  6  1  0
  2 20  1  0
  3  4  1  0
  3  8  1  0
  3 25  1  0
  4  5  1  0
  4 26  1  0
  4 27  1  0
  5  6  1  0
  5 28  1  0
  5 29  1  0
  6  7  2  0
  8  9  1  0
  8 18  1  0
  8 30  1  0
  9 10  1  0
  9 31  1  0
  9 32  1  0
 10 11  1  0
 10 33  1  0
 10 34  1  0
 11 12  2  0
 11 16  1  0
 12 13  1  0
 12 35  1  0
 13 14  1  0
 13 21  2  0
 14 15  2  0
 14 36  1  0
 15 16  1  0
 15 37  1  0
 16 17  1  0
 16 18  1  0
 17 38  1  0
 17 39  1  0
 17 40  1  0
 18 19  1  0
 18 41  1  0
 19 20  1  0
 19 42  1  0
 19 43  1  0
 20 44  1  0
 20 45  1  0
M  END
>  <Class>  (65) 
Steroid

>  <Fingerprint>  (65) 
0 1 0 1 0 0 1 0 1.638

>  <Referenec>  (65) 
Takahashi M, Handa W, Umeta H et al (2009) Aromatase inactivation by 2-substituted derivatives of the suicide substrate androsta-1,4-diene-3,17-dione. J Steroid Biochem Mole Biol 116:191-199

>  <Type>  (65) 
Training

>  <pIC50_cal>  (65) 
6.147

>  <pIC50_exp>  (65) 
6.081

$$$$
66
     RDKit          3D

 62 65  0  0  1  0  0  0  0  0999 V2000
    0.0080    0.6380   -3.6900 C   0  0  0  0  0  0  0  0  0  0  0  0
    1.0650    1.5480   -3.0370 C   0  0  0  0  0  0  0  0  0  0  0  0
    0.6590    2.2000   -1.7000 C   0  0  0  0  0  0  0  0  0  0  0  0
    0.3300    1.1500   -0.6330 C   0  0  0  0  0  0  0  0  0  0  0  0
   -0.0970    1.8050    0.6830 C   0  0  0  0  0  0  0  0  0  0  0  0
   -0.4530    0.7780    1.7710 C   0  0  0  0  0  0  0  0  0  0  0  0
    0.6740   -0.2320    1.9570 C   0  0  0  0  0  0  0  0  0  0  0  0
    1.0590   -0.5300    3.2140 C   0  0  0  0  0  0  0  0  0  0  0  0
    2.1000   -1.5380    3.5120 C   0  0  0  0  0  0  0  0  0  0  0  0
    2.7230   -2.2780    2.3600 C   0  0  0  0  0  0  0  0  0  0  0  0
    2.7620   -1.3950    1.1220 C   0  0  0  0  0  0  0  0  0  0  0  0
    1.3650   -0.8300    0.7120 C   0  0  0  0  0  0  0  0  0  0  0  0
    1.6000    0.2800   -0.3840 C   0  0  0  0  0  0  0  0  0  0  0  0
    2.2180   -0.2590   -1.7080 C   0  0  0  0  0  0  0  0  0  0  0  0
    2.3760    0.8050   -2.8080 C   0  0  0  0  0  0  0  0  0  0  0  0
    0.5190   -1.9990    0.1590 C   0  0  0  0  0  0  0  0  0  0  0  0
    2.3860   -1.7870    4.6800 O   0  0  0  0  0  0  0  0  0  0  0  0
   -1.8570    0.1720    1.5210 C   0  0  0  0  0  0  0  0  0  0  0  0
   -2.4860   -0.5410    2.7290 C   0  0  0  0  0  0  0  0  0  0  0  0
   -2.2160   -2.0460    2.7690 C   0  0  0  0  0  0  0  0  0  0  0  0
   -2.8400   -2.7410    3.9820 C   0  0  0  0  0  0  0  0  0  0  0  0
   -4.3610   -2.7280    3.9800 C   0  0  0  0  0  0  0  0  0  0  0  0
   -0.3890    3.2360   -2.0950 C   0  0  0  0  0  0  0  0  0  0  0  0
    0.2310    3.8940   -3.3370 C   0  0  0  0  0  0  0  0  0  0  0  0
    1.1370    2.8050   -3.8850 C   0  0  0  0  0  0  0  0  0  0  0  0
    1.8170    2.9250   -4.8960 O   0  0  0  0  0  0  0  0  0  0  0  0
   -0.2570   -0.2210   -3.0680 H   0  0  0  0  0  1  0  0  0  0  0  0
    0.3830    0.2470   -4.6440 H   0  0  0  0  0  1  0  0  0  0  0  0
   -0.9190    1.1740   -3.9210 H   0  0  0  0  0  1  0  0  0  0  0  0
    1.5170    2.7810   -1.3190 H   0  0  0  0  0  1  0  0  0  0  0  0
   -0.4920    0.5240   -0.9920 H   0  0  0  0  0  1  0  0  0  0  0  0
   -0.9530    2.4710    0.5180 H   0  0  0  0  0  1  0  0  0  0  0  0
    0.7160    2.4470    1.0520 H   0  0  0  0  0  1  0  0  0  0  0  0
   -0.5440    1.3690    2.6960 H   0  0  0  0  0  1  0  0  0  0  0  0
    0.5890   -0.0860    4.0860 H   0  0  0  0  0  1  0  0  0  0  0  0
    2.1580   -3.1990    2.1860 H   0  0  0  0  0  1  0  0  0  0  0  0
    3.7470   -2.5520    2.6370 H   0  0  0  0  0  1  0  0  0  0  0  0
    3.2050   -1.9730    0.3030 H   0  0  0  0  0  1  0  0  0  0  0  0
    3.4490   -0.5600    1.3190 H   0  0  0  0  0  1  0  0  0  0  0  0
    2.3570    0.9680    0.0270 H   0  0  0  0  0  1  0  0  0  0  0  0
    1.6070   -1.0760   -2.1040 H   0  0  0  0  0  1  0  0  0  0  0  0
    3.2080   -0.6830   -1.5120 H   0  0  0  0  0  1  0  0  0  0  0  0
    3.1670    1.5090   -2.5210 H   0  0  0  0  0  1  0  0  0  0  0  0
    2.7190    0.3290   -3.7350 H   0  0  0  0  0  1  0  0  0  0  0  0
    0.1850   -2.6730    0.9540 H   0  0  0  0  0  1  0  0  0  0  0  0
    1.0940   -2.6120   -0.5440 H   0  0  0  0  0  1  0  0  0  0  0  0
   -0.3700   -1.6560   -0.3750 H   0  0  0  0  0  1  0  0  0  0  0  0
   -1.8710   -0.4830    0.6460 H   0  0  0  0  0  1  0  0  0  0  0  0
   -2.5300    1.0050    1.2730 H   0  0  0  0  0  1  0  0  0  0  0  0
   -3.5700   -0.3890    2.6630 H   0  0  0  0  0  1  0  0  0  0  0  0
   -2.1640   -0.0690    3.6650 H   0  0  0  0  0  1  0  0  0  0  0  0
   -1.1400   -2.2310    2.8030 H   0  0  0  0  0  1  0  0  0  0  0  0
   -2.5880   -2.5130    1.8490 H   0  0  0  0  0  1  0  0  0  0  0  0
   -2.4710   -2.2800    4.9060 H   0  0  0  0  0  1  0  0  0  0  0  0
   -2.5030   -3.7850    3.9930 H   0  0  0  0  0  1  0  0  0  0  0  0
   -4.7540   -1.7150    4.1080 H   0  0  0  0  0  1  0  0  0  0  0  0
   -4.7420   -3.3360    4.8060 H   0  0  0  0  0  1  0  0  0  0  0  0
   -4.7570   -3.1380    3.0460 H   0  0  0  0  0  1  0  0  0  0  0  0
   -0.5670    3.9770   -1.3090 H   0  0  0  0  0  1  0  0  0  0  0  0
   -1.3500    2.7670   -2.3350 H   0  0  0  0  0  1  0  0  0  0  0  0
    0.8420    4.7580   -3.0610 H   0  0  0  0  0  1  0  0  0  0  0  0
   -0.5330    4.1740   -4.0670 H   0  0  0  0  0  1  0  0  0  0  0  0
  1  2  1  0
  1 27  1  0
  1 28  1  0
  1 29  1  0
  2  3  1  0
  2 15  1  0
  2 25  1  0
  3  4  1  0
  3 23  1  0
  3 30  1  0
  4  5  1  0
  4 13  1  0
  4 31  1  0
  5  6  1  0
  5 32  1  0
  5 33  1  0
  6  7  1  0
  6 18  1  0
  6 34  1  0
  7  8  2  0
  7 12  1  0
  8  9  1  0
  8 35  1  0
  9 10  1  0
  9 17  2  0
 10 11  1  0
 10 36  1  0
 10 37  1  0
 11 12  1  0
 11 38  1  0
 11 39  1  0
 12 13  1  0
 12 16  1  0
 13 14  1  0
 13 40  1  0
 14 15  1  0
 14 41  1  0
 14 42  1  0
 15 43  1  0
 15 44  1  0
 16 45  1  0
 16 46  1  0
 16 47  1  0
 18 19  1  0
 18 48  1  0
 18 49  1  0
 19 20  1  0
 19 50  1  0
 19 51  1  0
 20 21  1  0
 20 52  1  0
 20 53  1  0
 21 22  1  0
 21 54  1  0
 21 55  1  0
 22 56  1  0
 22 57  1  0
 22 58  1  0
 23 24  1  0
 23 59  1  0
 23 60  1  0
 24 25  1  0
 24 61  1  0
 24 62  1  0
 25 26  2  0
M  END
>  <Class>  (66) 
Steroid

>  <Fingerprint>  (66) 
0 1 0 1 0 0 1 0 1.75

>  <Referenec>  (66) 
Numazawa M, Oshibe M (1995) Further studies on 6-alkylandrost-4-ene-3,17-diones as aromatase inhibitors: elongation of the 6-alkyl chain. Steroids 60:506-511

>  <Type>  (66) 
Training

>  <pIC50_cal>  (66) 
6.368

>  <pIC50_exp>  (66) 
6.638

$$$$
67
     RDKit          3D

 65 68  0  0  1  0  0  0  0  0999 V2000
    0.5810    1.4990    3.4170 C   0  0  0  0  0  0  0  0  0  0  0  0
    0.1570    2.3720    2.2190 C   0  0  0  0  0  0  0  0  0  0  0  0
    0.6360    1.8970    0.8240 C   0  0  0  0  0  0  0  0  0  0  0  0
    0.0670    0.5110    0.4920 C   0  0  0  0  0  0  0  0  0  0  0  0
    0.6500   -0.1370   -0.7780 C   0  0  0  0  0  0  0  0  0  0  0  0
   -0.3380   -0.2780   -1.9510 C   0  0  0  0  0  0  0  0  0  0  0  0
   -1.6620   -0.9440   -1.5150 C   0  0  0  0  0  0  0  0  0  0  0  0
   -2.4260   -1.6500   -2.3730 C   0  0  0  0  0  0  0  0  0  0  0  0
   -3.7640   -2.1780   -2.0110 C   0  0  0  0  0  0  0  0  0  0  0  0
   -4.3930   -1.7530   -0.7090 C   0  0  0  0  0  0  0  0  0  0  0  0
   -3.6880   -0.5520   -0.0880 C   0  0  0  0  0  0  0  0  0  0  0  0
   -2.1420   -0.6830   -0.0720 C   0  0  0  0  0  0  0  0  0  0  0  0
   -1.4870    0.6460    0.4300 C   0  0  0  0  0  0  0  0  0  0  0  0
   -2.0530    1.2230    1.7540 C   0  0  0  0  0  0  0  0  0  0  0  0
   -1.3590    2.5350    2.1780 C   0  0  0  0  0  0  0  0  0  0  0  0
   -1.7500   -1.8840    0.8250 C   0  0  0  0  0  0  0  0  0  0  0  0
   -4.3300   -2.9560   -2.7770 O   0  0  0  0  0  0  0  0  0  0  0  0
    0.3340   -0.9490   -3.1840 C   0  0  0  0  0  0  0  0  0  0  0  0
    1.6420   -0.3010   -3.6670 C   0  0  0  0  0  0  0  0  0  0  0  0
    2.9240   -0.9910   -3.1810 C   0  0  0  0  0  0  0  0  0  0  0  0
    3.1480   -2.3630   -3.8250 C   0  0  0  0  0  0  0  0  0  0  0  0
    4.5150   -2.9680   -3.4920 C   0  0  0  0  0  0  0  0  0  0  0  0
    4.6900   -3.3000   -2.0180 C   0  0  0  0  0  0  0  0  0  0  0  0
    2.1430    2.1370    0.8590 C   0  0  0  0  0  0  0  0  0  0  0  0
    2.2530    3.5360    1.4870 C   0  0  0  0  0  0  0  0  0  0  0  0
    0.9800    3.6440    2.3090 C   0  0  0  0  0  0  0  0  0  0  0  0
    0.6770    4.6240    2.9770 O   0  0  0  0  0  0  0  0  0  0  0  0
    0.1590    0.4920    3.3820 H   0  0  0  0  0  1  0  0  0  0  0  0
    0.2460    1.9580    4.3550 H   0  0  0  0  0  1  0  0  0  0  0  0
    1.6690    1.3970    3.4980 H   0  0  0  0  0  1  0  0  0  0  0  0
    0.2470    2.5900    0.0590 H   0  0  0  0  0  1  0  0  0  0  0  0
    0.3390   -0.1560    1.3180 H   0  0  0  0  0  1  0  0  0  0  0  0
    1.0220   -1.1370   -0.5150 H   0  0  0  0  0  1  0  0  0  0  0  0
    1.5270    0.4280   -1.0990 H   0  0  0  0  0  1  0  0  0  0  0  0
   -0.6030    0.7430   -2.2630 H   0  0  0  0  0  1  0  0  0  0  0  0
   -2.1440   -1.8560   -3.3990 H   0  0  0  0  0  1  0  0  0  0  0  0
   -4.3810   -2.6100   -0.0270 H   0  0  0  0  0  1  0  0  0  0  0  0
   -5.4390   -1.4910   -0.9010 H   0  0  0  0  0  1  0  0  0  0  0  0
   -4.0800   -0.4240    0.9280 H   0  0  0  0  0  1  0  0  0  0  0  0
   -3.9700    0.3500   -0.6490 H   0  0  0  0  0  1  0  0  0  0  0  0
   -1.7200    1.4140   -0.3250 H   0  0  0  0  0  1  0  0  0  0  0  0
   -1.9650    0.4840    2.5560 H   0  0  0  0  0  1  0  0  0  0  0  0
   -3.1200    1.4410    1.6450 H   0  0  0  0  0  1  0  0  0  0  0  0
   -1.6330    3.3310    1.4730 H   0  0  0  0  0  1  0  0  0  0  0  0
   -1.7430    2.8540    3.1550 H   0  0  0  0  0  1  0  0  0  0  0  0
   -2.1850   -2.8240    0.4690 H   0  0  0  0  0  1  0  0  0  0  0  0
   -2.0960   -1.7370    1.8540 H   0  0  0  0  0  1  0  0  0  0  0  0
   -0.6710   -2.0560    0.8590 H   0  0  0  0  0  1  0  0  0  0  0  0
   -0.3620   -0.8720   -4.0300 H   0  0  0  0  0  1  0  0  0  0  0  0
    0.4740   -2.0180   -2.9930 H   0  0  0  0  0  1  0  0  0  0  0  0
    1.6640    0.7580   -3.3840 H   0  0  0  0  0  1  0  0  0  0  0  0
    1.6500   -0.3130   -4.7650 H   0  0  0  0  0  1  0  0  0  0  0  0
    2.9130   -1.0870   -2.0920 H   0  0  0  0  0  1  0  0  0  0  0  0
    3.7720   -0.3420   -3.4320 H   0  0  0  0  0  1  0  0  0  0  0  0
    3.0760   -2.2640   -4.9150 H   0  0  0  0  0  1  0  0  0  0  0  0
    2.3630   -3.0630   -3.5180 H   0  0  0  0  0  1  0  0  0  0  0  0
    5.3130   -2.2860   -3.8100 H   0  0  0  0  0  1  0  0  0  0  0  0
    4.6360   -3.8900   -4.0740 H   0  0  0  0  0  1  0  0  0  0  0  0
    4.7030   -2.3960   -1.4020 H   0  0  0  0  0  1  0  0  0  0  0  0
    5.6400   -3.8210   -1.8610 H   0  0  0  0  0  1  0  0  0  0  0  0
    3.8840   -3.9500   -1.6630 H   0  0  0  0  0  1  0  0  0  0  0  0
    2.6000    2.1280   -0.1360 H   0  0  0  0  0  1  0  0  0  0  0  0
    2.6600    1.3880    1.4680 H   0  0  0  0  0  1  0  0  0  0  0  0
    2.2440    4.3140    0.7190 H   0  0  0  0  0  1  0  0  0  0  0  0
    3.1380    3.6240    2.1210 H   0  0  0  0  0  1  0  0  0  0  0  0
  1  2  1  0
  1 28  1  0
  1 29  1  0
  1 30  1  0
  2  3  1  0
  2 15  1  0
  2 26  1  0
  3  4  1  0
  3 24  1  0
  3 31  1  0
  4  5  1  0
  4 13  1  0
  4 32  1  0
  5  6  1  0
  5 33  1  0
  5 34  1  0
  6  7  1  0
  6 18  1  0
  6 35  1  0
  7  8  2  0
  7 12  1  0
  8  9  1  0
  8 36  1  0
  9 10  1  0
  9 17  2  0
 10 11  1  0
 10 37  1  0
 10 38  1  0
 11 12  1  0
 11 39  1  0
 11 40  1  0
 12 13  1  0
 12 16  1  0
 13 14  1  0
 13 41  1  0
 14 15  1  0
 14 42  1  0
 14 43  1  0
 15 44  1  0
 15 45  1  0
 16 46  1  0
 16 47  1  0
 16 48  1  0
 18 19  1  0
 18 49  1  0
 18 50  1  0
 19 20  1  0
 19 51  1  0
 19 52  1  0
 20 21  1  0
 20 53  1  0
 20 54  1  0
 21 22  1  0
 21 55  1  0
 21 56  1  0
 22 23  1  0
 22 57  1  0
 22 58  1  0
 23 59  1  0
 23 60  1  0
 23 61  1  0
 24 25  1  0
 24 62  1  0
 24 63  1  0
 25 26  1  0
 25 64  1  0
 25 65  1  0
 26 27  2  0
M  END
>  <Class>  (67) 
Steroid

>  <Fingerprint>  (67) 
0 1 0 1 0 0 1 0 1.805

>  <Referenec>  (67) 
Numazawa M, Oshibe M (1995) Further studies on 6-alkylandrost-4-ene-3,17-diones as aromatase inhibitors: elongation of the 6-alkyl chain. Steroids 60:506-511

>  <Type>  (67) 
Training

>  <pIC50_cal>  (67) 
6.476

>  <pIC50_exp>  (67) 
6.367

$$$$
68
     RDKit          3D

 62 65  0  0  1  0  0  0  0  0999 V2000
   -0.9080    1.7450   -2.3920 C   0  0  0  0  0  0  0  0  0  0  0  0
    0.5200    1.5170   -2.9230 C   0  0  0  0  0  0  0  0  0  0  0  0
    1.6660    1.9710   -1.9970 C   0  0  0  0  0  0  0  0  0  0  0  0
    1.6340    1.2310   -0.6560 C   0  0  0  0  0  0  0  0  0  0  0  0
    2.7240    1.7340    0.2990 C   0  0  0  0  0  0  0  0  0  0  0  0
    2.6800    0.9780    1.6370 C   0  0  0  0  0  0  0  0  0  0  0  0
    2.8660   -0.5250    1.3800 C   0  0  0  0  0  0  0  0  0  0  0  0
    3.8330   -1.2490    1.9750 C   0  0  0  0  0  0  0  0  0  0  0  0
    3.9200   -2.7220    1.8420 C   0  0  0  0  0  0  0  0  0  0  0  0
    2.7860   -3.4330    1.1600 C   0  0  0  0  0  0  0  0  0  0  0  0
    2.3010   -2.5980   -0.0110 C   0  0  0  0  0  0  0  0  0  0  0  0
    1.8600   -1.1550    0.3870 C   0  0  0  0  0  0  0  0  0  0  0  0
    1.8180   -0.2920   -0.9320 C   0  0  0  0  0  0  0  0  0  0  0  0
    0.8140   -0.8140   -2.0000 C   0  0  0  0  0  0  0  0  0  0  0  0
    0.7530    0.0510   -3.2720 C   0  0  0  0  0  0  0  0  0  0  0  0
    0.4780   -1.2390    1.0730 C   0  0  0  0  0  0  0  0  0  0  0  0
    4.8630   -3.3230    2.3500 O   0  0  0  0  0  0  0  0  0  0  0  0
    3.6440    1.6630    2.6370 C   0  0  0  0  0  0  0  0  0  0  0  0
    3.3170    1.3360    4.1020 C   0  0  0  0  0  0  0  0  0  0  0  0
    4.3280    1.9880    5.0490 C   0  0  0  0  0  0  0  0  0  0  0  0
    3.9770    1.8090    6.5280 C   0  0  0  0  0  0  0  0  0  0  0  0
    4.0090    0.3610    6.9900 C   0  0  0  0  0  0  0  0  0  0  0  0
    1.5930    3.4940   -2.0320 C   0  0  0  0  0  0  0  0  0  0  0  0
    1.3920    3.7900   -3.5260 C   0  0  0  0  0  0  0  0  0  0  0  0
    0.7320    2.5220   -4.0400 C   0  0  0  0  0  0  0  0  0  0  0  0
    0.3960    2.3490   -5.2040 O   0  0  0  0  0  0  0  0  0  0  0  0
   -1.1110    1.1960   -1.4690 H   0  0  0  0  0  1  0  0  0  0  0  0
   -1.6450    1.4180   -3.1350 H   0  0  0  0  0  1  0  0  0  0  0  0
   -1.1170    2.8030   -2.1970 H   0  0  0  0  0  1  0  0  0  0  0  0
    2.6270    1.7130   -2.4750 H   0  0  0  0  0  1  0  0  0  0  0  0
    0.6660    1.4060   -0.1740 H   0  0  0  0  0  1  0  0  0  0  0  0
    2.5690    2.8040    0.4830 H   0  0  0  0  0  1  0  0  0  0  0  0
    3.7150    1.6310   -0.1630 H   0  0  0  0  0  1  0  0  0  0  0  0
    1.6710    1.1110    2.0520 H   0  0  0  0  0  1  0  0  0  0  0  0
    4.5780   -0.8270    2.6380 H   0  0  0  0  0  1  0  0  0  0  0  0
    1.9930   -3.6210    1.8890 H   0  0  0  0  0  1  0  0  0  0  0  0
    3.1500   -4.3980    0.7910 H   0  0  0  0  0  1  0  0  0  0  0  0
    1.4790   -3.1330   -0.5010 H   0  0  0  0  0  1  0  0  0  0  0  0
    3.1160   -2.5430   -0.7460 H   0  0  0  0  0  1  0  0  0  0  0  0
    2.8130   -0.3910   -1.3960 H   0  0  0  0  0  1  0  0  0  0  0  0
   -0.1900   -0.8800   -1.5700 H   0  0  0  0  0  1  0  0  0  0  0  0
    1.0860   -1.8310   -2.3050 H   0  0  0  0  0  1  0  0  0  0  0  0
    1.6910   -0.0610   -3.8310 H   0  0  0  0  0  1  0  0  0  0  0  0
   -0.0380   -0.3220   -3.9330 H   0  0  0  0  0  1  0  0  0  0  0  0
    0.5500   -1.7090    2.0610 H   0  0  0  0  0  1  0  0  0  0  0  0
   -0.2290   -1.8350    0.4860 H   0  0  0  0  0  1  0  0  0  0  0  0
    0.0240   -0.2540    1.2200 H   0  0  0  0  0  1  0  0  0  0  0  0
    3.5660    2.7530    2.5230 H   0  0  0  0  0  1  0  0  0  0  0  0
    4.6860    1.4120    2.4050 H   0  0  0  0  0  1  0  0  0  0  0  0
    3.3070    0.2540    4.2610 H   0  0  0  0  0  1  0  0  0  0  0  0
    2.3100    1.7020    4.3360 H   0  0  0  0  0  1  0  0  0  0  0  0
    4.3800    3.0630    4.8370 H   0  0  0  0  0  1  0  0  0  0  0  0
    5.3280    1.5800    4.8570 H   0  0  0  0  0  1  0  0  0  0  0  0
    2.9870    2.2350    6.7300 H   0  0  0  0  0  1  0  0  0  0  0  0
    4.6960    2.3820    7.1260 H   0  0  0  0  0  1  0  0  0  0  0  0
    3.2170   -0.2280    6.5170 H   0  0  0  0  0  1  0  0  0  0  0  0
    3.8560    0.3090    8.0730 H   0  0  0  0  0  1  0  0  0  0  0  0
    4.9720   -0.1050    6.7610 H   0  0  0  0  0  1  0  0  0  0  0  0
    2.5050    3.9680   -1.6590 H   0  0  0  0  0  1  0  0  0  0  0  0
    0.7530    3.8720   -1.4390 H   0  0  0  0  0  1  0  0  0  0  0  0
    2.3530    3.9190   -4.0340 H   0  0  0  0  0  1  0  0  0  0  0  0
    0.7490    4.6580   -3.6820 H   0  0  0  0  0  1  0  0  0  0  0  0
  1  2  1  0
  1 27  1  0
  1 28  1  0
  1 29  1  0
  2  3  1  0
  2 15  1  0
  2 25  1  0
  3  4  1  0
  3 23  1  0
  3 30  1  0
  4  5  1  0
  4 13  1  0
  4 31  1  0
  5  6  1  0
  5 32  1  0
  5 33  1  0
  6  7  1  0
  6 18  1  0
  6 34  1  0
  7  8  2  0
  7 12  1  0
  8  9  1  0
  8 35  1  0
  9 10  1  0
  9 17  2  0
 10 11  1  0
 10 36  1  0
 10 37  1  0
 11 12  1  0
 11 38  1  0
 11 39  1  0
 12 13  1  0
 12 16  1  0
 13 14  1  0
 13 40  1  0
 14 15  1  0
 14 41  1  0
 14 42  1  0
 15 43  1  0
 15 44  1  0
 16 45  1  0
 16 46  1  0
 16 47  1  0
 18 19  1  0
 18 48  1  0
 18 49  1  0
 19 20  1  0
 19 50  1  0
 19 51  1  0
 20 21  1  0
 20 52  1  0
 20 53  1  0
 21 22  1  0
 21 54  1  0
 21 55  1  0
 22 56  1  0
 22 57  1  0
 22 58  1  0
 23 24  1  0
 23 59  1  0
 23 60  1  0
 24 25  1  0
 24 61  1  0
 24 62  1  0
 25 26  2  0
M  END
>  <Class>  (68) 
Steroid

>  <Fingerprint>  (68) 
0 1 0 1 0 0 1 0 1.782

>  <Referenec>  (68) 
Numazawa M, Oshibe M (1995) Further studies on 6-alkylandrost-4-ene-3,17-diones as aromatase inhibitors: elongation of the 6-alkyl chain. Steroids 60:506-511

>  <Type>  (68) 
Training

>  <pIC50_cal>  (68) 
6.431

>  <pIC50_exp>  (68) 
6.398

$$$$
69
     RDKit          3D

 65 68  0  0  1  0  0  0  0  0999 V2000
    2.1270    0.6400    1.4340 C   0  0  0  0  0  0  0  0  0  0  0  0
    1.1300    0.7090    2.6040 C   0  0  0  0  0  0  0  0  0  0  0  0
   -0.1780    1.4770    2.3330 C   0  0  0  0  0  0  0  0  0  0  0  0
   -0.9770    0.8470    1.1870 C   0  0  0  0  0  0  0  0  0  0  0  0
   -2.2340    1.6630    0.8650 C   0  0  0  0  0  0  0  0  0  0  0  0
   -3.0660    1.0250   -0.2560 C   0  0  0  0  0  0  0  0  0  0  0  0
   -3.4260   -0.4260    0.1140 C   0  0  0  0  0  0  0  0  0  0  0  0
   -4.6930   -0.8850    0.0670 C   0  0  0  0  0  0  0  0  0  0  0  0
   -5.0350   -2.3100    0.2790 C   0  0  0  0  0  0  0  0  0  0  0  0
   -3.9070   -3.2960    0.3840 C   0  0  0  0  0  0  0  0  0  0  0  0
   -2.7510   -2.6670    1.1410 C   0  0  0  0  0  0  0  0  0  0  0  0
   -2.2390   -1.3340    0.5140 C   0  0  0  0  0  0  0  0  0  0  0  0
   -1.3610   -0.6040    1.5990 C   0  0  0  0  0  0  0  0  0  0  0  0
   -0.1210   -1.4190    2.0680 C   0  0  0  0  0  0  0  0  0  0  0  0
    0.7570   -0.6850    3.0980 C   0  0  0  0  0  0  0  0  0  0  0  0
   -1.4280   -1.6700   -0.7590 C   0  0  0  0  0  0  0  0  0  0  0  0
   -6.2130   -2.6570    0.2880 O   0  0  0  0  0  0  0  0  0  0  0  0
   -4.2690    1.9290   -0.6460 C   0  0  0  0  0  0  0  0  0  0  0  0
   -3.8890    3.3310   -1.1520 C   0  0  0  0  0  0  0  0  0  0  0  0
   -4.0600    4.4520   -0.1180 C   0  0  0  0  0  0  0  0  0  0  0  0
   -5.5290    4.8100    0.1360 C   0  0  0  0  0  0  0  0  0  0  0  0
   -5.7080    5.9140    1.1830 C   0  0  0  0  0  0  0  0  0  0  0  0
   -5.1680    7.2660    0.7410 C   0  0  0  0  0  0  0  0  0  0  0  0
    0.2560    2.9370    2.2510 C   0  0  0  0  0  0  0  0  0  0  0  0
    1.2190    3.0720    3.4410 C   0  0  0  0  0  0  0  0  0  0  0  0
    1.7300    1.6540    3.6300 C   0  0  0  0  0  0  0  0  0  0  0  0
    2.5400    1.3270    4.4870 O   0  0  0  0  0  0  0  0  0  0  0  0
    1.7240    0.1180    0.5620 H   0  0  0  0  0  1  0  0  0  0  0  0
    3.0360    0.1080    1.7410 H   0  0  0  0  0  1  0  0  0  0  0  0
    2.4500    1.6320    1.1010 H   0  0  0  0  0  1  0  0  0  0  0  0
   -0.8150    1.4140    3.2320 H   0  0  0  0  0  1  0  0  0  0  0  0
   -0.3560    0.8260    0.2850 H   0  0  0  0  0  1  0  0  0  0  0  0
   -1.9120    2.6630    0.5580 H   0  0  0  0  0  1  0  0  0  0  0  0
   -2.8500    1.7850    1.7660 H   0  0  0  0  0  1  0  0  0  0  0  0
   -2.4320    0.9660   -1.1520 H   0  0  0  0  0  1  0  0  0  0  0  0
   -5.5460   -0.2670   -0.1840 H   0  0  0  0  0  1  0  0  0  0  0  0
   -3.6170   -3.6140   -0.6220 H   0  0  0  0  0  1  0  0  0  0  0  0
   -4.2620   -4.1760    0.9320 H   0  0  0  0  0  1  0  0  0  0  0  0
   -1.9390   -3.4030    1.2030 H   0  0  0  0  0  1  0  0  0  0  0  0
   -3.0820   -2.4830    2.1720 H   0  0  0  0  0  1  0  0  0  0  0  0
   -1.9970   -0.5030    2.4940 H   0  0  0  0  0  1  0  0  0  0  0  0
    0.5000   -1.6860    1.2060 H   0  0  0  0  0  1  0  0  0  0  0  0
   -0.4410   -2.3630    2.5210 H   0  0  0  0  0  1  0  0  0  0  0  0
    0.2150   -0.6170    4.0510 H   0  0  0  0  0  1  0  0  0  0  0  0
    1.6560   -1.2770    3.3060 H   0  0  0  0  0  1  0  0  0  0  0  0
   -2.0750   -2.0480   -1.5580 H   0  0  0  0  0  1  0  0  0  0  0  0
   -0.6770   -2.4430   -0.5660 H   0  0  0  0  0  1  0  0  0  0  0  0
   -0.9010   -0.8000   -1.1610 H   0  0  0  0  0  1  0  0  0  0  0  0
   -4.9710    1.9980    0.1920 H   0  0  0  0  0  1  0  0  0  0  0  0
   -4.8050    1.4380   -1.4700 H   0  0  0  0  0  1  0  0  0  0  0  0
   -4.5130    3.5700   -2.0220 H   0  0  0  0  0  1  0  0  0  0  0  0
   -2.8550    3.3290   -1.5180 H   0  0  0  0  0  1  0  0  0  0  0  0
   -3.5360    5.3350   -0.5010 H   0  0  0  0  0  1  0  0  0  0  0  0
   -3.5780    4.1830    0.8280 H   0  0  0  0  0  1  0  0  0  0  0  0
   -6.0710    3.9250    0.4850 H   0  0  0  0  0  1  0  0  0  0  0  0
   -6.0020    5.1190   -0.8040 H   0  0  0  0  0  1  0  0  0  0  0  0
   -5.2280    5.6180    2.1230 H   0  0  0  0  0  1  0  0  0  0  0  0
   -6.7790    6.0200    1.3940 H   0  0  0  0  0  1  0  0  0  0  0  0
   -4.0790    7.2490    0.6380 H   0  0  0  0  0  1  0  0  0  0  0  0
   -5.4180    8.0310    1.4830 H   0  0  0  0  0  1  0  0  0  0  0  0
   -5.6030    7.5680   -0.2170 H   0  0  0  0  0  1  0  0  0  0  0  0
   -0.5840    3.6320    2.3480 H   0  0  0  0  0  1  0  0  0  0  0  0
    0.7630    3.1560    1.3060 H   0  0  0  0  0  1  0  0  0  0  0  0
    0.6860    3.3790    4.3450 H   0  0  0  0  0  1  0  0  0  0  0  0
    2.0380    3.7590    3.2190 H   0  0  0  0  0  1  0  0  0  0  0  0
  1  2  1  0
  1 28  1  0
  1 29  1  0
  1 30  1  0
  2  3  1  0
  2 15  1  0
  2 26  1  0
  3  4  1  0
  3 24  1  0
  3 31  1  0
  4  5  1  0
  4 13  1  0
  4 32  1  0
  5  6  1  0
  5 33  1  0
  5 34  1  0
  6  7  1  0
  6 18  1  0
  6 35  1  0
  7  8  2  0
  7 12  1  0
  8  9  1  0
  8 36  1  0
  9 10  1  0
  9 17  2  0
 10 11  1  0
 10 37  1  0
 10 38  1  0
 11 12  1  0
 11 39  1  0
 11 40  1  0
 12 13  1  0
 12 16  1  0
 13 14  1  0
 13 41  1  0
 14 15  1  0
 14 42  1  0
 14 43  1  0
 15 44  1  0
 15 45  1  0
 16 46  1  0
 16 47  1  0
 16 48  1  0
 18 19  1  0
 18 49  1  0
 18 50  1  0
 19 20  1  0
 19 51  1  0
 19 52  1  0
 20 21  1  0
 20 53  1  0
 20 54  1  0
 21 22  1  0
 21 55  1  0
 21 56  1  0
 22 23  1  0
 22 57  1  0
 22 58  1  0
 23 59  1  0
 23 60  1  0
 23 61  1  0
 24 25  1  0
 24 62  1  0
 24 63  1  0
 25 26  1  0
 25 64  1  0
 25 65  1  0
 26 27  2  0
M  END
>  <Class>  (69) 
Steroid

>  <Fingerprint>  (69) 
0 1 0 1 0 0 1 0 1.778

>  <Referenec>  (69) 
Numazawa M, Oshibe M (1995) Further studies on 6-alkylandrost-4-ene-3,17-diones as aromatase inhibitors: elongation of the 6-alkyl chain. Steroids 60:506-511

>  <Type>  (69) 
Test

>  <pIC50_cal>  (69) 
6.423

>  <pIC50_exp>  (69) 
6.000

$$$$
70
     RDKit          3D

 53 56  0  0  1  0  0  0  0  0999 V2000
    2.8140   -0.2730   -5.0210 O   0  0  0  0  0  0  0  0  0  0  0  0
    2.3810   -0.4410   -3.8820 C   0  0  0  0  0  0  0  0  0  0  0  0
    1.5580   -1.6580   -3.4770 C   0  0  0  0  0  0  0  0  0  0  0  0
    0.7580   -2.1640   -4.6940 C   0  0  0  0  0  0  0  0  0  0  0  0
    2.5210   -2.7690   -3.0380 C   0  0  0  0  0  0  0  0  0  0  0  0
    0.5540   -1.2440   -2.3820 C   0  0  0  0  0  0  0  0  0  0  0  0
    1.1160   -0.4520   -1.1580 C   0  0  0  0  0  0  0  0  0  0  0  0
    1.7010   -1.4370   -0.1200 C   0  0  0  0  0  0  0  0  0  0  0  0
    2.2070    0.5230   -1.6060 C   0  0  0  0  0  0  0  0  0  0  0  0
    2.6650    1.5320   -0.5780 C   0  0  0  0  0  0  0  0  0  0  0  0
    1.4910    2.3310   -0.0210 C   0  0  0  0  0  0  0  0  0  0  0  0
    0.4110    1.4070    0.5550 C   0  0  0  0  0  0  0  0  0  0  0  0
   -0.0690    0.3860   -0.5300 C   0  0  0  0  0  0  0  0  0  0  0  0
   -1.2550   -0.4830   -0.0260 C   0  0  0  0  0  0  0  0  0  0  0  0
   -2.3940    0.3340    0.6110 C   0  0  0  0  0  0  0  0  0  0  0  0
   -1.8590    1.2670    1.6910 C   0  0  0  0  0  0  0  0  0  0  0  0
   -1.3910    0.4790    2.9290 C   0  0  0  0  0  0  0  0  0  0  0  0
   -0.8080    2.1920    1.0430 C   0  0  0  0  0  0  0  0  0  0  0  0
   -0.6340    3.3240    2.0510 C   0  0  0  0  0  0  0  0  0  0  0  0
   -2.0820    3.6480    2.4490 C   0  0  0  0  0  0  0  0  0  0  0  0
   -2.8090    2.3390    2.1920 C   0  0  0  0  0  0  0  0  0  0  0  0
   -4.0050    2.1700    2.3890 O   0  0  0  0  0  0  0  0  0  0  0  0
    2.7440    0.5430   -2.8370 C   0  0  0  0  0  0  0  0  0  0  0  0
    1.4200   -2.4820   -5.5080 H   0  0  0  0  0  1  0  0  0  0  0  0
    0.1090   -1.3780   -5.0980 H   0  0  0  0  0  1  0  0  0  0  0  0
    0.1280   -3.0190   -4.4240 H   0  0  0  0  0  1  0  0  0  0  0  0
    3.0490   -3.1930   -3.9010 H   0  0  0  0  0  1  0  0  0  0  0  0
    1.9860   -3.5870   -2.5430 H   0  0  0  0  0  1  0  0  0  0  0  0
    3.3010   -2.4030   -2.3660 H   0  0  0  0  0  1  0  0  0  0  0  0
    0.0140   -2.1350   -2.0340 H   0  0  0  0  0  1  0  0  0  0  0  0
   -0.2060   -0.6140   -2.8680 H   0  0  0  0  0  1  0  0  0  0  0  0
    2.6700   -1.8370   -0.4280 H   0  0  0  0  0  1  0  0  0  0  0  0
    1.0350   -2.2910    0.0460 H   0  0  0  0  0  1  0  0  0  0  0  0
    1.8680   -0.9670    0.8530 H   0  0  0  0  0  1  0  0  0  0  0  0
    3.3950    2.2310   -1.0030 H   0  0  0  0  0  1  0  0  0  0  0  0
    3.1800    1.0100    0.2370 H   0  0  0  0  0  1  0  0  0  0  0  0
    1.0660    2.9610   -0.8120 H   0  0  0  0  0  1  0  0  0  0  0  0
    1.8630    3.0070    0.7580 H   0  0  0  0  0  1  0  0  0  0  0  0
    0.8540    0.8720    1.4020 H   0  0  0  0  0  1  0  0  0  0  0  0
   -0.4830    0.9980   -1.3480 H   0  0  0  0  0  1  0  0  0  0  0  0
   -0.8990   -1.2190    0.7020 H   0  0  0  0  0  1  0  0  0  0  0  0
   -1.6810   -1.0550   -0.8580 H   0  0  0  0  0  1  0  0  0  0  0  0
   -3.1490   -0.3460    1.0240 H   0  0  0  0  0  1  0  0  0  0  0  0
   -2.9050    0.9120   -0.1710 H   0  0  0  0  0  1  0  0  0  0  0  0
   -0.5690   -0.2080    2.7100 H   0  0  0  0  0  1  0  0  0  0  0  0
   -2.2180   -0.1190    3.3310 H   0  0  0  0  0  1  0  0  0  0  0  0
   -1.0620    1.1350    3.7430 H   0  0  0  0  0  1  0  0  0  0  0  0
   -1.2580    2.6620    0.1510 H   0  0  0  0  0  1  0  0  0  0  0  0
   -0.1410    4.2000    1.6190 H   0  0  0  0  0  1  0  0  0  0  0  0
   -0.0480    3.0060    2.9200 H   0  0  0  0  0  1  0  0  0  0  0  0
   -2.5050    4.4200    1.8000 H   0  0  0  0  0  1  0  0  0  0  0  0
   -2.1550    3.9390    3.4990 H   0  0  0  0  0  1  0  0  0  0  0  0
    3.4910    1.2730   -3.1310 H   0  0  0  0  0  1  0  0  0  0  0  0
  1  2  2  0
  2  3  1  0
  2 23  1  0
  3  4  1  0
  3  5  1  0
  3  6  1  0
  4 24  1  0
  4 25  1  0
  4 26  1  0
  5 27  1  0
  5 28  1  0
  5 29  1  0
  6  7  1  0
  6 30  1  0
  6 31  1  0
  7  8  1  0
  7  9  1  0
  7 13  1  0
  8 32  1  0
  8 33  1  0
  8 34  1  0
  9 10  1  0
  9 23  2  0
 10 11  1  0
 10 35  1  0
 10 36  1  0
 11 12  1  0
 11 37  1  0
 11 38  1  0
 12 13  1  0
 12 18  1  0
 12 39  1  0
 13 14  1  0
 13 40  1  0
 14 15  1  0
 14 41  1  0
 14 42  1  0
 15 16  1  0
 15 43  1  0
 15 44  1  0
 16 17  1  0
 16 18  1  0
 16 21  1  0
 17 45  1  0
 17 46  1  0
 17 47  1  0
 18 19  1  0
 18 48  1  0
 19 20  1  0
 19 49  1  0
 19 50  1  0
 20 21  1  0
 20 51  1  0
 20 52  1  0
 21 22  2  0
 23 53  1  0
M  END
>  <Class>  (70) 
Steroid

>  <Fingerprint>  (70) 
0 1 0 1 0 0 1 0 1.854

>  <Referenec>  (70) 
Numazawa M, Watari Y, Yamada K et al (2003) Probing the active site of aromatase with 2-methyl-substituted androstenedione analogs. Steroids 68:503-513

>  <Type>  (70) 
Training

>  <pIC50_cal>  (70) 
6.573

>  <pIC50_exp>  (70) 
7.051

$$$$
71
     RDKit          3D

 54 57  0  0  1  0  0  0  0  0999 V2000
    5.1740   -0.0070    1.8630 O   0  0  0  0  0  0  0  0  0  0  0  0
    4.1770    0.2710    1.1990 C   0  0  0  0  0  0  0  0  0  0  0  0
    3.6040    1.6790    1.1170 C   0  0  0  0  0  0  0  0  0  0  0  0
    4.3580    2.4480    0.0250 C   0  0  0  0  0  0  0  0  0  0  0  0
    3.8360    2.4000    2.4610 C   0  0  0  0  0  0  0  0  0  0  0  0
    2.0800    1.5970    0.8770 C   0  0  0  0  0  0  0  0  0  0  0  0
    1.5700    0.6610   -0.2740 C   0  0  0  0  0  0  0  0  0  0  0  0
    1.7100    1.4200   -1.6300 C   0  0  0  0  0  0  0  0  0  0  0  0
    0.9540    0.8450   -2.6860 O   0  0  0  0  0  0  0  0  0  0  0  0
    2.4060   -0.6260   -0.2940 C   0  0  0  0  0  0  0  0  0  0  0  0
    1.8570   -1.7750   -1.1080 C   0  0  0  0  0  0  0  0  0  0  0  0
    0.4470   -2.1410   -0.6590 C   0  0  0  0  0  0  0  0  0  0  0  0
   -0.4930   -0.9350   -0.7550 C   0  0  0  0  0  0  0  0  0  0  0  0
    0.0710    0.2730    0.0650 C   0  0  0  0  0  0  0  0  0  0  0  0
   -0.9060    1.4810    0.0590 C   0  0  0  0  0  0  0  0  0  0  0  0
   -2.3510    1.1020    0.4330 C   0  0  0  0  0  0  0  0  0  0  0  0
   -2.8540   -0.0600   -0.4180 C   0  0  0  0  0  0  0  0  0  0  0  0
   -3.0950    0.3810   -1.8740 C   0  0  0  0  0  0  0  0  0  0  0  0
   -1.8930   -1.2510   -0.2210 C   0  0  0  0  0  0  0  0  0  0  0  0
   -2.6660   -2.4490   -0.7600 C   0  0  0  0  0  0  0  0  0  0  0  0
   -4.0680   -2.2410   -0.1660 C   0  0  0  0  0  0  0  0  0  0  0  0
   -4.1300   -0.7370    0.0470 C   0  0  0  0  0  0  0  0  0  0  0  0
   -5.0970   -0.1520    0.5130 O   0  0  0  0  0  0  0  0  0  0  0  0
    3.5520   -0.7970    0.3860 C   0  0  0  0  0  0  0  0  0  0  0  0
    5.3710    2.7070    0.3570 H   0  0  0  0  0  1  0  0  0  0  0  0
    3.8470    3.3810   -0.2330 H   0  0  0  0  0  1  0  0  0  0  0  0
    4.4900    1.8570   -0.8850 H   0  0  0  0  0  1  0  0  0  0  0  0
    4.9040    2.4980    2.6870 H   0  0  0  0  0  1  0  0  0  0  0  0
    3.3840    1.8460    3.2920 H   0  0  0  0  0  1  0  0  0  0  0  0
    3.4040    3.4060    2.4480 H   0  0  0  0  0  1  0  0  0  0  0  0
    1.6880    2.6120    0.7340 H   0  0  0  0  0  1  0  0  0  0  0  0
    1.6310    1.2460    1.8190 H   0  0  0  0  0  1  0  0  0  0  0  0
    2.7490    1.4360   -1.9680 H   0  0  0  0  0  1  0  0  0  0  0  0
    1.3790    2.4590   -1.5250 H   0  0  0  0  0  1  0  0  0  0  0  0
    1.1220    1.3770   -3.4820 H   0  0  0  0  0  1  0  0  0  0  0  0
    2.4920   -2.6650   -1.0170 H   0  0  0  0  0  1  0  0  0  0  0  0
    1.8610   -1.5110   -2.1710 H   0  0  0  0  0  1  0  0  0  0  0  0
    0.4720   -2.5200    0.3710 H   0  0  0  0  0  1  0  0  0  0  0  0
    0.0760   -2.9580   -1.2890 H   0  0  0  0  0  1  0  0  0  0  0  0
   -0.5790   -0.6750   -1.8130 H   0  0  0  0  0  1  0  0  0  0  0  0
    0.0830   -0.0810    1.1090 H   0  0  0  0  0  1  0  0  0  0  0  0
   -0.9070    1.9580   -0.9270 H   0  0  0  0  0  1  0  0  0  0  0  0
   -0.5680    2.2430    0.7690 H   0  0  0  0  0  1  0  0  0  0  0  0
   -3.0030    1.9770    0.3200 H   0  0  0  0  0  1  0  0  0  0  0  0
   -2.3900    0.8350    1.4980 H   0  0  0  0  0  1  0  0  0  0  0  0
   -2.1860    0.7390   -2.3650 H   0  0  0  0  0  1  0  0  0  0  0  0
   -3.8260    1.1980   -1.9060 H   0  0  0  0  0  1  0  0  0  0  0  0
   -3.5060   -0.4240   -2.4930 H   0  0  0  0  0  1  0  0  0  0  0  0
   -1.7840   -1.4380    0.8610 H   0  0  0  0  0  1  0  0  0  0  0  0
   -2.2410   -3.4040   -0.4370 H   0  0  0  0  0  1  0  0  0  0  0  0
   -2.6980   -2.4520   -1.8550 H   0  0  0  0  0  1  0  0  0  0  0  0
   -4.1620   -2.7390    0.8030 H   0  0  0  0  0  1  0  0  0  0  0  0
   -4.8490   -2.5730   -0.8530 H   0  0  0  0  0  1  0  0  0  0  0  0
    4.0950   -1.7370    0.3720 H   0  0  0  0  0  1  0  0  0  0  0  0
  1  2  2  0
  2  3  1  0
  2 24  1  0
  3  4  1  0
  3  5  1  0
  3  6  1  0
  4 25  1  0
  4 26  1  0
  4 27  1  0
  5 28  1  0
  5 29  1  0
  5 30  1  0
  6  7  1  0
  6 31  1  0
  6 32  1  0
  7  8  1  0
  7 10  1  0
  7 14  1  0
  8  9  1  0
  8 33  1  0
  8 34  1  0
  9 35  1  0
 10 11  1  0
 10 24  2  0
 11 12  1  0
 11 36  1  0
 11 37  1  0
 12 13  1  0
 12 38  1  0
 12 39  1  0
 13 14  1  0
 13 19  1  0
 13 40  1  0
 14 15  1  0
 14 41  1  0
 15 16  1  0
 15 42  1  0
 15 43  1  0
 16 17  1  0
 16 44  1  0
 16 45  1  0
 17 18  1  0
 17 19  1  0
 17 22  1  0
 18 46  1  0
 18 47  1  0
 18 48  1  0
 19 20  1  0
 19 49  1  0
 20 21  1  0
 20 50  1  0
 20 51  1  0
 21 22  1  0
 21 52  1  0
 21 53  1  0
 22 23  2  0
 24 54  1  0
M  END
>  <Class>  (71) 
Steroid

>  <Fingerprint>  (71) 
0 1 0 1 0 0 0 0 1.691

>  <Referenec>  (71) 
Numazawa M, Watari Y, Yamada K et al (2003) Probing the active site of aromatase with 2-methyl-substituted androstenedione analogs. Steroids 68:503-513

>  <Type>  (71) 
Training

>  <pIC50_cal>  (71) 
5.527

>  <pIC50_exp>  (71) 
5.292

$$$$
72
     RDKit          3D

 52 55  0  0  1  0  0  0  0  0999 V2000
    6.0740   -0.6700    5.0170 O   0  0  0  0  0  0  0  0  0  0  0  0
    5.8670   -0.8030    3.8120 C   0  0  0  0  0  0  0  0  0  0  0  0
    6.6150   -0.0090    2.7470 C   0  0  0  0  0  0  0  0  0  0  0  0
    7.0070    1.3670    3.3160 C   0  0  0  0  0  0  0  0  0  0  0  0
    7.8970   -0.7720    2.3870 C   0  0  0  0  0  0  0  0  0  0  0  0
    5.6850    0.2140    1.5340 C   0  0  0  0  0  0  0  0  0  0  0  0
    4.9990   -1.0590    0.9530 C   0  0  0  0  0  0  0  0  0  0  0  0
    6.0200   -1.7850    0.0570 C   0  0  0  0  0  0  0  0  0  0  0  0
    6.1190   -3.0010   -0.0750 O   0  0  0  0  0  0  0  0  0  0  0  0
    4.5350   -1.9800    2.0830 C   0  0  0  0  0  0  0  0  0  0  0  0
    3.5870   -3.1000    1.7100 C   0  0  0  0  0  0  0  0  0  0  0  0
    2.4170   -2.6160    0.8620 C   0  0  0  0  0  0  0  0  0  0  0  0
    2.8980   -1.8410   -0.3710 C   0  0  0  0  0  0  0  0  0  0  0  0
    3.7680   -0.6220    0.0760 C   0  0  0  0  0  0  0  0  0  0  0  0
    4.1350    0.3160   -1.1110 C   0  0  0  0  0  0  0  0  0  0  0  0
    2.9430    0.6770   -2.0150 C   0  0  0  0  0  0  0  0  0  0  0  0
    2.2030   -0.5770   -2.4670 C   0  0  0  0  0  0  0  0  0  0  0  0
    3.0470   -1.4040   -3.4540 C   0  0  0  0  0  0  0  0  0  0  0  0
    1.7240   -1.3200   -1.2040 C   0  0  0  0  0  0  0  0  0  0  0  0
    0.6680   -2.2930   -1.7200 C   0  0  0  0  0  0  0  0  0  0  0  0
   -0.1470   -1.4270   -2.6940 C   0  0  0  0  0  0  0  0  0  0  0  0
    0.8510   -0.3640   -3.1230 C   0  0  0  0  0  0  0  0  0  0  0  0
    0.5960    0.5330   -3.9150 O   0  0  0  0  0  0  0  0  0  0  0  0
    4.9040   -1.8380    3.3680 C   0  0  0  0  0  0  0  0  0  0  0  0
    7.6820    1.2700    4.1740 H   0  0  0  0  0  1  0  0  0  0  0  0
    6.1250    1.9190    3.6620 H   0  0  0  0  0  1  0  0  0  0  0  0
    7.5140    1.9770    2.5610 H   0  0  0  0  0  1  0  0  0  0  0  0
    8.5890   -0.7980    3.2380 H   0  0  0  0  0  1  0  0  0  0  0  0
    8.4190   -0.2990    1.5490 H   0  0  0  0  0  1  0  0  0  0  0  0
    7.7010   -1.8160    2.1260 H   0  0  0  0  0  1  0  0  0  0  0  0
    6.2520    0.7330    0.7500 H   0  0  0  0  0  1  0  0  0  0  0  0
    4.8940    0.9130    1.8450 H   0  0  0  0  0  1  0  0  0  0  0  0
    6.6760   -1.1270   -0.5400 H   0  0  0  0  0  1  0  0  0  0  0  0
    3.1860   -3.5920    2.6050 H   0  0  0  0  0  1  0  0  0  0  0  0
    4.1360   -3.8760    1.1640 H   0  0  0  0  0  1  0  0  0  0  0  0
    1.7590   -1.9830    1.4720 H   0  0  0  0  0  1  0  0  0  0  0  0
    1.8240   -3.4850    0.5540 H   0  0  0  0  0  1  0  0  0  0  0  0
    3.5030   -2.5230   -0.9800 H   0  0  0  0  0  1  0  0  0  0  0  0
    3.1200   -0.0160    0.7300 H   0  0  0  0  0  1  0  0  0  0  0  0
    4.9140   -0.1440   -1.7280 H   0  0  0  0  0  1  0  0  0  0  0  0
    4.5590    1.2510   -0.7290 H   0  0  0  0  0  1  0  0  0  0  0  0
    3.2970    1.2520   -2.8790 H   0  0  0  0  0  1  0  0  0  0  0  0
    2.2630    1.3440   -1.4680 H   0  0  0  0  0  1  0  0  0  0  0  0
    3.9790   -1.7680   -3.0150 H   0  0  0  0  0  1  0  0  0  0  0  0
    3.3130   -0.7950   -4.3270 H   0  0  0  0  0  1  0  0  0  0  0  0
    2.5050   -2.2740   -3.8400 H   0  0  0  0  0  1  0  0  0  0  0  0
    1.1760   -0.6060   -0.5640 H   0  0  0  0  0  1  0  0  0  0  0  0
    0.0320   -2.6870   -0.9220 H   0  0  0  0  0  1  0  0  0  0  0  0
    1.1220   -3.1450   -2.2370 H   0  0  0  0  0  1  0  0  0  0  0  0
   -0.9830   -0.9410   -2.1820 H   0  0  0  0  0  1  0  0  0  0  0  0
   -0.4970   -2.0060   -3.5510 H   0  0  0  0  0  1  0  0  0  0  0  0
    4.5370   -2.4920    4.1520 H   0  0  0  0  0  1  0  0  0  0  0  0
  1  2  2  0
  2  3  1  0
  2 24  1  0
  3  4  1  0
  3  5  1  0
  3  6  1  0
  4 25  1  0
  4 26  1  0
  4 27  1  0
  5 28  1  0
  5 29  1  0
  5 30  1  0
  6  7  1  0
  6 31  1  0
  6 32  1  0
  7  8  1  0
  7 10  1  0
  7 14  1  0
  8  9  2  0
  8 33  1  0
 10 11  1  0
 10 24  2  0
 11 12  1  0
 11 34  1  0
 11 35  1  0
 12 13  1  0
 12 36  1  0
 12 37  1  0
 13 14  1  0
 13 19  1  0
 13 38  1  0
 14 15  1  0
 14 39  1  0
 15 16  1  0
 15 40  1  0
 15 41  1  0
 16 17  1  0
 16 42  1  0
 16 43  1  0
 17 18  1  0
 17 19  1  0
 17 22  1  0
 18 44  1  0
 18 45  1  0
 18 46  1  0
 19 20  1  0
 19 47  1  0
 20 21  1  0
 20 48  1  0
 20 49  1  0
 21 22  1  0
 21 50  1  0
 21 51  1  0
 22 23  2  0
 24 52  1  0
M  END
>  <Class>  (72) 
Steroid

>  <Fingerprint>  (72) 
0 1 0 1 0 0 0 0 1.72

>  <Referenec>  (72) 
Numazawa M, Watari Y, Yamada K et al (2003) Probing the active site of aromatase with 2-methyl-substituted androstenedione analogs. Steroids 68:503-513

>  <Type>  (72) 
Training

>  <pIC50_cal>  (72) 
5.585

>  <pIC50_exp>  (72) 
6.222

$$$$
73
     RDKit          3D

 50 53  0  0  1  0  0  0  0  0999 V2000
   -4.3440   -0.6720    4.0520 O   0  0  0  0  0  0  0  0  0  0  0  0
   -3.2310   -0.7090    3.5320 C   0  0  0  0  0  0  0  0  0  0  0  0
   -2.0710    0.1030    4.0620 C   0  0  0  0  0  0  0  0  0  0  0  0
   -1.0810    0.4290    2.9410 C   0  0  0  0  0  0  0  0  0  0  0  0
   -0.6380   -0.7540    2.0260 C   0  0  0  0  0  0  0  0  0  0  0  0
   -1.8220   -1.6840    1.7440 C   0  0  0  0  0  0  0  0  0  0  0  0
   -1.6270   -2.7100    0.6520 C   0  0  0  0  0  0  0  0  0  0  0  0
   -1.1700   -2.0660   -0.6520 C   0  0  0  0  0  0  0  0  0  0  0  0
    0.1030   -1.2360   -0.4450 C   0  0  0  0  0  0  0  0  0  0  0  0
   -0.1300   -0.1500    0.6560 C   0  0  0  0  0  0  0  0  0  0  0  0
    1.0920    0.8010    0.8040 C   0  0  0  0  0  0  0  0  0  0  0  0
    1.6030    1.3650   -0.5340 C   0  0  0  0  0  0  0  0  0  0  0  0
    1.8570    0.2450   -1.5380 C   0  0  0  0  0  0  0  0  0  0  0  0
    0.5360   -0.5270   -1.7310 C   0  0  0  0  0  0  0  0  0  0  0  0
    0.7560   -1.3290   -3.0090 C   0  0  0  0  0  0  0  0  0  0  0  0
    1.4120   -0.3020   -3.9450 C   0  0  0  0  0  0  0  0  0  0  0  0
    2.0760    0.6660   -2.9800 C   0  0  0  0  0  0  0  0  0  0  0  0
    2.7230    1.6440   -3.3280 O   0  0  0  0  0  0  0  0  0  0  0  0
    3.0790   -0.6000   -1.1360 C   0  0  0  0  0  0  0  0  0  0  0  0
   -2.9930   -1.6330    2.4010 C   0  0  0  0  0  0  0  0  0  0  0  0
    0.4790   -1.5630    2.7230 C   0  0  0  0  0  0  0  0  0  0  0  0
   -1.4620   -0.5900    5.2730 C   0  0  0  0  0  0  0  0  0  0  0  0
   -2.4840    1.0640    4.4000 H   0  0  0  0  0  1  0  0  0  0  0  0
   -0.2050    0.9310    3.3710 H   0  0  0  0  0  1  0  0  0  0  0  0
   -1.5710    1.1850    2.3100 H   0  0  0  0  0  1  0  0  0  0  0  0
   -2.5510   -3.2690    0.4610 H   0  0  0  0  0  1  0  0  0  0  0  0
   -0.8850   -3.4480    0.9810 H   0  0  0  0  0  1  0  0  0  0  0  0
   -1.9720   -1.4330   -1.0530 H   0  0  0  0  0  1  0  0  0  0  0  0
   -0.9890   -2.8560   -1.3900 H   0  0  0  0  0  1  0  0  0  0  0  0
    0.8970   -1.9220   -0.1300 H   0  0  0  0  0  1  0  0  0  0  0  0
   -0.9490    0.4840    0.2760 H   0  0  0  0  0  1  0  0  0  0  0  0
    1.9140    0.2790    1.3040 H   0  0  0  0  0  1  0  0  0  0  0  0
    0.8310    1.6500    1.4450 H   0  0  0  0  0  1  0  0  0  0  0  0
    2.5160    1.9480   -0.3640 H   0  0  0  0  0  1  0  0  0  0  0  0
    0.8650    2.0730   -0.9340 H   0  0  0  0  0  1  0  0  0  0  0  0
   -0.2610    0.1970   -1.9750 H   0  0  0  0  0  1  0  0  0  0  0  0
   -0.1790   -1.7060   -3.4360 H   0  0  0  0  0  1  0  0  0  0  0  0
    1.4160   -2.1870   -2.8400 H   0  0  0  0  0  1  0  0  0  0  0  0
    0.6590    0.2390   -4.5250 H   0  0  0  0  0  1  0  0  0  0  0  0
    2.1490   -0.7690   -4.6020 H   0  0  0  0  0  1  0  0  0  0  0  0
    2.9510   -1.1010   -0.1730 H   0  0  0  0  0  1  0  0  0  0  0  0
    3.9700    0.0360   -1.0570 H   0  0  0  0  0  1  0  0  0  0  0  0
    3.3170   -1.3710   -1.8770 H   0  0  0  0  0  1  0  0  0  0  0  0
   -3.8210   -2.2930    2.1630 H   0  0  0  0  0  1  0  0  0  0  0  0
    0.0900   -2.1890    3.5310 H   0  0  0  0  0  1  0  0  0  0  0  0
    1.2400   -0.9070    3.1580 H   0  0  0  0  0  1  0  0  0  0  0  0
    0.9920   -2.2420    2.0350 H   0  0  0  0  0  1  0  0  0  0  0  0
   -1.2780   -1.6530    5.0980 H   0  0  0  0  0  1  0  0  0  0  0  0
   -2.1520   -0.5340    6.1230 H   0  0  0  0  0  1  0  0  0  0  0  0
   -0.5240   -0.1120    5.5760 H   0  0  0  0  0  1  0  0  0  0  0  0
  1  2  2  0
  2  3  1  0
  2 20  1  0
  3  4  1  0
  3 22  1  0
  3 23  1  0
  4  5  1  0
  4 24  1  0
  4 25  1  0
  5  6  1  0
  5 10  1  0
  5 21  1  0
  6  7  1  0
  6 20  2  0
  7  8  1  0
  7 26  1  0
  7 27  1  0
  8  9  1  0
  8 28  1  0
  8 29  1  0
  9 10  1  0
  9 14  1  0
  9 30  1  0
 10 11  1  0
 10 31  1  0
 11 12  1  0
 11 32  1  0
 11 33  1  0
 12 13  1  0
 12 34  1  0
 12 35  1  0
 13 14  1  0
 13 17  1  0
 13 19  1  0
 14 15  1  0
 14 36  1  0
 15 16  1  0
 15 37  1  0
 15 38  1  0
 16 17  1  0
 16 39  1  0
 16 40  1  0
 17 18  2  0
 19 41  1  0
 19 42  1  0
 19 43  1  0
 20 44  1  0
 21 45  1  0
 21 46  1  0
 21 47  1  0
 22 48  1  0
 22 49  1  0
 22 50  1  0
M  END
>  <Class>  (73) 
Steroid

>  <Fingerprint>  (73) 
0 1 0 1 0 0 1 0 1.756

>  <Referenec>  (73) 
Numazawa M, Watari Y, Yamada K et al (2003) Probing the active site of aromatase with 2-methyl-substituted androstenedione analogs. Steroids 68:503-513

>  <Type>  (73) 
Training

>  <pIC50_cal>  (73) 
6.380

>  <pIC50_exp>  (73) 
6.602

$$$$
74
     RDKit          3D

 51 54  0  0  1  0  0  0  0  0999 V2000
   -4.4980   -2.0640   -1.7320 O   0  0  0  0  0  0  0  0  0  0  0  0
   -3.5140   -1.9120   -1.0110 C   0  0  0  0  0  0  0  0  0  0  0  0
   -3.4870   -0.9650    0.1750 C   0  0  0  0  0  0  0  0  0  0  0  0
   -2.0770   -0.3900    0.3200 C   0  0  0  0  0  0  0  0  0  0  0  0
   -0.9800   -1.4860    0.5080 C   0  0  0  0  0  0  0  0  0  0  0  0
   -1.1840   -2.5940   -0.5410 C   0  0  0  0  0  0  0  0  0  0  0  0
   -0.0400   -3.5610   -0.7360 C   0  0  0  0  0  0  0  0  0  0  0  0
    1.2780   -2.8430   -0.9890 C   0  0  0  0  0  0  0  0  0  0  0  0
    1.5930   -1.8420    0.1300 C   0  0  0  0  0  0  0  0  0  0  0  0
    0.4290   -0.8060    0.2720 C   0  0  0  0  0  0  0  0  0  0  0  0
    0.7770    0.3240    1.2810 C   0  0  0  0  0  0  0  0  0  0  0  0
    2.1590    0.9620    1.0510 C   0  0  0  0  0  0  0  0  0  0  0  0
    3.2460   -0.1070    0.9920 C   0  0  0  0  0  0  0  0  0  0  0  0
    2.8900   -1.0760   -0.1520 C   0  0  0  0  0  0  0  0  0  0  0  0
    4.1860   -1.8390   -0.4100 C   0  0  0  0  0  0  0  0  0  0  0  0
    5.2450   -0.7260   -0.3880 C   0  0  0  0  0  0  0  0  0  0  0  0
    4.6070    0.3380    0.4880 C   0  0  0  0  0  0  0  0  0  0  0  0
    5.1380    1.4040    0.7680 O   0  0  0  0  0  0  0  0  0  0  0  0
    3.4770   -0.7500    2.3720 C   0  0  0  0  0  0  0  0  0  0  0  0
   -2.3160   -2.7530   -1.2490 C   0  0  0  0  0  0  0  0  0  0  0  0
   -1.1040   -2.1500    1.9110 C   0  0  0  0  0  0  0  0  0  0  0  0
   -1.3230   -1.1960    2.9430 O   0  0  0  0  0  0  0  0  0  0  0  0
   -4.5100    0.1550    0.0030 C   0  0  0  0  0  0  0  0  0  0  0  0
   -3.7590   -1.5440    1.0650 H   0  0  0  0  0  1  0  0  0  0  0  0
   -2.0650    0.3220    1.1530 H   0  0  0  0  0  1  0  0  0  0  0  0
   -1.8490    0.1980   -0.5820 H   0  0  0  0  0  1  0  0  0  0  0  0
   -0.2350   -4.2420   -1.5730 H   0  0  0  0  0  1  0  0  0  0  0  0
    0.0500   -4.1900    0.1570 H   0  0  0  0  0  1  0  0  0  0  0  0
    1.2380   -2.3260   -1.9570 H   0  0  0  0  0  1  0  0  0  0  0  0
    2.0760   -3.5910   -1.0610 H   0  0  0  0  0  1  0  0  0  0  0  0
    1.7020   -2.4070    1.0620 H   0  0  0  0  0  1  0  0  0  0  0  0
    0.3630   -0.3040   -0.7080 H   0  0  0  0  0  1  0  0  0  0  0  0
    0.7440   -0.0610    2.3040 H   0  0  0  0  0  1  0  0  0  0  0  0
    0.0290    1.1230    1.2240 H   0  0  0  0  0  1  0  0  0  0  0  0
    2.3690    1.6840    1.8490 H   0  0  0  0  0  1  0  0  0  0  0  0
    2.1420    1.5400    0.1180 H   0  0  0  0  0  1  0  0  0  0  0  0
    2.7120   -0.4860   -1.0680 H   0  0  0  0  0  1  0  0  0  0  0  0
    4.1840   -2.3580   -1.3740 H   0  0  0  0  0  1  0  0  0  0  0  0
    4.3790   -2.5830    0.3690 H   0  0  0  0  0  1  0  0  0  0  0  0
    5.4020   -0.3120   -1.3890 H   0  0  0  0  0  1  0  0  0  0  0  0
    6.1870   -1.0750    0.0410 H   0  0  0  0  0  1  0  0  0  0  0  0
    2.5940   -1.2730    2.7500 H   0  0  0  0  0  1  0  0  0  0  0  0
    3.7420    0.0190    3.1080 H   0  0  0  0  0  1  0  0  0  0  0  0
    4.3040   -1.4680    2.3650 H   0  0  0  0  0  1  0  0  0  0  0  0
   -2.4350   -3.5330   -1.9930 H   0  0  0  0  0  1  0  0  0  0  0  0
   -0.2080   -2.7230    2.1670 H   0  0  0  0  0  1  0  0  0  0  0  0
   -1.9500   -2.8470    1.9380 H   0  0  0  0  0  1  0  0  0  0  0  0
   -1.3910   -1.6880    3.7790 H   0  0  0  0  0  1  0  0  0  0  0  0
   -4.3230    0.7300   -0.9110 H   0  0  0  0  0  1  0  0  0  0  0  0
   -4.4810    0.8440    0.8540 H   0  0  0  0  0  1  0  0  0  0  0  0
   -5.5260   -0.2500   -0.0650 H   0  0  0  0  0  1  0  0  0  0  0  0
  1  2  2  0
  2  3  1  0
  2 20  1  0
  3  4  1  0
  3 23  1  0
  3 24  1  0
  4  5  1  0
  4 25  1  0
  4 26  1  0
  5  6  1  0
  5 10  1  0
  5 21  1  0
  6  7  1  0
  6 20  2  0
  7  8  1  0
  7 27  1  0
  7 28  1  0
  8  9  1  0
  8 29  1  0
  8 30  1  0
  9 10  1  0
  9 14  1  0
  9 31  1  0
 10 11  1  0
 10 32  1  0
 11 12  1  0
 11 33  1  0
 11 34  1  0
 12 13  1  0
 12 35  1  0
 12 36  1  0
 13 14  1  0
 13 17  1  0
 13 19  1  0
 14 15  1  0
 14 37  1  0
 15 16  1  0
 15 38  1  0
 15 39  1  0
 16 17  1  0
 16 40  1  0
 16 41  1  0
 17 18  2  0
 19 42  1  0
 19 43  1  0
 19 44  1  0
 20 45  1  0
 21 22  1  0
 21 46  1  0
 21 47  1  0
 22 48  1  0
 23 49  1  0
 23 50  1  0
 23 51  1  0
M  END
>  <Class>  (74) 
Steroid

>  <Fingerprint>  (74) 
0 1 0 1 0 0 0 0 1.554

>  <Referenec>  (74) 
Numazawa M, Watari Y, Yamada K et al (2003) Probing the active site of aromatase with 2-methyl-substituted androstenedione analogs. Steroids 68:503-513

>  <Type>  (74) 
Training

>  <pIC50_cal>  (74) 
5.258

>  <pIC50_exp>  (74) 
4.959

$$$$
75
     RDKit          3D

 49 52  0  0  1  0  0  0  0  0999 V2000
    2.5890    4.1990    1.2430 O   0  0  0  0  0  0  0  0  0  0  0  0
    2.1110    3.0960    0.9930 C   0  0  0  0  0  0  0  0  0  0  0  0
    2.8530    2.0190    0.2230 C   0  0  0  0  0  0  0  0  0  0  0  0
    1.8550    1.2170   -0.6200 C   0  0  0  0  0  0  0  0  0  0  0  0
    0.7140    0.5780    0.2230 C   0  0  0  0  0  0  0  0  0  0  0  0
    0.1560    1.5990    1.2190 C   0  0  0  0  0  0  0  0  0  0  0  0
   -1.1670    1.2720    1.8760 C   0  0  0  0  0  0  0  0  0  0  0  0
   -2.2180    0.7970    0.8790 C   0  0  0  0  0  0  0  0  0  0  0  0
   -1.6980   -0.3720    0.0330 C   0  0  0  0  0  0  0  0  0  0  0  0
   -0.4150    0.0680   -0.7410 C   0  0  0  0  0  0  0  0  0  0  0  0
    0.0620   -1.0040   -1.7640 C   0  0  0  0  0  0  0  0  0  0  0  0
   -1.0620   -1.5670   -2.6510 C   0  0  0  0  0  0  0  0  0  0  0  0
   -2.2370   -2.0460   -1.8050 C   0  0  0  0  0  0  0  0  0  0  0  0
   -2.7420   -0.8440   -0.9820 C   0  0  0  0  0  0  0  0  0  0  0  0
   -4.1250   -1.2750   -0.5050 C   0  0  0  0  0  0  0  0  0  0  0  0
   -4.7410   -1.9030   -1.7640 C   0  0  0  0  0  0  0  0  0  0  0  0
   -3.5230   -2.3600   -2.5480 C   0  0  0  0  0  0  0  0  0  0  0  0
   -3.5790   -2.9300   -3.6300 O   0  0  0  0  0  0  0  0  0  0  0  0
   -1.8730   -3.3070   -1.0010 C   0  0  0  0  0  0  0  0  0  0  0  0
    0.7750    2.7510    1.5330 C   0  0  0  0  0  0  0  0  0  0  0  0
    1.3190   -0.6110    0.9940 C   0  0  0  0  0  0  0  0  0  0  0  0
    0.9510   -1.0090    2.0960 O   0  0  0  0  0  0  0  0  0  0  0  0
    3.9370    2.6270   -0.6640 C   0  0  0  0  0  0  0  0  0  0  0  0
    3.3360    1.3660    0.9610 H   0  0  0  0  0  1  0  0  0  0  0  0
    2.4090    0.4440   -1.1680 H   0  0  0  0  0  1  0  0  0  0  0  0
    1.4170    1.8830   -1.3770 H   0  0  0  0  0  1  0  0  0  0  0  0
   -1.5670    2.1420    2.4120 H   0  0  0  0  0  1  0  0  0  0  0  0
   -1.0110    0.4960    2.6340 H   0  0  0  0  0  1  0  0  0  0  0  0
   -2.5140    1.6310    0.2290 H   0  0  0  0  0  1  0  0  0  0  0  0
   -3.1130    0.4940    1.4340 H   0  0  0  0  0  1  0  0  0  0  0  0
   -1.4540   -1.1960    0.7140 H   0  0  0  0  0  1  0  0  0  0  0  0
   -0.7150    0.9350   -1.3530 H   0  0  0  0  0  1  0  0  0  0  0  0
    0.5450   -1.8350   -1.2400 H   0  0  0  0  0  1  0  0  0  0  0  0
    0.8230   -0.5740   -2.4250 H   0  0  0  0  0  1  0  0  0  0  0  0
   -0.6700   -2.3840   -3.2690 H   0  0  0  0  0  1  0  0  0  0  0  0
   -1.3920   -0.7910   -3.3540 H   0  0  0  0  0  1  0  0  0  0  0  0
   -2.9190    0.0020   -1.6690 H   0  0  0  0  0  1  0  0  0  0  0  0
   -4.7300   -0.4340   -0.1510 H   0  0  0  0  0  1  0  0  0  0  0  0
   -4.0630   -2.0050    0.3090 H   0  0  0  0  0  1  0  0  0  0  0  0
   -5.2790   -1.1550   -2.3540 H   0  0  0  0  0  1  0  0  0  0  0  0
   -5.3890   -2.7460   -1.5180 H   0  0  0  0  0  1  0  0  0  0  0  0
   -1.0610   -3.1380   -0.2880 H   0  0  0  0  0  1  0  0  0  0  0  0
   -1.5510   -4.1080   -1.6780 H   0  0  0  0  0  1  0  0  0  0  0  0
   -2.7250   -3.7050   -0.4390 H   0  0  0  0  0  1  0  0  0  0  0  0
    0.3530    3.4710    2.2260 H   0  0  0  0  0  1  0  0  0  0  0  0
    2.1140   -1.1640    0.4620 H   0  0  0  0  0  1  0  0  0  0  0  0
    3.5120    3.3370   -1.3820 H   0  0  0  0  0  1  0  0  0  0  0  0
    4.4660    1.8480   -1.2220 H   0  0  0  0  0  1  0  0  0  0  0  0
    4.6750    3.1680   -0.0630 H   0  0  0  0  0  1  0  0  0  0  0  0
  1  2  2  0
  2  3  1  0
  2 20  1  0
  3  4  1  0
  3 23  1  0
  3 24  1  0
  4  5  1  0
  4 25  1  0
  4 26  1  0
  5  6  1  0
  5 10  1  0
  5 21  1  0
  6  7  1  0
  6 20  2  0
  7  8  1  0
  7 27  1  0
  7 28  1  0
  8  9  1  0
  8 29  1  0
  8 30  1  0
  9 10  1  0
  9 14  1  0
  9 31  1  0
 10 11  1  0
 10 32  1  0
 11 12  1  0
 11 33  1  0
 11 34  1  0
 12 13  1  0
 12 35  1  0
 12 36  1  0
 13 14  1  0
 13 17  1  0
 13 19  1  0
 14 15  1  0
 14 37  1  0
 15 16  1  0
 15 38  1  0
 15 39  1  0
 16 17  1  0
 16 40  1  0
 16 41  1  0
 17 18  2  0
 19 42  1  0
 19 43  1  0
 19 44  1  0
 20 45  1  0
 21 22  2  0
 21 46  1  0
 23 47  1  0
 23 48  1  0
 23 49  1  0
M  END
>  <Class>  (75) 
Steroid

>  <Fingerprint>  (75) 
0 1 0 1 0 0 0 0 1.662

>  <Referenec>  (75) 
Numazawa M, Watari Y, Yamada K et al (2003) Probing the active site of aromatase with 2-methyl-substituted androstenedione analogs. Steroids 68:503-513

>  <Type>  (75) 
Training

>  <pIC50_cal>  (75) 
5.470

>  <pIC50_exp>  (75) 
4.921

$$$$
76
     RDKit          3D

 48 51  0  0  1  0  0  0  0  0999 V2000
   -4.8580    3.1010   -0.1700 O   0  0  0  0  0  0  0  0  0  0  0  0
   -3.8360    2.4830    0.1030 C   0  0  0  0  0  0  0  0  0  0  0  0
   -3.5740    1.1570   -0.5040 C   0  0  0  0  0  0  0  0  0  0  0  0
   -2.5190    0.3900   -0.1730 C   0  0  0  0  0  0  0  0  0  0  0  0
   -2.4250   -1.0190   -0.7100 C   0  0  0  0  0  0  0  0  0  0  0  0
   -1.0420   -1.3440   -1.2580 C   0  0  0  0  0  0  0  0  0  0  0  0
    0.0430   -1.0830   -0.2070 C   0  0  0  0  0  0  0  0  0  0  0  0
   -0.0020    0.4130    0.2420 C   0  0  0  0  0  0  0  0  0  0  0  0
    1.1820    0.7780    1.1830 C   0  0  0  0  0  0  0  0  0  0  0  0
    2.5560    0.3090    0.6710 C   0  0  0  0  0  0  0  0  0  0  0  0
    2.5310   -1.1750    0.3220 C   0  0  0  0  0  0  0  0  0  0  0  0
    2.4070   -2.0480    1.5840 C   0  0  0  0  0  0  0  0  0  0  0  0
    1.4430   -1.3830   -0.7510 C   0  0  0  0  0  0  0  0  0  0  0  0
    1.7550   -2.7570   -1.3350 C   0  0  0  0  0  0  0  0  0  0  0  0
    3.2810   -2.7130   -1.5120 C   0  0  0  0  0  0  0  0  0  0  0  0
    3.7190   -1.7100   -0.4590 C   0  0  0  0  0  0  0  0  0  0  0  0
    4.8850   -1.3980   -0.2550 O   0  0  0  0  0  0  0  0  0  0  0  0
   -1.4160    0.8440    0.7950 C   0  0  0  0  0  0  0  0  0  0  0  0
   -1.7140    0.2210    2.1780 C   0  0  0  0  0  0  0  0  0  0  0  0
   -1.4350    2.3980    0.9230 C   0  0  0  0  0  0  0  0  0  0  0  0
   -2.8090    2.9810    1.0560 C   0  0  0  0  0  0  0  0  0  0  0  0
   -3.1520    3.9180    1.9500 C   0  0  0  0  0  0  0  0  0  0  0  0
   -4.3490    0.8090   -1.1800 H   0  0  0  0  0  1  0  0  0  0  0  0
   -3.1650   -1.1910   -1.5020 H   0  0  0  0  0  1  0  0  0  0  0  0
   -2.6700   -1.7200    0.0970 H   0  0  0  0  0  1  0  0  0  0  0  0
   -0.8490   -0.7470   -2.1580 H   0  0  0  0  0  1  0  0  0  0  0  0
   -1.0260   -2.3970   -1.5640 H   0  0  0  0  0  1  0  0  0  0  0  0
   -0.1580   -1.7350    0.6510 H   0  0  0  0  0  1  0  0  0  0  0  0
    0.1640    1.0020   -0.6750 H   0  0  0  0  0  1  0  0  0  0  0  0
    1.0170    0.3520    2.1770 H   0  0  0  0  0  1  0  0  0  0  0  0
    1.2300    1.8650    1.3170 H   0  0  0  0  0  1  0  0  0  0  0  0
    3.3220    0.5160    1.4290 H   0  0  0  0  0  1  0  0  0  0  0  0
    2.8370    0.9020   -0.2090 H   0  0  0  0  0  1  0  0  0  0  0  0
    1.4800   -1.8690    2.1350 H   0  0  0  0  0  1  0  0  0  0  0  0
    3.2390   -1.8420    2.2690 H   0  0  0  0  0  1  0  0  0  0  0  0
    2.4530   -3.1180    1.3570 H   0  0  0  0  0  1  0  0  0  0  0  0
    1.6210   -0.6680   -1.5740 H   0  0  0  0  0  1  0  0  0  0  0  0
    1.2560   -2.9310   -2.2930 H   0  0  0  0  0  1  0  0  0  0  0  0
    1.4600   -3.5620   -0.6540 H   0  0  0  0  0  1  0  0  0  0  0  0
    3.5520   -2.3300   -2.4990 H   0  0  0  0  0  1  0  0  0  0  0  0
    3.7350   -3.6910   -1.3350 H   0  0  0  0  0  1  0  0  0  0  0  0
   -1.5990   -0.8670    2.1740 H   0  0  0  0  0  1  0  0  0  0  0  0
   -2.7410    0.4320    2.5010 H   0  0  0  0  0  1  0  0  0  0  0  0
   -1.0520    0.6210    2.9530 H   0  0  0  0  0  1  0  0  0  0  0  0
   -0.9790    2.8480    0.0300 H   0  0  0  0  0  1  0  0  0  0  0  0
   -0.8150    2.7120    1.7720 H   0  0  0  0  0  1  0  0  0  0  0  0
   -2.4330    4.3170    2.6580 H   0  0  0  0  0  1  0  0  0  0  0  0
   -4.1630    4.3160    1.9960 H   0  0  0  0  0  1  0  0  0  0  0  0
  1  2  2  0
  2  3  1  0
  2 21  1  0
  3  4  2  0
  3 23  1  0
  4  5  1  0
  4 18  1  0
  5  6  1  0
  5 24  1  0
  5 25  1  0
  6  7  1  0
  6 26  1  0
  6 27  1  0
  7  8  1  0
  7 13  1  0
  7 28  1  0
  8  9  1  0
  8 18  1  0
  8 29  1  0
  9 10  1  0
  9 30  1  0
  9 31  1  0
 10 11  1  0
 10 32  1  0
 10 33  1  0
 11 12  1  0
 11 13  1  0
 11 16  1  0
 12 34  1  0
 12 35  1  0
 12 36  1  0
 13 14  1  0
 13 37  1  0
 14 15  1  0
 14 38  1  0
 14 39  1  0
 15 16  1  0
 15 40  1  0
 15 41  1  0
 16 17  2  0
 18 19  1  0
 18 20  1  0
 19 42  1  0
 19 43  1  0
 19 44  1  0
 20 21  1  0
 20 45  1  0
 20 46  1  0
 21 22  2  3
 22 47  1  0
 22 48  1  0
M  END
>  <Class>  (76) 
Steroid

>  <Fingerprint>  (76) 
0 1 0 1 0 0 1 0 1.838

>  <Referenec>  (76) 
Numazawa M, Watari Y, Yamada K et al (2003) Probing the active site of aromatase with 2-methyl-substituted androstenedione analogs. Steroids 68:503-513

>  <Type>  (76) 
Training

>  <pIC50_cal>  (76) 
6.541

>  <pIC50_exp>  (76) 
6.260

$$$$
77
     RDKit          3D

 42 45  0  0  1  0  0  0  0  0999 V2000
   -2.5360   -0.3790   -4.1270 O   0  0  0  0  0  0  0  0  0  0  0  0
   -1.6850    0.1400   -3.4160 C   0  0  0  0  0  0  0  0  0  0  0  0
   -0.6800    1.1680   -3.9090 C   0  0  0  0  0  0  0  0  0  0  0  0
    0.1260    1.4990   -2.6430 C   0  0  0  0  0  0  0  0  0  0  0  0
   -0.0210    0.2300   -1.8100 C   0  0  0  0  0  0  0  0  0  0  0  0
    0.4360    0.2120   -0.3510 C   0  0  0  0  0  0  0  0  0  0  0  0
    0.2680   -1.2410    0.1940 C   0  0  0  0  0  0  0  0  0  0  0  0
   -1.1750   -1.7690   -0.0360 C   0  0  0  0  0  0  0  0  0  0  0  0
   -1.6890   -1.5740   -1.4750 C   0  0  0  0  0  0  0  0  0  0  0  0
   -1.5170   -0.1300   -1.9320 C   0  0  0  0  0  0  0  0  0  0  0  0
   -2.5000    0.8050   -1.2030 C   0  0  0  0  0  0  0  0  0  0  0  0
    1.8940    0.6400   -0.1820 C   0  0  0  0  0  0  0  0  0  0  0  0
    2.2450    0.7190    1.3020 C   0  0  0  0  0  0  0  0  0  0  0  0
    1.7500   -0.4510    2.1190 C   0  0  0  0  0  0  0  0  0  0  0  0
    0.7800   -1.3580    1.6270 C   0  0  0  0  0  0  0  0  0  0  0  0
    0.3710   -2.4160    2.4590 C   0  0  0  0  0  0  0  0  0  0  0  0
    0.8820   -2.5390    3.7470 C   0  0  0  0  0  0  0  0  0  0  0  0
    0.4750   -3.5480    4.5310 F   0  0  0  0  0  0  0  0  0  0  0  0
    1.8110   -1.6330    4.2320 C   0  0  0  0  0  0  0  0  0  0  0  0
    2.3140   -1.7500    5.4960 O   0  0  0  0  0  0  0  0  0  0  0  0
    2.2480   -0.5910    3.4290 C   0  0  0  0  0  0  0  0  0  0  0  0
   -1.1850    2.0510   -4.3060 H   0  0  0  0  0  1  0  0  0  0  0  0
   -0.0450    0.7050   -4.6700 H   0  0  0  0  0  1  0  0  0  0  0  0
   -0.2880    2.3720   -2.1280 H   0  0  0  0  0  1  0  0  0  0  0  0
    1.1690    1.7210   -2.8900 H   0  0  0  0  0  1  0  0  0  0  0  0
    0.5710   -0.5370   -2.3370 H   0  0  0  0  0  1  0  0  0  0  0  0
   -0.1830    0.9020    0.2370 H   0  0  0  0  0  1  0  0  0  0  0  0
    0.9290   -1.8940   -0.3960 H   0  0  0  0  0  1  0  0  0  0  0  0
   -1.8610   -1.2840    0.6700 H   0  0  0  0  0  1  0  0  0  0  0  0
   -1.2230   -2.8430    0.1800 H   0  0  0  0  0  1  0  0  0  0  0  0
   -2.7420   -1.8780   -1.5340 H   0  0  0  0  0  1  0  0  0  0  0  0
   -1.1440   -2.2500   -2.1470 H   0  0  0  0  0  1  0  0  0  0  0  0
   -2.4260    1.8420   -1.5480 H   0  0  0  0  0  1  0  0  0  0  0  0
   -2.3580    0.8080   -0.1200 H   0  0  0  0  0  1  0  0  0  0  0  0
   -3.5330    0.4900   -1.3950 H   0  0  0  0  0  1  0  0  0  0  0  0
    2.0760    1.6190   -0.6390 H   0  0  0  0  0  1  0  0  0  0  0  0
    2.5570   -0.0760   -0.6840 H   0  0  0  0  0  1  0  0  0  0  0  0
    1.8030    1.6310    1.7240 H   0  0  0  0  0  1  0  0  0  0  0  0
    3.3330    0.8060    1.4000 H   0  0  0  0  0  1  0  0  0  0  0  0
   -0.3400   -3.1640    2.1260 H   0  0  0  0  0  1  0  0  0  0  0  0
    1.8970   -2.5360    5.8970 H   0  0  0  0  0  1  0  0  0  0  0  0
    2.9790    0.1130    3.8200 H   0  0  0  0  0  1  0  0  0  0  0  0
  1  2  2  0
  2  3  1  0
  2 10  1  0
  3  4  1  0
  3 22  1  0
  3 23  1  0
  4  5  1  0
  4 24  1  0
  4 25  1  0
  5  6  1  0
  5 10  1  0
  5 26  1  0
  6  7  1  0
  6 12  1  0
  6 27  1  0
  7  8  1  0
  7 15  1  0
  7 28  1  0
  8  9  1  0
  8 29  1  0
  8 30  1  0
  9 10  1  0
  9 31  1  0
  9 32  1  0
 10 11  1  0
 11 33  1  0
 11 34  1  0
 11 35  1  0
 12 13  1  0
 12 36  1  0
 12 37  1  0
 13 14  1  0
 13 38  1  0
 13 39  1  0
 14 15  2  0
 14 21  1  0
 15 16  1  0
 16 17  2  0
 16 40  1  0
 17 18  1  0
 17 19  1  0
 19 20  1  0
 19 21  2  0
 20 41  1  0
 21 42  1  0
M  END
>  <Class>  (77) 
Steroid

>  <Fingerprint>  (77) 
0 0 1 1 0 0 0 0 1.435

>  <Referenec>  (77) 
Numazawa M, Ando M, Watari Y et al (2005) Structure-activity relationships of 2-, 4-, or 6-substituted estrogens as aromatase inhibitors. J Steroid Biochem Mole Biol 96:51-58

>  <Type>  (77) 
Training

>  <pIC50_cal>  (77) 
5.112

>  <pIC50_exp>  (77) 
4.936

$$$$
78
     RDKit          3D

 42 45  0  0  1  0  0  0  0  0999 V2000
   -0.5520    3.5370    3.3380 O   0  0  0  0  0  0  0  0  0  0  0  0
   -0.7740    2.4590    2.8030 C   0  0  0  0  0  0  0  0  0  0  0  0
   -0.9930    1.1620    3.5650 C   0  0  0  0  0  0  0  0  0  0  0  0
   -1.2420    0.1400    2.4450 C   0  0  0  0  0  0  0  0  0  0  0  0
   -0.5070    0.7560    1.2590 C   0  0  0  0  0  0  0  0  0  0  0  0
   -0.6910    0.1770   -0.1430 C   0  0  0  0  0  0  0  0  0  0  0  0
    0.2670    0.9350   -1.1130 C   0  0  0  0  0  0  0  0  0  0  0  0
    0.0690    2.4730   -1.0200 C   0  0  0  0  0  0  0  0  0  0  0  0
    0.0750    3.0170    0.4220 C   0  0  0  0  0  0  0  0  0  0  0  0
   -0.9000    2.2470    1.3060 C   0  0  0  0  0  0  0  0  0  0  0  0
   -2.3600    2.5740    0.9370 C   0  0  0  0  0  0  0  0  0  0  0  0
   -0.3830   -1.3200   -0.2110 C   0  0  0  0  0  0  0  0  0  0  0  0
   -0.7080   -1.8550   -1.6030 C   0  0  0  0  0  0  0  0  0  0  0  0
   -0.2210   -0.9780   -2.7320 C   0  0  0  0  0  0  0  0  0  0  0  0
    0.1980    0.3570   -2.5240 C   0  0  0  0  0  0  0  0  0  0  0  0
    0.6330    1.1020   -3.6360 C   0  0  0  0  0  0  0  0  0  0  0  0
    0.6130    0.5550   -4.9200 C   0  0  0  0  0  0  0  0  0  0  0  0
    1.1450    1.5060   -6.2570 Cl  0  0  0  0  0  0  0  0  0  0  0  0
    0.1720   -0.7490   -5.1140 C   0  0  0  0  0  0  0  0  0  0  0  0
    0.1330   -1.3280   -6.3530 O   0  0  0  0  0  0  0  0  0  0  0  0
   -0.2430   -1.5140   -4.0320 C   0  0  0  0  0  0  0  0  0  0  0  0
   -1.8500    1.2410    4.2360 H   0  0  0  0  0  1  0  0  0  0  0  0
   -0.0820    0.9210    4.1210 H   0  0  0  0  0  1  0  0  0  0  0  0
   -2.3130    0.0280    2.2440 H   0  0  0  0  0  1  0  0  0  0  0  0
   -0.8500   -0.8440    2.7190 H   0  0  0  0  0  1  0  0  0  0  0  0
    0.5670    0.6660    1.5010 H   0  0  0  0  0  1  0  0  0  0  0  0
   -1.7310    0.3160   -0.4650 H   0  0  0  0  0  1  0  0  0  0  0  0
    1.2980    0.7400   -0.7800 H   0  0  0  0  0  1  0  0  0  0  0  0
   -0.8680    2.7540   -1.5160 H   0  0  0  0  0  1  0  0  0  0  0  0
    0.8690    2.9920   -1.5610 H   0  0  0  0  0  1  0  0  0  0  0  0
   -0.1680    4.0860    0.4140 H   0  0  0  0  0  1  0  0  0  0  0  0
    1.0920    2.9440    0.8290 H   0  0  0  0  0  1  0  0  0  0  0  0
   -3.0790    2.0700    1.5910 H   0  0  0  0  0  1  0  0  0  0  0  0
   -2.6080    2.3060   -0.0930 H   0  0  0  0  0  1  0  0  0  0  0  0
   -2.5450    3.6500    1.0470 H   0  0  0  0  0  1  0  0  0  0  0  0
   -0.9670   -1.8800    0.5270 H   0  0  0  0  0  1  0  0  0  0  0  0
    0.6760   -1.4970    0.0190 H   0  0  0  0  0  1  0  0  0  0  0  0
   -1.7970   -1.9530   -1.7010 H   0  0  0  0  0  1  0  0  0  0  0  0
   -0.2780   -2.8590   -1.7010 H   0  0  0  0  0  1  0  0  0  0  0  0
    1.0010    2.1170   -3.5150 H   0  0  0  0  0  1  0  0  0  0  0  0
    0.4570   -0.6660   -6.9910 H   0  0  0  0  0  1  0  0  0  0  0  0
   -0.5830   -2.5330   -4.2020 H   0  0  0  0  0  1  0  0  0  0  0  0
  1  2  2  0
  2  3  1  0
  2 10  1  0
  3  4  1  0
  3 22  1  0
  3 23  1  0
  4  5  1  0
  4 24  1  0
  4 25  1  0
  5  6  1  0
  5 10  1  0
  5 26  1  0
  6  7  1  0
  6 12  1  0
  6 27  1  0
  7  8  1  0
  7 15  1  0
  7 28  1  0
  8  9  1  0
  8 29  1  0
  8 30  1  0
  9 10  1  0
  9 31  1  0
  9 32  1  0
 10 11  1  0
 11 33  1  0
 11 34  1  0
 11 35  1  0
 12 13  1  0
 12 36  1  0
 12 37  1  0
 13 14  1  0
 13 38  1  0
 13 39  1  0
 14 15  2  0
 14 21  1  0
 15 16  1  0
 16 17  2  0
 16 40  1  0
 17 18  1  0
 17 19  1  0
 19 20  1  0
 19 21  2  0
 20 41  1  0
 21 42  1  0
M  END
>  <Class>  (78) 
Steroid

>  <Fingerprint>  (78) 
0 0 1 1 0 0 0 0 1.486

>  <Referenec>  (78) 
Numazawa M, Ando M, Watari Y et al (2005) Structure-activity relationships of 2-, 4-, or 6-substituted estrogens as aromatase inhibitors. J Steroid Biochem Mole Biol 96:51-58

>  <Type>  (78) 
Training

>  <pIC50_cal>  (78) 
5.213

>  <pIC50_exp>  (78) 
5.638

$$$$
79
     RDKit          3D

 42 45  0  0  1  0  0  0  0  0999 V2000
    0.8880    0.3470    4.1800 O   0  0  0  0  0  0  0  0  0  0  0  0
    0.3510    0.7150    3.1440 C   0  0  0  0  0  0  0  0  0  0  0  0
   -0.7930    1.7140    3.0890 C   0  0  0  0  0  0  0  0  0  0  0  0
   -1.0810    1.8290    1.5840 C   0  0  0  0  0  0  0  0  0  0  0  0
   -0.5980    0.4880    1.0450 C   0  0  0  0  0  0  0  0  0  0  0  0
   -0.4830    0.2600   -0.4620 C   0  0  0  0  0  0  0  0  0  0  0  0
   -0.0850   -1.2300   -0.7010 C   0  0  0  0  0  0  0  0  0  0  0  0
    1.1870   -1.6110    0.1060 C   0  0  0  0  0  0  0  0  0  0  0  0
    1.1290   -1.2060    1.5920 C   0  0  0  0  0  0  0  0  0  0  0  0
    0.7550    0.2630    1.7520 C   0  0  0  0  0  0  0  0  0  0  0  0
    1.9090    1.1810    1.3090 C   0  0  0  0  0  0  0  0  0  0  0  0
   -1.7860    0.5520   -1.2080 C   0  0  0  0  0  0  0  0  0  0  0  0
   -1.5650    0.4240   -2.7120 C   0  0  0  0  0  0  0  0  0  0  0  0
   -0.7760   -0.7990   -3.1200 C   0  0  0  0  0  0  0  0  0  0  0  0
   -0.0330   -1.5600   -2.1910 C   0  0  0  0  0  0  0  0  0  0  0  0
    0.6760   -2.6790   -2.6620 C   0  0  0  0  0  0  0  0  0  0  0  0
    0.6850   -3.0120   -4.0200 C   0  0  0  0  0  0  0  0  0  0  0  0
    1.6790   -4.5310   -4.5720 Br  0  0  0  0  0  0  0  0  0  0  0  0
   -0.0300   -2.2410   -4.9310 C   0  0  0  0  0  0  0  0  0  0  0  0
   -0.0210   -2.5650   -6.2590 O   0  0  0  0  0  0  0  0  0  0  0  0
   -0.7570   -1.1400   -4.4860 C   0  0  0  0  0  0  0  0  0  0  0  0
   -0.4970    2.6740    3.5170 H   0  0  0  0  0  1  0  0  0  0  0  0
   -1.6520    1.2970    3.6230 H   0  0  0  0  0  1  0  0  0  0  0  0
   -0.5310    2.6660    1.1410 H   0  0  0  0  0  1  0  0  0  0  0  0
   -2.1470    1.9980    1.4020 H   0  0  0  0  0  1  0  0  0  0  0  0
   -1.3210   -0.2560    1.4230 H   0  0  0  0  0  1  0  0  0  0  0  0
    0.2900    0.9210   -0.8760 H   0  0  0  0  0  1  0  0  0  0  0  0
   -0.8970   -1.8570   -0.3020 H   0  0  0  0  0  1  0  0  0  0  0  0
    2.0700   -1.1590   -0.3650 H   0  0  0  0  0  1  0  0  0  0  0  0
    1.3450   -2.6950    0.0750 H   0  0  0  0  0  1  0  0  0  0  0  0
    2.0940   -1.4160    2.0690 H   0  0  0  0  0  1  0  0  0  0  0  0
    0.3950   -1.8400    2.1080 H   0  0  0  0  0  1  0  0  0  0  0  0
    1.6820    2.2410    1.4580 H   0  0  0  0  0  1  0  0  0  0  0  0
    2.1780    1.0470    0.2580 H   0  0  0  0  0  1  0  0  0  0  0  0
    2.8080    0.9720    1.9030 H   0  0  0  0  0  1  0  0  0  0  0  0
   -2.1510    1.5610   -0.9900 H   0  0  0  0  0  1  0  0  0  0  0  0
   -2.5680   -0.1470   -0.8850 H   0  0  0  0  0  1  0  0  0  0  0  0
   -1.0200    1.3070   -3.0690 H   0  0  0  0  0  1  0  0  0  0  0  0
   -2.5420    0.4180   -3.2100 H   0  0  0  0  0  1  0  0  0  0  0  0
    1.2270   -3.3130   -1.9720 H   0  0  0  0  0  1  0  0  0  0  0  0
   -0.5690   -1.9300   -6.7490 H   0  0  0  0  0  1  0  0  0  0  0  0
   -1.3190   -0.5330   -5.1920 H   0  0  0  0  0  1  0  0  0  0  0  0
  1  2  2  0
  2  3  1  0
  2 10  1  0
  3  4  1  0
  3 22  1  0
  3 23  1  0
  4  5  1  0
  4 24  1  0
  4 25  1  0
  5  6  1  0
  5 10  1  0
  5 26  1  0
  6  7  1  0
  6 12  1  0
  6 27  1  0
  7  8  1  0
  7 15  1  0
  7 28  1  0
  8  9  1  0
  8 29  1  0
  8 30  1  0
  9 10  1  0
  9 31  1  0
  9 32  1  0
 10 11  1  0
 11 33  1  0
 11 34  1  0
 11 35  1  0
 12 13  1  0
 12 36  1  0
 12 37  1  0
 13 14  1  0
 13 38  1  0
 13 39  1  0
 14 15  2  0
 14 21  1  0
 15 16  1  0
 16 17  2  0
 16 40  1  0
 17 18  1  0
 17 19  1  0
 19 20  1  0
 19 21  2  0
 20 41  1  0
 21 42  1  0
M  END
>  <Class>  (79) 
Steroid

>  <Fingerprint>  (79) 
1 0 0 1 0 0 0 0 1.592

>  <Referenec>  (79) 
Numazawa M, Ando M, Watari Y et al (2005) Structure-activity relationships of 2-, 4-, or 6-substituted estrogens as aromatase inhibitors. J Steroid Biochem Mole Biol 96:51-58

>  <Type>  (79) 
Test

>  <pIC50_cal>  (79) 
4.940

>  <pIC50_exp>  (79) 
5.620

$$$$
80
     RDKit          3D

 45 48  0  0  1  0  0  0  0  0999 V2000
    0.3520    5.2530   -1.0640 O   0  0  0  0  0  0  0  0  0  0  0  0
   -0.2020    4.3380   -0.4690 C   0  0  0  0  0  0  0  0  0  0  0  0
   -0.8540    4.4870    0.8960 C   0  0  0  0  0  0  0  0  0  0  0  0
   -1.4090    3.0810    1.1710 C   0  0  0  0  0  0  0  0  0  0  0  0
   -0.4890    2.1890    0.3460 C   0  0  0  0  0  0  0  0  0  0  0  0
   -0.8310    0.7120    0.1440 C   0  0  0  0  0  0  0  0  0  0  0  0
    0.3450    0.0390   -0.6300 C   0  0  0  0  0  0  0  0  0  0  0  0
    0.6720    0.8090   -1.9390 C   0  0  0  0  0  0  0  0  0  0  0  0
    0.8320    2.3310   -1.7460 C   0  0  0  0  0  0  0  0  0  0  0  0
   -0.3610    2.9250   -1.0040 C   0  0  0  0  0  0  0  0  0  0  0  0
   -1.6180    2.9330   -1.8940 C   0  0  0  0  0  0  0  0  0  0  0  0
   -1.0500   -0.0320    1.4610 C   0  0  0  0  0  0  0  0  0  0  0  0
   -1.5130   -1.4590    1.1800 C   0  0  0  0  0  0  0  0  0  0  0  0
   -0.7330   -2.1590    0.0920 C   0  0  0  0  0  0  0  0  0  0  0  0
    0.1120   -1.4620   -0.7970 C   0  0  0  0  0  0  0  0  0  0  0  0
    0.8020   -2.2010   -1.7790 C   0  0  0  0  0  0  0  0  0  0  0  0
    0.6330   -3.5880   -1.9180 C   0  0  0  0  0  0  0  0  0  0  0  0
    1.3820   -4.3430   -2.9770 C   0  0  0  0  0  0  0  0  0  0  0  0
   -0.2310   -4.2460   -1.0450 C   0  0  0  0  0  0  0  0  0  0  0  0
   -0.3990   -5.5970   -1.1790 O   0  0  0  0  0  0  0  0  0  0  0  0
   -0.9100   -3.5470   -0.0500 C   0  0  0  0  0  0  0  0  0  0  0  0
   -1.6490    5.2360    0.8710 H   0  0  0  0  0  1  0  0  0  0  0  0
   -0.0860    4.7570    1.6270 H   0  0  0  0  0  1  0  0  0  0  0  0
   -2.4520    2.9990    0.8460 H   0  0  0  0  0  1  0  0  0  0  0  0
   -1.3740    2.8490    2.2400 H   0  0  0  0  0  1  0  0  0  0  0  0
    0.4870    2.2200    0.8590 H   0  0  0  0  0  1  0  0  0  0  0  0
   -1.7560    0.6260   -0.4420 H   0  0  0  0  0  1  0  0  0  0  0  0
    1.2430    0.1150    0.0020 H   0  0  0  0  0  1  0  0  0  0  0  0
   -0.1070    0.6120   -2.6860 H   0  0  0  0  0  1  0  0  0  0  0  0
    1.6100    0.4410   -2.3710 H   0  0  0  0  0  1  0  0  0  0  0  0
    0.9620    2.8140   -2.7220 H   0  0  0  0  0  1  0  0  0  0  0  0
    1.7580    2.5270   -1.1890 H   0  0  0  0  0  1  0  0  0  0  0  0
   -2.4770    3.3970   -1.3980 H   0  0  0  0  0  1  0  0  0  0  0  0
   -1.9220    1.9320   -2.2100 H   0  0  0  0  0  1  0  0  0  0  0  0
   -1.4340    3.5190   -2.8030 H   0  0  0  0  0  1  0  0  0  0  0  0
   -1.8040    0.4670    2.0790 H   0  0  0  0  0  1  0  0  0  0  0  0
   -0.1190   -0.0500    2.0430 H   0  0  0  0  0  1  0  0  0  0  0  0
   -2.5680   -1.4370    0.8750 H   0  0  0  0  0  1  0  0  0  0  0  0
   -1.4520   -2.0360    2.1100 H   0  0  0  0  0  1  0  0  0  0  0  0
    1.4950   -1.7010   -2.4510 H   0  0  0  0  0  1  0  0  0  0  0  0
    1.9820   -3.6720   -3.6020 H   0  0  0  0  0  1  0  0  0  0  0  0
    0.6820   -4.8680   -3.6360 H   0  0  0  0  0  1  0  0  0  0  0  0
    2.0610   -5.0680   -2.5170 H   0  0  0  0  0  1  0  0  0  0  0  0
   -1.0270   -5.9040   -0.5050 H   0  0  0  0  0  1  0  0  0  0  0  0
   -1.5800   -4.0690    0.6280 H   0  0  0  0  0  1  0  0  0  0  0  0
  1  2  2  0
  2  3  1  0
  2 10  1  0
  3  4  1  0
  3 22  1  0
  3 23  1  0
  4  5  1  0
  4 24  1  0
  4 25  1  0
  5  6  1  0
  5 10  1  0
  5 26  1  0
  6  7  1  0
  6 12  1  0
  6 27  1  0
  7  8  1  0
  7 15  1  0
  7 28  1  0
  8  9  1  0
  8 29  1  0
  8 30  1  0
  9 10  1  0
  9 31  1  0
  9 32  1  0
 10 11  1  0
 11 33  1  0
 11 34  1  0
 11 35  1  0
 12 13  1  0
 12 36  1  0
 12 37  1  0
 13 14  1  0
 13 38  1  0
 13 39  1  0
 14 15  2  0
 14 21  1  0
 15 16  1  0
 16 17  2  0
 16 40  1  0
 17 18  1  0
 17 19  1  0
 18 41  1  0
 18 42  1  0
 18 43  1  0
 19 20  1  0
 19 21  2  0
 20 44  1  0
 21 45  1  0
M  END
>  <Class>  (80) 
Steroid

>  <Fingerprint>  (80) 
1 0 0 1 0 0 0 0 1.727

>  <Referenec>  (80) 
Numazawa M, Ando M, Watari Y et al (2005) Structure-activity relationships of 2-, 4-, or 6-substituted estrogens as aromatase inhibitors. J Steroid Biochem Mole Biol 96:51-58

>  <Type>  (80) 
Test

>  <pIC50_cal>  (80) 
5.206

>  <pIC50_exp>  (80) 
5.367

$$$$
81
     RDKit          3D

 44 47  0  0  1  0  0  0  0  0999 V2000
   -3.8800   -0.8090    3.0460 O   0  0  0  0  0  0  0  0  0  0  0  0
   -2.7950   -1.1800    2.6200 C   0  0  0  0  0  0  0  0  0  0  0  0
   -1.7690   -1.9360    3.4480 C   0  0  0  0  0  0  0  0  0  0  0  0
   -0.6230   -2.1700    2.4520 C   0  0  0  0  0  0  0  0  0  0  0  0
   -0.7920   -1.0190    1.4670 C   0  0  0  0  0  0  0  0  0  0  0  0
    0.0070   -1.0000    0.1640 C   0  0  0  0  0  0  0  0  0  0  0  0
   -0.2850    0.3460   -0.5710 C   0  0  0  0  0  0  0  0  0  0  0  0
   -1.8120    0.5720   -0.7480 C   0  0  0  0  0  0  0  0  0  0  0  0
   -2.6290    0.3650    0.5440 C   0  0  0  0  0  0  0  0  0  0  0  0
   -2.3100   -0.9770    1.1940 C   0  0  0  0  0  0  0  0  0  0  0  0
   -2.8820   -2.1430    0.3660 C   0  0  0  0  0  0  0  0  0  0  0  0
    1.5140   -1.1250    0.3900 C   0  0  0  0  0  0  0  0  0  0  0  0
    2.2330   -1.2320   -0.9510 C   0  0  0  0  0  0  0  0  0  0  0  0
    1.7560   -0.2450   -1.9900 C   0  0  0  0  0  0  0  0  0  0  0  0
    0.5440    0.4740   -1.8490 C   0  0  0  0  0  0  0  0  0  0  0  0
    0.1750    1.3730   -2.8690 C   0  0  0  0  0  0  0  0  0  0  0  0
    0.9680    1.5180   -4.0120 C   0  0  0  0  0  0  0  0  0  0  0  0
    0.5620    2.4550   -5.0710 C   0  0  0  0  0  0  0  0  0  0  0  0
    1.2650    2.5750   -6.0720 O   0  0  0  0  0  0  0  0  0  0  0  0
    2.1440    0.7820   -4.1520 C   0  0  0  0  0  0  0  0  0  0  0  0
    2.9460    0.8950   -5.2570 O   0  0  0  0  0  0  0  0  0  0  0  0
    2.5380   -0.0930   -3.1500 C   0  0  0  0  0  0  0  0  0  0  0  0
   -2.1800   -2.8780    3.8180 H   0  0  0  0  0  1  0  0  0  0  0  0
   -1.4460   -1.2990    4.2770 H   0  0  0  0  0  1  0  0  0  0  0  0
   -0.7220   -3.1430    1.9590 H   0  0  0  0  0  1  0  0  0  0  0  0
    0.3460   -2.1510    2.9600 H   0  0  0  0  0  1  0  0  0  0  0  0
   -0.5080   -0.1100    2.0260 H   0  0  0  0  0  1  0  0  0  0  0  0
   -0.3030   -1.8410   -0.4700 H   0  0  0  0  0  1  0  0  0  0  0  0
    0.0710    1.1610    0.0780 H   0  0  0  0  0  1  0  0  0  0  0  0
   -2.1930   -0.0910   -1.5350 H   0  0  0  0  0  1  0  0  0  0  0  0
   -2.0060    1.5950   -1.0900 H   0  0  0  0  0  1  0  0  0  0  0  0
   -3.6990    0.4430    0.3180 H   0  0  0  0  0  1  0  0  0  0  0  0
   -2.4100    1.1840    1.2420 H   0  0  0  0  0  1  0  0  0  0  0  0
   -2.7030   -3.1160    0.8350 H   0  0  0  0  0  1  0  0  0  0  0  0
   -2.4720   -2.1860   -0.6460 H   0  0  0  0  0  1  0  0  0  0  0  0
   -3.9700   -2.0420    0.2720 H   0  0  0  0  0  1  0  0  0  0  0  0
    1.7540   -2.0100    0.9900 H   0  0  0  0  0  1  0  0  0  0  0  0
    1.8850   -0.2530    0.9450 H   0  0  0  0  0  1  0  0  0  0  0  0
    2.0850   -2.2420   -1.3560 H   0  0  0  0  0  1  0  0  0  0  0  0
    3.3090   -1.1010   -0.7820 H   0  0  0  0  0  1  0  0  0  0  0  0
   -0.7260    1.9720   -2.7750 H   0  0  0  0  0  1  0  0  0  0  0  0
   -0.3710    3.0260   -4.9310 H   0  0  0  0  0  1  0  0  0  0  0  0
    2.5210    1.5590   -5.8550 H   0  0  0  0  0  1  0  0  0  0  0  0
    3.4590   -0.6590   -3.2730 H   0  0  0  0  0  1  0  0  0  0  0  0
  1  2  2  0
  2  3  1  0
  2 10  1  0
  3  4  1  0
  3 23  1  0
  3 24  1  0
  4  5  1  0
  4 25  1  0
  4 26  1  0
  5  6  1  0
  5 10  1  0
  5 27  1  0
  6  7  1  0
  6 12  1  0
  6 28  1  0
  7  8  1  0
  7 15  1  0
  7 29  1  0
  8  9  1  0
  8 30  1  0
  8 31  1  0
  9 10  1  0
  9 32  1  0
  9 33  1  0
 10 11  1  0
 11 34  1  0
 11 35  1  0
 11 36  1  0
 12 13  1  0
 12 37  1  0
 12 38  1  0
 13 14  1  0
 13 39  1  0
 13 40  1  0
 14 15  2  0
 14 22  1  0
 15 16  1  0
 16 17  2  0
 16 41  1  0
 17 18  1  0
 17 20  1  0
 18 19  2  0
 18 42  1  0
 20 21  1  0
 20 22  2  0
 21 43  1  0
 22 44  1  0
M  END
>  <Class>  (81) 
Steroid

>  <Fingerprint>  (81) 
1 0 0 1 0 0 0 0 1.652

>  <Referenec>  (81) 
Numazawa M, Ando M, Watari Y et al (2005) Structure-activity relationships of 2-, 4-, or 6-substituted estrogens as aromatase inhibitors. J Steroid Biochem Mole Biol 96:51-58

>  <Type>  (81) 
Training

>  <pIC50_cal>  (81) 
5.058

>  <pIC50_exp>  (81) 
4.959

$$$$
82
     RDKit          3D

 46 49  0  0  1  0  0  0  0  0999 V2000
   -1.8990    2.2890    3.6690 O   0  0  0  0  0  0  0  0  0  0  0  0
   -2.1170    1.7070    2.6150 C   0  0  0  0  0  0  0  0  0  0  0  0
   -3.0850    0.5440    2.4710 C   0  0  0  0  0  0  0  0  0  0  0  0
   -2.9980    0.2040    0.9750 C   0  0  0  0  0  0  0  0  0  0  0  0
   -1.6010    0.6880    0.6010 C   0  0  0  0  0  0  0  0  0  0  0  0
   -1.1800    0.7590   -0.8660 C   0  0  0  0  0  0  0  0  0  0  0  0
    0.3250    1.1690   -0.9240 C   0  0  0  0  0  0  0  0  0  0  0  0
    0.5860    2.4700   -0.1150 C   0  0  0  0  0  0  0  0  0  0  0  0
   -0.0110    2.4530    1.3060 C   0  0  0  0  0  0  0  0  0  0  0  0
   -1.4860    2.0670    1.2820 C   0  0  0  0  0  0  0  0  0  0  0  0
   -2.3450    3.1950    0.6800 C   0  0  0  0  0  0  0  0  0  0  0  0
   -1.3600   -0.5700   -1.6020 C   0  0  0  0  0  0  0  0  0  0  0  0
   -1.0510   -0.3860   -3.0840 C   0  0  0  0  0  0  0  0  0  0  0  0
    0.2040    0.4080   -3.3580 C   0  0  0  0  0  0  0  0  0  0  0  0
    0.8430    1.1830   -2.3620 C   0  0  0  0  0  0  0  0  0  0  0  0
    2.0160    1.8910   -2.7030 C   0  0  0  0  0  0  0  0  0  0  0  0
    2.5180    1.8740   -4.0050 C   0  0  0  0  0  0  0  0  0  0  0  0
    3.6360    2.5250   -4.4560 O   0  0  0  0  0  0  0  0  0  0  0  0
    4.3740    3.2730   -3.4960 C   0  0  0  0  0  0  0  0  0  0  0  0
    1.8480    1.1290   -4.9750 C   0  0  0  0  0  0  0  0  0  0  0  0
    2.3190    1.1000   -6.2600 O   0  0  0  0  0  0  0  0  0  0  0  0
    0.7080    0.4010   -4.6680 C   0  0  0  0  0  0  0  0  0  0  0  0
   -4.0970    0.8380    2.7580 H   0  0  0  0  0  1  0  0  0  0  0  0
   -2.7310   -0.2890    3.0850 H   0  0  0  0  0  1  0  0  0  0  0  0
   -3.7740    0.7270    0.4060 H   0  0  0  0  0  1  0  0  0  0  0  0
   -3.1310   -0.8690    0.8100 H   0  0  0  0  0  1  0  0  0  0  0  0
   -0.9060   -0.0120    1.0970 H   0  0  0  0  0  1  0  0  0  0  0  0
   -1.7870    1.5100   -1.3870 H   0  0  0  0  0  1  0  0  0  0  0  0
    0.9030    0.3770   -0.4240 H   0  0  0  0  0  1  0  0  0  0  0  0
    0.1950    3.3320   -0.6690 H   0  0  0  0  0  1  0  0  0  0  0  0
    1.6630    2.6400   -0.0060 H   0  0  0  0  0  1  0  0  0  0  0  0
    0.1260    3.4360    1.7750 H   0  0  0  0  0  1  0  0  0  0  0  0
    0.5540    1.7440    1.9250 H   0  0  0  0  0  1  0  0  0  0  0  0
   -3.4150    2.9570    0.6920 H   0  0  0  0  0  1  0  0  0  0  0  0
   -2.0730    3.4320   -0.3510 H   0  0  0  0  0  1  0  0  0  0  0  0
   -2.2280    4.1140    1.2670 H   0  0  0  0  0  1  0  0  0  0  0  0
   -2.3850   -0.9450   -1.5000 H   0  0  0  0  0  1  0  0  0  0  0  0
   -0.6970   -1.3320   -1.1730 H   0  0  0  0  0  1  0  0  0  0  0  0
   -1.8890    0.1380   -3.5620 H   0  0  0  0  0  1  0  0  0  0  0  0
   -0.9730   -1.3750   -3.5510 H   0  0  0  0  0  1  0  0  0  0  0  0
    2.5370    2.4500   -1.9360 H   0  0  0  0  0  1  0  0  0  0  0  0
    5.2310    3.7210   -4.0090 H   0  0  0  0  0  1  0  0  0  0  0  0
    4.7610    2.6240   -2.7040 H   0  0  0  0  0  1  0  0  0  0  0  0
    3.7710    4.0890   -3.0830 H   0  0  0  0  0  1  0  0  0  0  0  0
    3.1150    1.6660   -6.2440 H   0  0  0  0  0  1  0  0  0  0  0  0
    0.2160   -0.1710   -5.4500 H   0  0  0  0  0  1  0  0  0  0  0  0
  1  2  2  0
  2  3  1  0
  2 10  1  0
  3  4  1  0
  3 23  1  0
  3 24  1  0
  4  5  1  0
  4 25  1  0
  4 26  1  0
  5  6  1  0
  5 10  1  0
  5 27  1  0
  6  7  1  0
  6 12  1  0
  6 28  1  0
  7  8  1  0
  7 15  1  0
  7 29  1  0
  8  9  1  0
  8 30  1  0
  8 31  1  0
  9 10  1  0
  9 32  1  0
  9 33  1  0
 10 11  1  0
 11 34  1  0
 11 35  1  0
 11 36  1  0
 12 13  1  0
 12 37  1  0
 12 38  1  0
 13 14  1  0
 13 39  1  0
 13 40  1  0
 14 15  2  0
 14 22  1  0
 15 16  1  0
 16 17  2  0
 16 41  1  0
 17 18  1  0
 17 20  1  0
 18 19  1  0
 19 42  1  0
 19 43  1  0
 19 44  1  0
 20 21  1  0
 20 22  2  0
 21 45  1  0
 22 46  1  0
M  END
>  <Class>  (82) 
Steroid

>  <Fingerprint>  (82) 
0 1 0 0 0 0 0 0 1.356

>  <Referenec>  (82) 
Numazawa M, Ando M, Watari Y et al (2005) Structure-activity relationships of 2-, 4-, or 6-substituted estrogens as aromatase inhibitors. J Steroid Biochem Mole Biol 96:51-58

>  <Type>  (82) 
Training

>  <pIC50_cal>  (82) 
4.047

>  <pIC50_exp>  (82) 
4.770

$$$$
83
     RDKit          3D

 44 47  0  0  1  0  0  0  0  0999 V2000
    0.8250    0.0650    2.6630 O   0  0  0  0  0  0  0  0  0  0  0  0
    0.8200   -0.3680    1.5180 C   0  0  0  0  0  0  0  0  0  0  0  0
    1.6840    0.1870    0.3980 C   0  0  0  0  0  0  0  0  0  0  0  0
    1.3200   -0.7080   -0.7970 C   0  0  0  0  0  0  0  0  0  0  0  0
   -0.0930   -1.1680   -0.4550 C   0  0  0  0  0  0  0  0  0  0  0  0
   -0.7590   -2.2740   -1.2740 C   0  0  0  0  0  0  0  0  0  0  0  0
   -2.2270   -2.4400   -0.7710 C   0  0  0  0  0  0  0  0  0  0  0  0
   -2.2750   -2.6570    0.7670 C   0  0  0  0  0  0  0  0  0  0  0  0
   -1.4430   -1.6370    1.5700 C   0  0  0  0  0  0  0  0  0  0  0  0
   -0.0160   -1.5440    1.0390 C   0  0  0  0  0  0  0  0  0  0  0  0
    0.7840   -2.8160    1.3760 C   0  0  0  0  0  0  0  0  0  0  0  0
   -0.7780   -1.9720   -2.7720 C   0  0  0  0  0  0  0  0  0  0  0  0
   -1.3330   -3.1710   -3.5350 C   0  0  0  0  0  0  0  0  0  0  0  0
   -2.5740   -3.7740   -2.9200 C   0  0  0  0  0  0  0  0  0  0  0  0
   -2.9850   -3.4770   -1.6010 C   0  0  0  0  0  0  0  0  0  0  0  0
   -4.1560   -4.0860   -1.1120 C   0  0  0  0  0  0  0  0  0  0  0  0
   -4.8740   -5.0000   -1.9020 C   0  0  0  0  0  0  0  0  0  0  0  0
   -6.0840   -5.6200   -1.3600 N   0  0  0  0  0  0  0  0  0  0  0  0
   -6.6830   -6.4220   -2.0980 O   0  0  0  0  0  0  0  0  0  0  0  0
   -6.4360   -5.3160   -0.2130 O   0  0  0  0  0  0  0  0  0  0  0  0
   -4.4440   -5.3100   -3.1930 C   0  0  0  0  0  0  0  0  0  0  0  0
   -5.0760   -6.1880   -4.0320 O   0  0  0  0  0  0  0  0  0  0  0  0
   -3.3000   -4.6990   -3.6950 C   0  0  0  0  0  0  0  0  0  0  0  0
    2.7440    0.1140    0.6470 H   0  0  0  0  0  1  0  0  0  0  0  0
    1.3960    1.2260    0.2130 H   0  0  0  0  0  1  0  0  0  0  0  0
    2.0110   -1.5530   -0.8820 H   0  0  0  0  0  1  0  0  0  0  0  0
    1.3650   -0.1450   -1.7340 H   0  0  0  0  0  1  0  0  0  0  0  0
   -0.7270   -0.2700   -0.5610 H   0  0  0  0  0  1  0  0  0  0  0  0
   -0.2120   -3.2150   -1.1320 H   0  0  0  0  0  1  0  0  0  0  0  0
   -2.7510   -1.4910   -0.9620 H   0  0  0  0  0  1  0  0  0  0  0  0
   -1.9410   -3.6750    1.0040 H   0  0  0  0  0  1  0  0  0  0  0  0
   -3.3080   -2.5830    1.1270 H   0  0  0  0  0  1  0  0  0  0  0  0
   -1.4450   -1.9150    2.6310 H   0  0  0  0  0  1  0  0  0  0  0  0
   -1.9300   -0.6550    1.5160 H   0  0  0  0  0  1  0  0  0  0  0  0
    1.8260   -2.7560    1.0420 H   0  0  0  0  0  1  0  0  0  0  0  0
    0.3510   -3.7190    0.9380 H   0  0  0  0  0  1  0  0  0  0  0  0
    0.8170   -2.9650    2.4620 H   0  0  0  0  0  1  0  0  0  0  0  0
    0.2280   -1.7520   -3.1460 H   0  0  0  0  0  1  0  0  0  0  0  0
   -1.3940   -1.0850   -2.9700 H   0  0  0  0  0  1  0  0  0  0  0  0
   -0.5650   -3.9550   -3.5760 H   0  0  0  0  0  1  0  0  0  0  0  0
   -1.5420   -2.8630   -4.5670 H   0  0  0  0  0  1  0  0  0  0  0  0
   -4.5190   -3.8430   -0.1170 H   0  0  0  0  0  1  0  0  0  0  0  0
   -5.8700   -6.5500   -3.5770 H   0  0  0  0  0  1  0  0  0  0  0  0
   -2.9700   -4.9440   -4.7040 H   0  0  0  0  0  1  0  0  0  0  0  0
  1  2  2  0
  2  3  1  0
  2 10  1  0
  3  4  1  0
  3 24  1  0
  3 25  1  0
  4  5  1  0
  4 26  1  0
  4 27  1  0
  5  6  1  0
  5 10  1  0
  5 28  1  0
  6  7  1  0
  6 12  1  0
  6 29  1  0
  7  8  1  0
  7 15  1  0
  7 30  1  0
  8  9  1  0
  8 31  1  0
  8 32  1  0
  9 10  1  0
  9 33  1  0
  9 34  1  0
 10 11  1  0
 11 35  1  0
 11 36  1  0
 11 37  1  0
 12 13  1  0
 12 38  1  0
 12 39  1  0
 13 14  1  0
 13 40  1  0
 13 41  1  0
 14 15  2  0
 14 23  1  0
 15 16  1  0
 16 17  2  0
 16 42  1  0
 17 18  1  0
 17 21  1  0
 18 19  1  0
 18 20  2  0
 21 22  1  0
 21 23  2  0
 22 43  1  0
 23 44  1  0
M  CHG  2  18   1  19  -1
M  END
>  <Class>  (83) 
Steroid

>  <Fingerprint>  (83) 
1 0 0 1 0 0 0 0 1.614

>  <Referenec>  (83) 
Numazawa M, Ando M, Watari Y et al (2005) Structure-activity relationships of 2-, 4-, or 6-substituted estrogens as aromatase inhibitors. J Steroid Biochem Mole Biol 96:51-58

>  <Type>  (83) 
Test

>  <pIC50_cal>  (83) 
4.983

>  <pIC50_exp>  (83) 
4.824

$$$$
84
     RDKit          3D

 44 47  0  0  1  0  0  0  0  0999 V2000
    3.7130    1.9060    0.6180 O   0  0  0  0  0  0  0  0  0  0  0  0
    2.4980    2.0460    0.5570 C   0  0  0  0  0  0  0  0  0  0  0  0
    1.6820    2.8210    1.5770 C   0  0  0  0  0  0  0  0  0  0  0  0
    0.2490    2.7020    1.0360 C   0  0  0  0  0  0  0  0  0  0  0  0
    0.2980    1.4060    0.2360 C   0  0  0  0  0  0  0  0  0  0  0  0
   -0.8640    1.0230   -0.6780 C   0  0  0  0  0  0  0  0  0  0  0  0
   -0.5780   -0.3950   -1.2630 C   0  0  0  0  0  0  0  0  0  0  0  0
    0.8210   -0.4590   -1.9380 C   0  0  0  0  0  0  0  0  0  0  0  0
    1.9600    0.1070   -1.0690 C   0  0  0  0  0  0  0  0  0  0  0  0
    1.6210    1.5010   -0.5530 C   0  0  0  0  0  0  0  0  0  0  0  0
    1.6570    2.5390   -1.6900 C   0  0  0  0  0  0  0  0  0  0  0  0
   -2.2100    0.9950    0.0480 C   0  0  0  0  0  0  0  0  0  0  0  0
   -3.3330    0.7370   -0.9510 C   0  0  0  0  0  0  0  0  0  0  0  0
   -3.0380   -0.3620   -1.9440 C   0  0  0  0  0  0  0  0  0  0  0  0
   -1.7370   -0.8780   -2.1320 C   0  0  0  0  0  0  0  0  0  0  0  0
   -1.5540   -1.9080   -3.0760 C   0  0  0  0  0  0  0  0  0  0  0  0
   -2.6100   -2.3890   -3.8550 C   0  0  0  0  0  0  0  0  0  0  0  0
   -2.4020   -3.3940   -4.7860 N   0  0  0  0  0  0  0  0  0  0  0  0
   -3.8800   -1.8370   -3.6740 C   0  0  0  0  0  0  0  0  0  0  0  0
   -4.9110   -2.3090   -4.4470 O   0  0  0  0  0  0  0  0  0  0  0  0
   -4.1010   -0.8370   -2.7310 C   0  0  0  0  0  0  0  0  0  0  0  0
    2.0060    3.8620    1.6310 H   0  0  0  0  0  1  0  0  0  0  0  0
    1.7760    2.3320    2.5510 H   0  0  0  0  0  1  0  0  0  0  0  0
   -0.0070    3.5590    0.4040 H   0  0  0  0  0  1  0  0  0  0  0  0
   -0.4760    2.6640    1.8550 H   0  0  0  0  0  1  0  0  0  0  0  0
    0.3910    0.6010    0.9860 H   0  0  0  0  0  1  0  0  0  0  0  0
   -0.9450    1.7510   -1.4950 H   0  0  0  0  0  1  0  0  0  0  0  0
   -0.5430   -1.1010   -0.4190 H   0  0  0  0  0  1  0  0  0  0  0  0
    0.7910    0.0720   -2.8970 H   0  0  0  0  0  1  0  0  0  0  0  0
    1.0820   -1.4980   -2.1710 H   0  0  0  0  0  1  0  0  0  0  0  0
    2.8910    0.1230   -1.6470 H   0  0  0  0  0  1  0  0  0  0  0  0
    2.1410   -0.5730   -0.2270 H   0  0  0  0  0  1  0  0  0  0  0  0
    1.4600    3.5560   -1.3350 H   0  0  0  0  0  1  0  0  0  0  0  0
    0.9390    2.3240   -2.4850 H   0  0  0  0  0  1  0  0  0  0  0  0
    2.6530    2.5610   -2.1500 H   0  0  0  0  0  1  0  0  0  0  0  0
   -2.4040    1.9440    0.5600 H   0  0  0  0  0  1  0  0  0  0  0  0
   -2.2060    0.2120    0.8170 H   0  0  0  0  0  1  0  0  0  0  0  0
   -3.5240    1.6580   -1.5180 H   0  0  0  0  0  1  0  0  0  0  0  0
   -4.2480    0.4980   -0.3950 H   0  0  0  0  0  1  0  0  0  0  0  0
   -0.5760   -2.3590   -3.2150 H   0  0  0  0  0  1  0  0  0  0  0  0
   -3.2090   -3.6980   -5.3200 H   0  0  0  0  0  1  0  0  0  0  0  0
   -1.4990   -3.8160   -4.9400 H   0  0  0  0  0  1  0  0  0  0  0  0
   -5.7210   -1.8280   -4.2100 H   0  0  0  0  0  1  0  0  0  0  0  0
   -5.0940   -0.4170   -2.5960 H   0  0  0  0  0  1  0  0  0  0  0  0
  1  2  2  0
  2  3  1  0
  2 10  1  0
  3  4  1  0
  3 22  1  0
  3 23  1  0
  4  5  1  0
  4 24  1  0
  4 25  1  0
  5  6  1  0
  5 10  1  0
  5 26  1  0
  6  7  1  0
  6 12  1  0
  6 27  1  0
  7  8  1  0
  7 15  1  0
  7 28  1  0
  8  9  1  0
  8 29  1  0
  8 30  1  0
  9 10  1  0
  9 31  1  0
  9 32  1  0
 10 11  1  0
 11 33  1  0
 11 34  1  0
 11 35  1  0
 12 13  1  0
 12 36  1  0
 12 37  1  0
 13 14  1  0
 13 38  1  0
 13 39  1  0
 14 15  2  0
 14 21  1  0
 15 16  1  0
 16 17  2  0
 16 40  1  0
 17 18  1  0
 17 19  1  0
 18 41  1  0
 18 42  1  0
 19 20  1  0
 19 21  2  0
 20 43  1  0
 21 44  1  0
M  END
>  <Class>  (84) 
Steroid

>  <Fingerprint>  (84) 
1 0 0 1 0 0 0 0 1.508

>  <Referenec>  (84) 
Numazawa M, Ando M, Watari Y et al (2005) Structure-activity relationships of 2-, 4-, or 6-substituted estrogens as aromatase inhibitors. J Steroid Biochem Mole Biol 96:51-58

>  <Type>  (84) 
Training

>  <pIC50_cal>  (84) 
4.774

>  <pIC50_exp>  (84) 
4.509

$$$$
85
     RDKit          3D

 42 45  0  0  1  0  0  0  0  0999 V2000
   -2.7810    1.8500   -0.5450 O   0  0  0  0  0  0  0  0  0  0  0  0
   -1.5900    1.8570   -0.8230 C   0  0  0  0  0  0  0  0  0  0  0  0
   -1.0370    1.5190   -2.1970 C   0  0  0  0  0  0  0  0  0  0  0  0
    0.4770    1.6950   -2.0150 C   0  0  0  0  0  0  0  0  0  0  0  0
    0.6670    1.4440   -0.5230 C   0  0  0  0  0  0  0  0  0  0  0  0
    2.0080    1.7520    0.1410 C   0  0  0  0  0  0  0  0  0  0  0  0
    1.9360    1.2850    1.6280 C   0  0  0  0  0  0  0  0  0  0  0  0
    0.7030    1.8920    2.3540 C   0  0  0  0  0  0  0  0  0  0  0  0
   -0.6190    1.7360    1.5760 C   0  0  0  0  0  0  0  0  0  0  0  0
   -0.4800    2.2340    0.1420 C   0  0  0  0  0  0  0  0  0  0  0  0
   -0.3610    3.7690    0.0960 C   0  0  0  0  0  0  0  0  0  0  0  0
    3.1830    1.0510   -0.5440 C   0  0  0  0  0  0  0  0  0  0  0  0
    4.4960    1.5070    0.0830 C   0  0  0  0  0  0  0  0  0  0  0  0
    4.4720    1.5520    1.5900 C   0  0  0  0  0  0  0  0  0  0  0  0
    3.2730    1.4910    2.3350 C   0  0  0  0  0  0  0  0  0  0  0  0
    3.3560    1.5380    3.7420 C   0  0  0  0  0  0  0  0  0  0  0  0
    4.5830    1.6860    4.3980 C   0  0  0  0  0  0  0  0  0  0  0  0
    5.7440    1.7760    3.6510 C   0  0  0  0  0  0  0  0  0  0  0  0
    6.9370    1.9250    4.2990 O   0  0  0  0  0  0  0  0  0  0  0  0
    5.6890    1.7110    2.2650 C   0  0  0  0  0  0  0  0  0  0  0  0
    6.8350    1.8010    1.5720 F   0  0  0  0  0  0  0  0  0  0  0  0
   -1.4320    2.1960   -2.9580 H   0  0  0  0  0  1  0  0  0  0  0  0
   -1.2870    0.4800   -2.4320 H   0  0  0  0  0  1  0  0  0  0  0  0
    0.7950    2.7040   -2.3000 H   0  0  0  0  0  1  0  0  0  0  0  0
    1.0310    0.9840   -2.6360 H   0  0  0  0  0  1  0  0  0  0  0  0
    0.4820    0.3650   -0.3810 H   0  0  0  0  0  1  0  0  0  0  0  0
    2.1990    2.8320    0.1010 H   0  0  0  0  0  1  0  0  0  0  0  0
    1.7830    0.1940    1.6260 H   0  0  0  0  0  1  0  0  0  0  0  0
    0.8850    2.9530    2.5610 H   0  0  0  0  0  1  0  0  0  0  0  0
    0.5630    1.4090    3.3280 H   0  0  0  0  0  1  0  0  0  0  0  0
   -1.4190    2.2740    2.0990 H   0  0  0  0  0  1  0  0  0  0  0  0
   -0.9160    0.6790    1.5810 H   0  0  0  0  0  1  0  0  0  0  0  0
   -0.3010    4.1530   -0.9280 H   0  0  0  0  0  1  0  0  0  0  0  0
    0.5100    4.1440    0.6390 H   0  0  0  0  0  1  0  0  0  0  0  0
   -1.2480    4.2300    0.5460 H   0  0  0  0  0  1  0  0  0  0  0  0
    3.2090    1.2750   -1.6170 H   0  0  0  0  0  1  0  0  0  0  0  0
    3.0800   -0.0370   -0.4470 H   0  0  0  0  0  1  0  0  0  0  0  0
    4.7340    2.5160   -0.2800 H   0  0  0  0  0  1  0  0  0  0  0  0
    5.2960    0.8380   -0.2570 H   0  0  0  0  0  1  0  0  0  0  0  0
    2.4650    1.4530    4.3590 H   0  0  0  0  0  1  0  0  0  0  0  0
    4.6250    1.7260    5.4820 H   0  0  0  0  0  1  0  0  0  0  0  0
    7.6290    1.9670    3.6120 H   0  0  0  0  0  1  0  0  0  0  0  0
  1  2  2  0
  2  3  1  0
  2 10  1  0
  3  4  1  0
  3 22  1  0
  3 23  1  0
  4  5  1  0
  4 24  1  0
  4 25  1  0
  5  6  1  0
  5 10  1  0
  5 26  1  0
  6  7  1  0
  6 12  1  0
  6 27  1  0
  7  8  1  0
  7 15  1  0
  7 28  1  0
  8  9  1  0
  8 29  1  0
  8 30  1  0
  9 10  1  0
  9 31  1  0
  9 32  1  0
 10 11  1  0
 11 33  1  0
 11 34  1  0
 11 35  1  0
 12 13  1  0
 12 36  1  0
 12 37  1  0
 13 14  1  0
 13 38  1  0
 13 39  1  0
 14 15  2  0
 14 20  1  0
 15 16  1  0
 16 17  2  0
 16 40  1  0
 17 18  1  0
 17 41  1  0
[truncated: 836,961 more chars]
